# Supplementary material for: Immune cell signatures and inflammatory mediators: unraveling their genetic impact on chronic kidney disease through Mendelian randomization
Source: Clin Exp Med. 2024 May 4;24(1):94. doi: 10.1007/s10238-024-01341-z (PMC11069478; doi:10.1007/s10238-024-01341-z)
Supplement: Supplementary file 8 — Table S2 Inflammation traits information. Supplementary file8 (CSV 18 kb) [file 10238_2024_1341_MOESM8_ESM.csv]

## Sheet: Sheet2
Trait	GWAS Catalog Accession Number	Reported trait（levels）	hgncSymbol	Chromosome	Start	End	olinkID	altUniProt	UniProt	Trait(s)
4EBP1	GCST90274758	Eukaryotic translation initiation factor 4E-binding protein 1	EIF4EBP1	8	37887859	37917883	170_4E-BP1		Q13541	level of eukaryotic translation initiation factor 4E-binding protein 1 in blood plasma
ADA	GCST90274759	Adenosine Deaminase	ADA	20	43248163	43280874	194_ADA		P00813	adenosine deaminase measurement
ARTN	GCST90274760	Artemin	ARTN	1	44398992	44402913	160_ARTN		Q5T4W7	artemin measurement
AXIN1	GCST90274761	Axin-1	AXIN1	16	337440	402673	118_AXIN1		O15169	axin-1 measurement
Beta-NGF	GCST90274762	beta-nerve growth factor	NGF	1	115828539	115880857	153_Beta-NGF		P01138	beta-nerve growth factor measurement
CASP-8	GCST90274763	Caspase 8	CASP8	2	202098166	202152434	184_CASP-8		Q14790	caspase-8 measurement
CCL11	GCST90274764	Eotaxin	CCL11	17	32612687	32615353	137_CCL11		P51671	eotaxin measurement
CCL19	GCST90274765	C-C motif chemokine 19	CCL19	9	34689564	34691274	145_CCL19		Q99731	C-C motif chemokine 19 measurement
CCL20	GCST90274766	C-C motif chemokine 20	CCL20	2	228678558	228682272	190_CCL20		P78556	C-C motif chemokine 20 measurement
CCL23	GCST90274767	C-C motif chemokine 23	CCL23	17	34340096	34345005	164_CCL23		P55773	C-C motif chemokine 23 measurement
CCL25	GCST90274768	C-C motif chemokine 25	CCL25	19	8117651	8127534	185_CCL25		O15444	C-C motif chemokine 25 measurement
CCL28	GCST90274769	C-C motif chemokine 28	CCL28	5	43376747	43412493	173_CCL28		Q9NRJ3	C-C motif chemokine 28 measurement
CCL4	GCST90274770	C-C motif chemokine 4	CCL4	17	34430983	34433014	130_CCL4		P13236	C-C motif chemokine 4-like measurement
CD244	GCST90274771	Natural killer cell receptor 2B4	CD244	1	160799950	160832692	108_CD244		Q9BZW8	natural killer cell receptor 2B4 measurement
CD40	GCST90274772	CD40L receptor	CD40	20	44746911	44758502	176_CD40		P25942	CD40 measurement
CD5	GCST90274773	T-cell surface glycoprotein CD5	CD5	11	60869867	60895324	165_CD5		P06127	t-cell surface glycoprotein CD5 measurement
CD6	GCST90274774	T-cell surface glycoprotein CD6 isoform	CD6	11	60739115	60787849	131_CD6	P30203	Q8WWJ7	level of T-cell differentiation antigen CD6 in blood plasma
CDCP1	GCST90274775	CUB domain-containing protein 1	CDCP1	3	45123770	45187914	107_CDCP1		Q9H5V8	CUB domain-containing protein 1 measurement
CSF-1	GCST90274776	Macrophage colony-stimulating factor 1	CSF1	1	110452864	110473614	196_CSF-1		P09603	macrophage colony-stimulating factor 1 measurement
CST5	GCST90274777	Cystatin D	CST5	20	23856572	23860387	123_CST5		P28325	cystatin-D measurement
CX3CL1	GCST90274778	Fractalkine	CX3CL1	16	57406370	57418960	186_CX3CL1		P78423	fractalkine measurement
CXCL1	GCST90274779	C-X-C motif chemokine 1	CXCL1	4	74735110	74736959	128_CXCL1		P09341	CXCL1 measurement
CXCL10	GCST90274780	C-X-C motif chemokine 10	CXCL10	4	76942273	76944650	169_CXCL10		P02778	C-X-C motif chemokine 10 measurement
CXCL11	GCST90274781	C-X-C motif chemokine 11	CXCL11	4	76954835	76962568	117_CXCL11		O14625	C-X-C motif chemokine 11 measurement
CXCL5	GCST90274782	C-X-C motif chemokine 5	CXCL5	4	74861359	74864496	154_CXCL5		P42830	C-X-C motif chemokine 5 measurement
CXCL6	GCST90274783	C-X-C motif chemokine 6	CXCL6	4	74702214	74714781	168_CXCL6		P80162	C-X-C motif chemokine 6 measurement
CXCL9	GCST90274784	C-X-C motif chemokine 9	CXCL9	4	76922428	76928641	122_CXCL9		Q07325	C-X-C motif chemokine 9 measurement
DNER	GCST90274785	Delta and Notch-like epidermal growth factor-related receptor	DNER	2	230222345	230579274	174_DNER		Q8NFT8	delta and Notch-like epidermal growth factor-related receptor measurement
EN-RAGE	GCST90274786	Protein S100-A12	S100A12	1	153346184	153348125	175_EN-RAGE		P80511	protein S100-A12 measurement
FGF-19	GCST90274787	Fibroblast growth factor 19	FGF19	11	69513000	69519410	179_FGF-19		O95750	fibroblast growth factor 19 measurement
FGF-21	GCST90274788	Fibroblast growth factor 21	FGF21	19	49258816	49261587	144_FGF-21		Q9NSA1	fibroblast growth factor 21 measurement
FGF-23	GCST90274789	Fibroblast growth factor 23	FGF23	12	4477393	4488894	139_FGF-23		Q9GZV9	fibroblast growth factor 23 measurement
FGF-5	GCST90274790	Fibroblast growth factor 5	FGF5	4	81187753	81257834	141_FGF-5	P12034	Q8NF90	fibroblast growth factor 5 measurement
FIt3L	GCST90274791	Fms-related tyrosine kinase 3 ligand	FLT3LG	19	49977464	49989488	167_Flt3L		P49771	Fms-related tyrosine kinase 3 ligand measurement
hGDNF	GCST90274792	Glial cell line-derived neurotrophic factor	GDNF	5	37812779	37839788	106_GDNF		P39905	glial cell line-derived neurotrophic factor measurement
HGF	GCST90274793	Hepatocyte growth factor	HGF	7	81328322	81399754	156_HGF		P14210	hepatocyte growth factor measurement
IFN-gamma	GCST90274794	Interferon gamma	IFNG	12	68548548	68553527	178_IFN-gamma		P01579	interferon gamma measurement
IL-1 alpha	GCST90274795	Interleukin-10	IL1A	2	113531492	113542167	125_IL-1 alpha		P01583	interleukin-10 measurement
IL-10	GCST90274796	Interleukin-10 receptor subunit alpha	IL10	1	206940947	206945839	162_IL-10		P22301	interleukin-10 receptor subunit alpha measurement
IL-10RA	GCST90274797	Interleukin-10 receptor subunit beta	IL10RA	11	117857063	117872196	140_IL-10RA		Q13651	interleukin-10 receptor subunit beta measurement
IL10RB	GCST90274798	Interleukin-12 subunit beta	IL10RB	21	34638663	34669539	149_IL-10RB		Q08334	interleukin-12 subunit B measurement
IL-12B	GCST90274799	Interleukin-13	IL12B	5	158741791	158757895	157_IL-12B		P29460	interleukin-13 measurement
IL-13	GCST90274800	Interleukin-15 receptor subunit alpha	IL13	5	131991955	131996802	159_IL-13		P35225	interleukin-15 receptor subunit alpha measurement
IL-15RA	GCST90274801	Interleukin-17A	IL15RA	10	5990855	6020150	148_IL-15RA		Q13261	Interleukin-17A measurement
IL-17A	GCST90274802	Interleukin-17C	IL17A	6	52051185	52055436	116_IL-17A		Q16552	interleukin-17C measurement
IL-17C	GCST90274803	Interleukin-18	IL17C	16	88704999	88706881	114_IL-17C		Q9P0M4	interleukin 18 measurement
IL-18	GCST90274804	interleukin-18 receptor 1	IL18	11	112013974	112034840	133_IL-18		Q14116	interleukin-18 receptor 1 measurement
IL-18R1	GCST90274805	Interleukin-1-alpha	IL18R1	2	102927989	103015218	151_IL-18R1		Q13478	interleukin-1 alpha measurement
IL-2	GCST90274806	Interleukin-2	IL2	4	123372625	123377880	127_IL-2		P60568	interleukin-2 measurement
IL-20	GCST90274807	Interleukin-20	IL20	1	207038699	207042568	171_IL-20		Q9NYY1	interleukin-20 measurement
IL-20RA	GCST90274808	Interleukin-20 receptor subunit alpha	IL20RA	6	137321108	137366298	121_IL-20RA		Q9UHF4	interleukin-20 receptor subunit alpha measurement
IL-22RA1	GCST90274809	Interleukin-22 receptor subunit alpha-1	IL22RA1	1	24446261	24469611	150_IL-22 RA1		Q8N6P7	interleukin-22 receptor subunit alpha-1 measurement
IL-24	GCST90274810	Interleukin-24	IL24	1	207070788	207077484	158_IL-24		Q13007	interleukin-24 measurement
IL-2RB	GCST90274811	Interleukin-2 receptor subunit beta	IL2RB	22	37521878	37571094	124_IL-2RB		P14784	interleukin-2 receptor subunit beta measurement
IL-33	GCST90274812	Interleukin-33	IL33	9	6215805	6257983	177_IL-33		O95760	level of interleukin-33 in blood plasma
IL-4	GCST90274813	Interleukin-4	IL4	5	132009678	132018368	180_IL-4		P05112	interleukin-4 measurement
IL-5	GCST90274814	Interleukin-5	IL5	5	131877136	131892530	193_IL-5		P05113	interleukin-5 measurement
IL-6	GCST90274815	Interleukin-6	IL6	7	22765503	22771621	113_IL-6		P05231	interleukin-6 measurement
IL-7	GCST90274816	Interleukin-7	IL7	8	79587978	79717758	109_IL-7		P13232	interleukin-7 measurement
IL-8	GCST90274817	Interleukin-8	IL8	4	74606223	74609433	101_IL-8		P10145	interleukin-8 measurement
LAP TGF-beta-1	GCST90274818	Latency-associated peptide transforming growth factor beta 1	TGFB1	19	41807492	41859816	111_LAP TGF-beta-1		P01137	transforming growth factor beta-1 measurement
LIF	GCST90274819	Leukemia inhibitory factor	LIF	22	30636436	30642840	181_LIF		P15018	leukemia inhibitory factor measurement
LIF-R	GCST90274820	Leukemia inhibitory factor receptor	LIFR	5	38475065	38608456	143_LIF-R		P42702	leukemia inhibitory factor receptor measurement
CCL8	GCST90274821	Monocyte chemoattractant protein-1	CCL8	17	32646055	32648421	183_MCP-2		P80075	CCL2 measurement
CCL2	GCST90274822	Monocyte chemoattractant protein 2	CCL2	17	32582304	32584222	115_MCP-1		P13500	monocyte chemotactic protein-2 measurement
CCL7	GCST90274823	Monocyte chemoattractant protein-3	CCL7	17	32597240	32599261	105_MCP-3		P80098	monocyte chemotactic protein 3 measurement
CCL13	GCST90274824	Monocyte chemoattractant protein-4	CCL13	17	32683471	32685629	136_MCP-4		Q99616	monocyte chemotactic protein-4 measurement
MIP-1 alpha	GCST90274825	Macrophage inflammatory protein 1a	CCL3	17	34415602	34417515	166_MIP-1 alpha		P10147	macrophage inflammatory protein 1a measurement
MMP-1	GCST90274826	Matrix metalloproteinase-1	MMP1	11	102660651	102668891	142_MMP-1		P03956	matrix metalloproteinase 1 measurement
MMP-10	GCST90274827	Matrix metalloproteinase-10	MMP10	11	102641234	102651359	161_MMP-10		P09238	matrix metalloproteinase 10 measurement
NRTN	GCST90274828	Neurturin	NRTN	19	5823813	5828335	182_NRTN		Q99748	level of neurturin in blood plasma
NT-3	GCST90274829	Neurotrophin-3	NTF3	12	5541278	5630702	188_NT-3		P20783	neurotrophin-3 measurement
OPG	GCST90274830	Osteoprotegerin	TNFRSF11B	8	119935796	119964439	110_OPG		O00300	osteoprotegerin measurement
OSM	GCST90274831	Oncostatin-M	OSM	22	30658818	30662829	126_OSM		P13725	oncostatin-M measurement
PD-L1	GCST90274832	Programmed cell death 1 ligand 1	CD274	9	5450503	5470566	152_PD-L1		Q9NZQ7	programmed cell death 1 ligand 1 measurement
SCF	GCST90274833	Stem cell factor	KITLG	12	88886570	88974628	132_SCF		P21583	stem Cell Factor measurement
SIRT2	GCST90274834	SIR2-like protein 2	SIRT2	19	39369197	39390502	172_SIRT2		Q8IXJ6	SIR2-like protein 2 measurement
SLAMF1	GCST90274835	Signaling lymphocytic activation molecule	SLAMF1	1	160577890	160617085	134_SLAMF1		Q13291	signaling lymphocytic activation molecule measurement
ST1A1	GCST90274836	Sulfotransferase 1A1	SULT1A1	16	28616903	28634946	191_ST1A1		P50225	sulfotrasferase 1A1 measurement
STAMPB	GCST90274837	STAM binding protein	STAMBP	2	74056086	74100786	192_STAMPB		O95630	STAM binding protein measurement
TGF-alpha	GCST90274838	Transforming growth factor-alpha	TGFA	2	70674412	70781325	135_TGF-alpha		P01135	transforming growth factor-alpha measurement
TNF	GCST90274839	Tumor necrosis factor	TNF	6	31543344	31546113	163_TNF		P01375	tumor necrosis factor measurement
TNFB	GCST90274840	TNF-beta	LTA	6	31539831	31542101	195_TNFB		P01374	lymphotoxin-alpha measurement
TNFRSF9	GCST90274841	Tumor necrosis factor receptor superfamily member 9	TNFRSF9	1	7979907	8000926	187_TNFRSF9		Q07011	tumor necrosis factor receptor superfamily member 9 measurement
TNFSF14	GCST90274842	Tumor necrosis factor ligand superfamily member 14	TNFSF14	19	6663148	6670599	138_TNFSF14		O43557	tumor necrosis factor ligand superfamily member 14 measurement
TRAIL	GCST90274843	TNF-related apoptosis-inducing ligand	TNFSF10	3	172223298	172241297	120_TRAIL		P50591	TNF-related apoptosis-inducing ligand measurement
TRANCE	GCST90274844	TNF-related activation-induced cytokine	TNFSF11	13	43136872	43182149	155_TRANCE		O14788	TNF-related activation-induced cytokine measurement
TSLP	GCST90274845	Thymic stromal lymphopoietin	TSLP	5	110405760	110413722	129_TSLP		Q969D9	thymic stromal lymphopoietin measurement
TWEAK	GCST90274846	Tumor necrosis factor ligand superfamily member 12	TNFSF12	17	7452208	7464925	189_TWEAK		O43508	tumor necrosis factor ligand superfamily member 12 measurement
uPA	GCST90274847	Urokinase-type plasminogen activator	PLAU	10	75668935	75677255	112_uPA		P00749	urokinase-type plasminogen activator measurement
VEGF_A	GCST90274848	Vascular endothelial growth factor A	VEGFA	6	43737921	43754224	102_VEGF-A		P15692	vascular endothelial growth factor A measurement
