# Supplementary material for: Immune cell signatures and inflammatory mediators: unraveling their genetic impact on chronic kidney disease through Mendelian randomization
Source: Clin Exp Med. 2024 May 4;24(1):94. doi: 10.1007/s10238-024-01341-z (PMC11069478; doi:10.1007/s10238-024-01341-z)
Supplement: Supplementary file 9 — Table S3 The characteristics of SNPs for CKD Supplementary file9 (XLSX 124 kb) [file 10238_2024_1341_MOESM9_ESM.xlsx]

## Sheet: Sheet1
chr	pos	SNP	effect_allele	other_allele	eaf	beta	se	pval	samplesize	ncase	ncontrol	Phenotype
1	243370305	rs10926965	A	G	0.64	-0.0594	0.0103	8.629e-09	373764	41395	439303	CKD
1	243370312	rs10926966	A	G	0.36	0.0598	0.0103	6.983e-09	373764	41395	439303	CKD
1	243372723	rs4546902	A	T	0.65	-0.0633	0.0102	5.224e-10	396950	41395	439303	CKD
1	243372744	rs12039659	T	C	0.48	-0.0537	0.0098	4.958e-08	396950	41395	439303	CKD
1	243374815	rs12072595	T	G	0.65	-0.0633	0.0102	5.202e-10	396950	41395	439303	CKD
1	243376757	rs12124014	T	C	0.52	0.0608	0.0092	3.308e-11	438866	41395	439303	CKD
1	243377707	rs12135263	C	G	0.52	0.0613	0.0092	2.268e-11	439070	41395	439303	CKD
1	243377892	rs10803123	A	T	0.48	-0.0616	0.0092	1.901e-11	439070	41395	439303	CKD
1	243378918	rs10926969	A	G	0.48	-0.0614	0.0092	1.982e-11	439072	41395	439303	CKD
1	243378987	rs4565697	A	C	0.64	-0.0685	0.0095	5.56e-13	439167	41395	439303	CKD
1	243380372	rs12740461	T	C	0.84	-0.084	0.0137	8.391e-10	373764	41395	439303	CKD
1	243380376	rs10803125	C	G	0.48	-0.0615	0.0092	1.879e-11	439073	41395	439303	CKD
1	243380482	rs7528764	A	G	0.36	0.0686	0.0095	5.103e-13	439174	41395	439303	CKD
1	243380513	rs7518350	A	G	0.64	-0.0672	0.0095	1.919e-12	434486	41395	439303	CKD
1	243381354	rs10926971	T	C	0.64	-0.0683	0.0095	6.047e-13	439175	41395	439303	CKD
1	243383635	rs2171974	T	G	0.37	0.0662	0.0095	2.838e-12	439168	41395	439303	CKD
1	243383636	rs2171973	A	T	0.63	-0.0681	0.01	1.042e-11	396950	41395	439303	CKD
1	243383661	rs2171972	A	G	0.64	-0.0691	0.0095	3.524e-13	439184	41395	439303	CKD
1	243385307	rs6662118	A	G	0.63	-0.0662	0.0095	2.71e-12	434497	41395	439303	CKD
1	243385636	rs10926972	A	G	0.64	-0.0679	0.0095	7.827e-13	439187	41395	439303	CKD
1	243385960	rs12079702	A	G	0.64	-0.0683	0.0095	6.199e-13	439183	41395	439303	CKD
1	243386036	rs12080886	T	C	0.64	-0.0683	0.0095	5.871e-13	439177	41395	439303	CKD
1	243387788	rs1565440	A	G	0.37	0.0672	0.0094	9.186e-13	439166	41395	439303	CKD
1	243388370	rs10926973	A	T	0.64	-0.068	0.0095	7.108e-13	439185	41395	439303	CKD
1	243389459	rs113575341	A	C	0.64	-0.0706	0.0108	6.599e-11	343392	41395	439303	CKD
1	243390825	rs4634890	A	C	0.51	0.0611	0.0092	2.52e-11	439062	41395	439303	CKD
1	243393842	rs10803128	T	C	0.51	0.0612	0.0092	2.309e-11	439061	41395	439303	CKD
1	243394093	rs4658548	T	C	0.37	0.0675	0.0094	7.195e-13	439151	41395	439303	CKD
1	243396119	rs6669104	T	C	0.36	0.0681	0.0095	7.19e-13	439151	41395	439303	CKD
1	243396326	rs10926974	T	C	0.48	-0.061	0.0091	2.528e-11	439059	41395	439303	CKD
1	243397782	rs10926975	T	C	0.26	0.0785	0.0105	7.19e-14	434558	41395	439303	CKD
1	243401997	rs4658551	A	C	0.45	-0.0641	0.0098	6.407e-11	396950	41395	439303	CKD
1	243402721	rs10926976	A	G	0.48	-0.0611	0.0092	2.483e-11	438881	41395	439303	CKD
1	243403293	rs12744216	A	G	0.36	0.0684	0.0095	5.774e-13	439187	41395	439303	CKD
1	243404882	rs12736882	A	G	0.84	-0.084	0.0137	7.613e-10	373764	41395	439303	CKD
1	243407782	rs6689352	T	C	0.36	0.0686	0.0095	4.906e-13	439212	41395	439303	CKD
1	243409152	rs12749004	T	C	0.36	0.0681	0.0095	7.057e-13	439234	41395	439303	CKD
1	243409163	rs12749011	T	C	0.36	0.0686	0.0095	5.069e-13	439237	41395	439303	CKD
1	243410208	rs6662991	A	G	0.64	-0.068	0.0096	1.097e-12	434558	41395	439303	CKD
1	243411386	rs12097743	C	G	0.36	0.0687	0.0095	4.452e-13	439237	41395	439303	CKD
1	243411405	rs12145759	C	G	0.48	-0.0616	0.0092	1.844e-11	438947	41395	439303	CKD
1	243412936	rs4658552	T	C	0.64	-0.0668	0.0095	2.437e-12	434558	41395	439303	CKD
1	243413125	rs12732083	T	C	0.23	0.0734	0.0118	4.812e-10	373764	41395	439303	CKD
1	243414066	rs3896337	T	C	0.48	-0.0616	0.0092	1.854e-11	438944	41395	439303	CKD
1	243414691	rs12723863	A	G	0.64	-0.0686	0.0095	4.881e-13	439236	41395	439303	CKD
1	243414712	rs3904685	A	G	0.64	-0.0687	0.0095	4.732e-13	439236	41395	439303	CKD
1	243416525	rs3904683	T	C	0.64	-0.0699	0.01	3.114e-12	396950	41395	439303	CKD
1	243416792	rs6668649	T	C	0.64	-0.07	0.01	2.963e-12	396950	41395	439303	CKD
1	243418063	rs2087563	A	C	0.5	-0.06	0.0097	5.521e-10	396950	41395	439303	CKD
1	243419429	rs3904682	A	T	0.5	-0.0627	0.0097	8.365e-11	396950	41395	439303	CKD
1	243420388	rs3897821	A	G	0.67	-0.0672	0.0102	4.419e-11	396950	41395	439303	CKD
1	243421404	rs10803130	A	G	0.48	0.0622	0.0097	1.207e-10	396950	41395	439303	CKD
1	243425689	rs7535162	T	G	0.68	-0.0719	0.0102	2.243e-12	396950	41395	439303	CKD
1	243428152	rs12741781	T	G	0.67	-0.0709	0.0102	4.124e-12	396950	41395	439303	CKD
1	243430818	rs28599724	T	C	0.53	-0.0655	0.0097	1.321e-11	396950	41395	439303	CKD
1	243431654	rs10926978	T	C	0.68	-0.071	0.0102	4.073e-12	396950	41395	439303	CKD
1	243433141	rs10926979	C	G	0.68	-0.0714	0.0097	1.71e-13	438863	41395	439303	CKD
1	243433654	rs2275154	A	G	0.68	-0.0717	0.0097	1.394e-13	438875	41395	439303	CKD
1	243434927	rs12755452	C	G	0.68	-0.0716	0.0097	1.541e-13	438878	41395	439303	CKD
1	243435622	rs10803131	A	G	0.68	-0.0717	0.0097	1.364e-13	438891	41395	439303	CKD
1	243437266	rs10803132	T	C	0.68	-0.0718	0.0097	1.293e-13	438924	41395	439303	CKD
1	243439386	rs7525348	A	G	0.32	0.0724	0.0097	8.034e-14	439188	41395	439303	CKD
1	243440047	rs61833914	T	C	0.47	0.0674	0.0091	1.7e-13	439185	41395	439303	CKD
1	243443304	rs7521079	C	G	0.54	-0.0671	0.0091	2.229e-13	439169	41395	439303	CKD
1	243444176	rs58823746	T	C	0.47	0.0675	0.0091	1.582e-13	439191	41395	439303	CKD
1	243444972	rs12753203	C	G	0.32	0.0748	0.011	1.107e-11	343059	41395	439303	CKD
1	243445116	rs12740033	T	C	0.67	-0.0726	0.0097	6.52e-14	439196	41395	439303	CKD
1	243446718	rs12067370	T	C	0.67	-0.073	0.011	3.416e-11	343409	41395	439303	CKD
1	243446994	rs2171975	T	C	0.48	0.067	0.0091	2.156e-13	439231	41395	439303	CKD
1	243448600	rs12742848	T	C	0.14	0.0807	0.0142	1.252e-08	373764	41395	439303	CKD
1	243449881	rs3818802	A	G	0.52	-0.0657	0.0092	8.395e-13	434558	41395	439303	CKD
1	243450955	rs6682448	T	G	0.67	-0.0726	0.0097	6.586e-14	439204	41395	439303	CKD
1	243451405	rs10926981	A	C	0.48	0.0665	0.0091	3.109e-13	439215	41395	439303	CKD
1	243451853	rs12748870	A	T	0.2	0.083	0.0122	9.547e-12	396950	41395	439303	CKD
1	243451974	rs12074660	T	C	0.67	-0.0726	0.0097	6.478e-14	439212	41395	439303	CKD
1	243452864	rs10926982	A	G	0.52	-0.0668	0.0091	2.449e-13	439230	41395	439303	CKD
1	243453119	rs12079656	T	G	0.33	0.0726	0.0097	6.528e-14	439209	41395	439303	CKD
1	243453910	rs12091558	T	C	0.33	0.0725	0.0097	7.346e-14	439213	41395	439303	CKD
1	243454014	rs10803133	A	G	0.52	-0.0658	0.0092	7.59e-13	434558	41395	439303	CKD
1	243458502	rs3943093	T	C	0.32	0.0729	0.0097	5.413e-14	438932	41395	439303	CKD
1	243458922	rs2490395	A	G	0.49	0.0772	0.0092	3.391e-17	438884	41395	439303	CKD
1	243462367	rs2484639	A	G	0.51	-0.0774	0.0092	2.95e-17	438949	41395	439303	CKD
1	243462417	rs2484640	T	G	0.49	-0.077	0.0092	4.142e-17	438919	41395	439303	CKD
1	243463189	rs10926985	T	C	0.32	0.0757	0.011	5.86e-12	343183	41395	439303	CKD
1	243464416	rs2636321	A	G	0.5	0.0744	0.0097	1.363e-14	396950	41395	439303	CKD
1	243467236	rs12084733	A	G	0.3	0.0732	0.0099	1.124e-13	439062	41395	439303	CKD
1	243467689	rs12085949	T	G	0.31	0.0731	0.0099	1.165e-13	439078	41395	439303	CKD
1	243468694	rs12759571	A	C	0.31	0.0724	0.0099	2.049e-13	439080	41395	439303	CKD
1	243469029	rs12758920	A	G	0.31	0.073	0.0099	1.253e-13	439221	41395	439303	CKD
1	243469669	rs2490391	A	C	0.47	0.0754	0.0092	1.958e-16	439178	41395	439303	CKD
1	243470453	rs2932634	T	C	0.47	0.0748	0.0092	4.711e-16	434558	41395	439303	CKD
1	243471192	rs953492	A	G	0.49	0.0746	0.0091	3.613e-16	439061	41395	439303	CKD
1	243471949	rs10926987	A	C	0.31	0.0729	0.0099	1.407e-13	439201	41395	439303	CKD
1	243472187	rs12061451	A	C	0.31	0.073	0.0099	1.284e-13	439201	41395	439303	CKD
1	243472664	rs11809042	A	G	0.69	-0.073	0.0099	1.291e-13	439203	41395	439303	CKD
1	243472801	rs6429422	T	G	0.68	-0.072	0.0098	1.637e-13	439073	41395	439303	CKD
1	243474536	rs2783971	A	C	0.49	0.0748	0.0092	3.171e-16	439069	41395	439303	CKD
1	243481431	rs2783972	A	G	0.47	0.0757	0.0092	1.412e-16	439113	41395	439303	CKD
1	243481556	rs2636323	C	G	0.47	0.0757	0.0092	1.593e-16	439066	41395	439303	CKD
1	243483279	rs10926988	A	T	0.7	-0.0731	0.0099	1.218e-13	439235	41395	439303	CKD
1	243483368	rs10926989	T	C	0.3	0.0732	0.0099	1.15e-13	439239	41395	439303	CKD
1	243485126	rs68192516	T	G	0.7	-0.0724	0.0099	2.186e-13	439228	41395	439303	CKD
1	243486252	rs2451668	T	C	0.47	0.0747	0.0092	3.747e-16	439102	41395	439303	CKD
1	243487861	rs12058508	A	G	0.26	0.0665	0.0111	2.479e-09	396950	41395	439303	CKD
1	243488186	rs10158537	C	G	0.69	-0.0726	0.0099	1.776e-13	439004	41395	439303	CKD
1	243491353	rs2970546	T	C	0.52	-0.0763	0.0092	9.914e-17	439113	41395	439303	CKD
1	243492567	rs10926991	A	G	0.69	-0.0717	0.0099	3.644e-13	439172	41395	439303	CKD
1	243493124	rs2451669	A	C	0.47	0.076	0.0092	1.11e-16	439172	41395	439303	CKD
1	243493484	rs2636324	T	C	0.45	-0.0652	0.0092	1.804e-12	439019	41395	439303	CKD
1	243493907	rs2275155	A	T	0.69	-0.072	0.0099	2.799e-13	439064	41395	439303	CKD
1	243495444	rs2802726	T	C	0.54	0.0641	0.0092	4.039e-12	438902	41395	439303	CKD
1	243495595	rs2802725	A	G	0.45	-0.0659	0.0092	1.052e-12	438872	41395	439303	CKD
1	243498108	rs12065580	A	G	0.3	0.0725	0.01	3.3e-13	438880	41395	439303	CKD
1	243498312	rs2802723	T	C	0.47	0.0743	0.0092	8.404e-16	434558	41395	439303	CKD
1	243498533	rs2802722	A	G	0.53	-0.0767	0.0092	9.68e-17	434558	41395	439303	CKD
1	243499744	rs2783968	C	G	0.47	0.0751	0.0092	2.709e-16	439190	41395	439303	CKD
1	243499758	rs2783967	T	C	0.47	0.0751	0.0092	2.815e-16	439191	41395	439303	CKD
1	243499947	rs2783966	T	C	0.47	0.0749	0.0092	3.307e-16	439205	41395	439303	CKD
1	243500397	rs2783965	A	G	0.53	-0.0747	0.0092	3.997e-16	439201	41395	439303	CKD
1	243500664	rs2783964	A	T	0.47	0.0748	0.0092	4.089e-16	439192	41395	439303	CKD
1	243500994	rs10926994	T	C	0.3	0.0728	0.01	2.665e-13	438836	41395	439303	CKD
1	243501047	rs2636319	A	C	0.53	-0.0742	0.0092	1.01e-15	434558	41395	439303	CKD
1	243501056	rs2636320	A	C	0.53	-0.0747	0.0092	4.523e-16	439189	41395	439303	CKD
1	243501763	rs2802729	A	C	0.48	0.0714	0.0098	2.835e-13	396950	41395	439303	CKD
1	243502623	rs10926995	A	G	0.52	0.0648	0.0098	3.323e-11	396950	41395	439303	CKD
1	243505047	rs4146671	A	G	0.64	-0.0569	0.0101	1.589e-08	396950	41395	439303	CKD
1	243513047	rs10754803	A	G	0.46	-0.0558	0.0092	1.461e-09	434558	41395	439303	CKD
1	243518691	rs4658560	A	G	0.53	0.055	0.0092	1.99e-09	438954	41395	439303	CKD
1	243531649	rs10927002	T	G	0.48	-0.057	0.0096	3.065e-09	396950	41395	439303	CKD
1	243537729	rs58560561	T	G	0.36	0.057	0.01	1.258e-08	396950	41395	439303	CKD
1	243544850	rs10927003	T	C	0.48	-0.0577	0.0096	2.012e-09	396950	41395	439303	CKD
1	243547345	rs12023775	T	C	0.64	-0.0574	0.01	1.015e-08	396950	41395	439303	CKD
1	243575469	rs12129652	A	G	0.48	-0.0528	0.0091	6.806e-09	439133	41395	439303	CKD
1	243579112	rs10927011	A	G	0.49	-0.0542	0.0092	3.153e-09	434558	41395	439303	CKD
1	243598234	rs10803142	A	G	0.52	-0.054	0.0096	2.144e-08	396950	41395	439303	CKD
2	73649928	rs1881245	A	G	0.25	-0.0583	0.0107	4.955e-08	440290	41395	439303	CKD
2	73653332	rs6740223	T	C	0.75	0.0579	0.0106	4.6e-08	444894	41395	439303	CKD
2	73842055	rs6546859	A	C	0.25	-0.0578	0.0106	4.79e-08	444867	41395	439303	CKD
2	73842889	rs7566364	T	C	0.75	0.0581	0.0106	4.065e-08	444826	41395	439303	CKD
2	73844249	rs6546860	A	G	0.25	-0.0586	0.0106	3.138e-08	444727	41395	439303	CKD
2	73844818	rs13427832	A	G	0.25	-0.0587	0.0106	3.276e-08	444788	41395	439303	CKD
2	73848933	rs13391258	T	C	0.24	-0.06	0.0108	2.738e-08	444737	41395	439303	CKD
2	73849170	rs6705977	C	G	0.76	0.0599	0.0108	2.752e-08	444735	41395	439303	CKD
2	73849861	rs6546861	T	C	0.24	-0.0598	0.0108	3.014e-08	444733	41395	439303	CKD
2	73850820	rs6711001	C	G	0.76	0.0595	0.0108	3.358e-08	444740	41395	439303	CKD
2	73852505	rs6718843	A	C	0.24	-0.0591	0.0108	4.837e-08	444736	41395	439303	CKD
2	73895765	rs6546869	A	G	0.24	-0.0604	0.0109	3.265e-08	444836	41395	439303	CKD
2	73897144	rs6744398	A	G	0.76	0.0602	0.0109	3.659e-08	444893	41395	439303	CKD
2	121996007	rs2580350	A	G	0.55	0.055	0.0098	1.691e-08	402682	41395	439303	CKD
2	176957519	rs72923424	A	C	0.034	0.1432	0.0261	4.173e-08	443699	41395	439303	CKD
2	176984544	rs72923454	T	C	0.024	0.1838	0.0315	5.602e-09	401575	41395	439303	CKD
2	176993583	rs187355703	C	G	0.98	-0.1987	0.0312	1.801e-10	401575	41395	439303	CKD
2	177013577	rs72927167	T	G	0.033	0.1491	0.0266	2.204e-08	402682	41395	439303	CKD
2	177047172	rs72929103	A	C	0.032	0.1519	0.0271	1.973e-08	402682	41395	439303	CKD
2	177053426	rs150457564	A	C	0.97	-0.1502	0.0271	3.098e-08	402682	41395	439303	CKD
4	77183300	rs7695720	A	C	0.8	0.0924	0.0115	8.766e-16	444675	41395	439303	CKD
4	77183434	rs7654472	T	C	0.8	0.0925	0.0115	8.082e-16	444674	41395	439303	CKD
4	77185293	rs11097313	A	G	0.43	0.0548	0.0092	2.516e-09	444595	41395	439303	CKD
4	77185529	rs1876536	C	G	0.43	0.0549	0.0092	2.354e-09	444605	41395	439303	CKD
4	77185879	rs28649105	A	G	0.8	0.0922	0.0115	1.013e-15	444708	41395	439303	CKD
4	77185997	rs1876537	T	C	0.43	0.0544	0.0092	3.124e-09	444817	41395	439303	CKD
4	77186415	rs17308336	A	C	0.57	-0.0547	0.0092	3.241e-09	440290	41395	439303	CKD
4	77186596	rs17236158	C	G	0.58	-0.0616	0.0097	2.419e-10	402682	41395	439303	CKD
4	77186642	rs17236179	A	G	0.2	-0.0918	0.0115	1.339e-15	444693	41395	439303	CKD
4	77186672	rs60397621	T	C	0.57	-0.0544	0.0092	3.261e-09	444800	41395	439303	CKD
4	77187556	rs11097314	A	G	0.43	0.0591	0.0097	1.064e-09	402682	41395	439303	CKD
4	77187916	rs7664593	T	C	0.2	-0.0975	0.0121	8.715e-16	402682	41395	439303	CKD
4	77188058	rs10019829	A	G	0.8	0.0976	0.0121	7.708e-16	402682	41395	439303	CKD
4	77188132	rs4859650	A	G	0.57	-0.0592	0.0097	9.755e-10	402682	41395	439303	CKD
4	77188240	rs4859651	A	G	0.57	-0.0594	0.0097	8.668e-10	402682	41395	439303	CKD
4	77188288	rs28597785	C	G	0.2	-0.0978	0.0121	7.269e-16	402682	41395	439303	CKD
4	77188327	rs28604357	T	G	0.8	0.0978	0.0121	6.958e-16	402682	41395	439303	CKD
4	77188418	rs17001729	C	G	0.8	0.0978	0.0121	7.161e-16	402682	41395	439303	CKD
4	77188766	rs28498588	A	T	0.8	0.0982	0.0121	5.69e-16	402682	41395	439303	CKD
4	77189380	rs10025494	A	G	0.8	0.0911	0.0115	2.718e-15	444626	41395	439303	CKD
4	77189418	rs62300803	T	C	0.2	-0.091	0.0115	2.778e-15	444626	41395	439303	CKD
4	77189984	rs1876538	T	C	0.57	-0.0541	0.0092	3.847e-09	444579	41395	439303	CKD
4	77190069	rs1876539	T	C	0.43	0.0539	0.0092	4.431e-09	444582	41395	439303	CKD
4	77190221	rs736636	A	T	0.43	0.054	0.0092	4.249e-09	444586	41395	439303	CKD
4	77190269	rs736634	T	C	0.57	-0.0541	0.0092	3.983e-09	444588	41395	439303	CKD
4	77190649	rs28506049	A	G	0.8	0.091	0.0115	2.364e-15	444731	41395	439303	CKD
4	77190680	rs2869870	A	G	0.43	0.0543	0.0092	3.392e-09	444596	41395	439303	CKD
4	77191003	rs1876542	T	G	0.43	0.0539	0.0092	4.579e-09	444605	41395	439303	CKD
4	77191049	rs1876543	T	C	0.57	-0.054	0.0092	4.223e-09	444606	41395	439303	CKD
4	77191260	rs60876302	A	T	0.57	-0.0537	0.0092	5.044e-09	444621	41395	439303	CKD
4	77191316	rs61595008	T	C	0.57	-0.0536	0.0092	5.496e-09	444629	41395	439303	CKD
4	77191422	rs59864739	A	G	0.43	0.0537	0.0092	4.833e-09	444643	41395	439303	CKD
4	77191596	rs4859654	A	G	0.57	-0.0543	0.0092	3.241e-09	444742	41395	439303	CKD
4	77191921	rs13119644	A	C	0.43	0.0541	0.0092	3.717e-09	444743	41395	439303	CKD
4	77191952	rs28618267	A	G	0.2	-0.0914	0.0115	1.637e-15	444858	41395	439303	CKD
4	77192063	rs13151765	T	G	0.57	-0.0542	0.0092	3.563e-09	444784	41395	439303	CKD
4	77192388	rs3821980	T	G	0.57	-0.0541	0.0092	3.715e-09	444779	41395	439303	CKD
4	77192688	rs3733253	T	G	0.43	0.054	0.0092	4.151e-09	444792	41395	439303	CKD
4	77192868	rs3733250	A	G	0.43	0.0543	0.0092	3.99e-09	440114	41395	439303	CKD
4	77193136	rs1441909	A	G	0.57	-0.0543	0.0092	3.27e-09	444802	41395	439303	CKD
4	77193208	rs77937770	A	T	0.8	0.0912	0.0116	2.884e-15	444893	41395	439303	CKD
4	77193449	rs1441910	T	C	0.57	-0.0538	0.0092	4.693e-09	444806	41395	439303	CKD
4	77193742	rs1441913	A	C	0.43	0.0547	0.0092	2.557e-09	444774	41395	439303	CKD
4	77194092	rs12643334	T	G	0.43	0.0542	0.0092	3.473e-09	444781	41395	439303	CKD
4	77194246	rs768979	A	G	0.43	0.0542	0.0092	3.432e-09	444782	41395	439303	CKD
4	77194664	rs4859655	T	G	0.57	-0.0542	0.0092	3.629e-09	444808	41395	439303	CKD
4	77194670	rs4859438	T	G	0.43	0.054	0.0092	4.11e-09	444808	41395	439303	CKD
4	77194684	rs4859656	T	C	0.43	0.054	0.0092	4.13e-09	444809	41395	439303	CKD
4	77194881	rs4859657	T	C	0.43	0.0543	0.0092	3.324e-09	444825	41395	439303	CKD
4	77194997	rs4859439	T	G	0.43	0.0541	0.0092	3.759e-09	444824	41395	439303	CKD
4	77195106	rs28864163	C	G	0.2	-0.0913	0.0116	2.829e-15	444952	41395	439303	CKD
4	77195318	rs1583944	T	C	0.43	0.0546	0.0092	2.771e-09	444824	41395	439303	CKD
4	77195732	rs4859440	T	C	0.56	-0.054	0.0092	3.844e-09	444615	41395	439303	CKD
4	77196034	rs7665023	T	C	0.57	-0.0542	0.0092	3.536e-09	444824	41395	439303	CKD
4	77196188	rs6822055	T	C	0.8	0.0917	0.0115	1.361e-15	444961	41395	439303	CKD
4	77196476	rs17236661	T	G	0.8	0.0905	0.0116	7.399e-15	440290	41395	439303	CKD
4	77196500	rs1441914	T	C	0.43	0.0547	0.0092	2.482e-09	444825	41395	439303	CKD
4	77196677	rs1946959	A	G	0.37	-0.0636	0.0094	1.626e-11	444884	41395	439303	CKD
4	77196848	rs6823078	A	G	0.57	-0.0546	0.0092	2.683e-09	444822	41395	439303	CKD
4	77197396	rs28689064	T	C	0.37	-0.066	0.01	4.993e-11	402682	41395	439303	CKD
4	77197397	rs28636815	A	G	0.63	0.0662	0.0101	4.474e-11	402682	41395	439303	CKD
4	77197651	rs28507491	A	G	0.37	-0.0743	0.0115	9.759e-11	306905	41395	439303	CKD
4	77197674	rs28578510	T	C	0.37	-0.0667	0.01	3.123e-11	401590	41395	439303	CKD
4	77197845	rs28698332	A	G	0.8	0.092	0.0115	1.104e-15	444958	41395	439303	CKD
4	77197882	rs13123108	C	G	0.43	0.0554	0.0092	1.519e-09	444922	41395	439303	CKD
4	77198054	rs6854006	T	C	0.37	-0.0636	0.0094	1.674e-11	444919	41395	439303	CKD
4	77198363	rs6810903	T	C	0.2	-0.0914	0.0116	2.623e-15	444964	41395	439303	CKD
4	77198465	rs6858114	A	G	0.37	-0.0634	0.0094	1.987e-11	444951	41395	439303	CKD
4	77198566	rs6858344	A	G	0.37	-0.0612	0.0095	1.008e-10	444950	41395	439303	CKD
4	77198571	rs7699714	A	G	0.43	0.0556	0.0092	1.42e-09	444931	41395	439303	CKD
4	77198637	rs6811535	T	C	0.37	-0.0627	0.0095	3.604e-11	444884	41395	439303	CKD
4	77198791	rs11934863	A	G	0.43	0.0561	0.0092	9.803e-10	444958	41395	439303	CKD
4	77198986	rs6812193	T	C	0.37	-0.0653	0.0095	6.005e-12	440276	41395	439303	CKD
4	77199414	rs964051	A	C	0.43	0.0562	0.0092	1.148e-09	440290	41395	439303	CKD
4	77199913	rs28628748	A	G	0.37	-0.0641	0.0094	1.13e-11	444951	41395	439303	CKD
4	77199941	rs4859441	T	C	0.43	0.0561	0.0092	9.75e-10	444961	41395	439303	CKD
4	77200799	rs11946804	T	C	0.43	0.0557	0.0092	1.26e-09	444961	41395	439303	CKD
4	77200805	rs11946806	T	C	0.43	0.0558	0.0092	1.229e-09	444961	41395	439303	CKD
4	77200875	rs11933305	A	G	0.57	-0.0561	0.0092	9.479e-10	444952	41395	439303	CKD
4	77202019	rs17237174	T	C	0.8	0.092	0.0116	1.718e-15	444939	41395	439303	CKD
4	77202812	rs1530296	A	G	0.56	-0.0605	0.0097	3.628e-10	402682	41395	439303	CKD
4	77202861	rs1530297	A	G	0.4	-0.0545	0.0094	6.027e-09	440290	41395	439303	CKD
4	77202882	rs1530298	A	C	0.44	0.06	0.0097	5.15e-10	402682	41395	439303	CKD
4	77203043	rs1969149	T	C	0.44	0.0608	0.0097	3.039e-10	402682	41395	439303	CKD
4	77203413	rs1969148	C	G	0.55	-0.059	0.0096	9.498e-10	402682	41395	439303	CKD
4	77204500	rs1542096	T	C	0.68	0.0646	0.0099	6.537e-11	440290	41395	439303	CKD
4	77205319	rs62300825	A	G	0.2	-0.0949	0.0116	2.629e-16	444622	41395	439303	CKD
4	77205338	rs7662031	T	C	0.2	-0.0944	0.0116	3.826e-16	444616	41395	439303	CKD
4	77205745	rs2869881	T	C	0.2	-0.1066	0.0141	3.667e-14	306905	41395	439303	CKD
4	77205746	rs2869882	A	T	0.8	0.1064	0.0141	4.161e-14	306905	41395	439303	CKD
4	77206895	rs2869883	T	C	0.23	-0.0939	0.0116	6.905e-16	402682	41395	439303	CKD
4	77208107	rs4859442	A	G	0.56	0.0645	0.0097	2.614e-11	402682	41395	439303	CKD
4	77208191	rs4859660	T	G	0.77	0.09	0.011	3.494e-16	444832	41395	439303	CKD
4	77208412	rs6532327	T	C	0.77	0.0896	0.0111	7.391e-16	440290	41395	439303	CKD
4	77208436	rs7698049	A	G	0.56	0.0651	0.0097	1.684e-11	402682	41395	439303	CKD
4	77208482	rs6532328	T	C	0.23	-0.0904	0.011	2.75e-16	444962	41395	439303	CKD
4	77208601	rs6532329	T	C	0.23	-0.0904	0.011	2.786e-16	444962	41395	439303	CKD
4	77208973	rs2197103	A	T	0.23	-0.0904	0.011	2.793e-16	444962	41395	439303	CKD
4	77209750	rs62300826	T	C	0.23	-0.0901	0.0111	3.662e-16	444801	41395	439303	CKD
4	77210214	rs143011124	A	C	0.78	0.0979	0.0136	5.309e-13	306905	41395	439303	CKD
4	77210255	rs62300827	A	G	0.78	0.0938	0.0117	1.077e-15	402682	41395	439303	CKD
4	77210387	rs59738370	A	T	0.43	-0.064	0.0097	4.152e-11	402682	41395	439303	CKD
4	77211690	rs11729096	A	G	0.23	-0.09	0.0111	4.391e-16	444572	41395	439303	CKD
4	77211819	rs138861398	A	C	0.22	-0.0992	0.0135	2.085e-13	306905	41395	439303	CKD
4	77211865	rs77241262	A	G	0.19	-0.0874	0.0125	2.368e-12	402682	41395	439303	CKD
4	77212217	rs11935444	T	C	0.43	-0.0672	0.0097	4.793e-12	402682	41395	439303	CKD
4	77213829	rs972113	A	T	0.45	-0.0644	0.0097	2.545e-11	402682	41395	439303	CKD
4	77217812	rs1876533	T	C	0.44	-0.0655	0.0097	1.271e-11	402682	41395	439303	CKD
4	77217924	rs7655812	A	T	0.76	0.0883	0.0108	3.583e-16	444625	41395	439303	CKD
4	77218240	rs1508335	A	G	0.41	0.0576	0.0093	6.695e-10	440290	41395	439303	CKD
4	77219057	rs6841455	T	G	0.26	-0.0771	0.0105	1.744e-13	444817	41395	439303	CKD
4	77219402	rs6830162	T	G	0.74	0.0782	0.0105	1.068e-13	440290	41395	439303	CKD
4	77220837	rs12506745	T	G	0.55	-0.0562	0.0092	1.216e-09	440290	41395	439303	CKD
4	77221247	rs72655601	T	C	0.23	-0.0751	0.0116	8.968e-11	402682	41395	439303	CKD
4	77227676	rs56049812	A	C	0.55	-0.0553	0.0092	1.742e-09	444847	41395	439303	CKD
4	77229264	rs6825527	C	G	0.24	-0.0694	0.0108	1.285e-10	444926	41395	439303	CKD
4	77232408	rs34078673	A	G	0.76	0.0695	0.0108	1.124e-10	444927	41395	439303	CKD
4	77234758	rs7660542	T	G	0.24	-0.0695	0.0108	1.133e-10	444950	41395	439303	CKD
4	77235756	rs4859663	A	C	0.45	0.0559	0.0092	1.043e-09	444949	41395	439303	CKD
4	77240152	rs4859664	A	G	0.62	0.0518	0.0094	3.766e-08	444947	41395	439303	CKD
4	77240184	rs4859665	A	G	0.38	-0.0524	0.0095	3.194e-08	443851	41395	439303	CKD
4	77242825	rs1912833	A	T	0.45	0.0569	0.0104	4.472e-08	349171	41395	439303	CKD
4	77253029	rs61183568	T	C	0.24	-0.0702	0.0108	7.375e-11	444890	41395	439303	CKD
4	77254804	rs907446	T	C	0.45	0.0559	0.0092	9.925e-10	444949	41395	439303	CKD
4	77258307	rs72657813	T	G	0.45	0.0559	0.0092	1.034e-09	444863	41395	439303	CKD
4	77261519	rs79438017	A	G	0.095	-0.0996	0.0171	6.173e-09	402682	41395	439303	CKD
4	77263775	rs1511818	A	C	0.76	0.0701	0.0108	7.53e-11	444952	41395	439303	CKD
4	77278195	rs1532984	A	G	0.34	-0.0535	0.0097	2.979e-08	444878	41395	439303	CKD
4	77278251	rs7677266	A	G	0.24	-0.0691	0.0108	1.734e-10	444791	41395	439303	CKD
4	77280999	rs62300854	T	C	0.76	0.0704	0.0108	6.395e-11	444910	41395	439303	CKD
4	77281077	rs2870229	A	G	0.45	0.0561	0.0092	9.131e-10	444870	41395	439303	CKD
4	77281889	rs62300855	C	G	0.24	-0.0702	0.0108	7.408e-11	444916	41395	439303	CKD
4	77282063	rs62300856	T	C	0.24	-0.0702	0.0108	7.153e-11	444916	41395	439303	CKD
4	77284421	rs62300857	T	G	0.24	-0.0689	0.0108	1.929e-10	444961	41395	439303	CKD
4	77285721	rs62300858	A	C	0.76	0.0704	0.0108	6.581e-11	444965	41395	439303	CKD
4	77285754	rs62300859	A	T	0.24	-0.0702	0.0108	7.289e-11	444965	41395	439303	CKD
4	77286660	rs62303260	T	G	0.24	-0.07	0.0108	8.109e-11	444965	41395	439303	CKD
4	77286706	rs3849577	A	G	0.55	-0.0561	0.0092	8.537e-10	444965	41395	439303	CKD
4	77286929	rs62303261	T	C	0.24	-0.0701	0.0108	7.911e-11	444943	41395	439303	CKD
4	77288033	rs1828538	A	G	0.45	0.0564	0.0092	7.097e-10	444965	41395	439303	CKD
4	77289800	rs17238882	A	G	0.45	0.0565	0.0092	6.685e-10	444965	41395	439303	CKD
4	77290561	rs72657825	A	G	0.45	0.0563	0.0092	7.788e-10	444964	41395	439303	CKD
4	77293574	rs72657826	A	G	0.24	-0.0698	0.0108	9.632e-11	444943	41395	439303	CKD
4	77296600	rs1876535	T	C	0.55	-0.0564	0.0092	7.406e-10	444952	41395	439303	CKD
4	77301687	rs11935098	T	C	0.76	0.0701	0.0108	8.033e-11	444968	41395	439303	CKD
4	77303621	rs17252554	T	C	0.45	0.0563	0.0092	7.793e-10	444969	41395	439303	CKD
4	77305346	rs17001890	A	G	0.76	0.0697	0.0108	1.206e-10	440290	41395	439303	CKD
4	77306128	rs2870235	A	G	0.34	-0.0528	0.0096	4.427e-08	444962	41395	439303	CKD
4	77306786	rs6841196	A	G	0.66	0.0527	0.0096	4.604e-08	444960	41395	439303	CKD
4	77306930	rs62303267	T	C	0.45	0.0565	0.0092	6.799e-10	444965	41395	439303	CKD
4	77308705	rs55948430	T	C	0.45	0.0564	0.0092	7.392e-10	444962	41395	439303	CKD
4	77309726	rs2137149	A	T	0.34	-0.0528	0.0097	4.597e-08	444959	41395	439303	CKD
4	77310135	rs2136052	A	G	0.66	0.0527	0.0096	4.721e-08	444960	41395	439303	CKD
4	77315062	rs111480952	A	C	0.24	-0.0701	0.0108	8.055e-11	444963	41395	439303	CKD
4	77317124	rs6857452	T	C	0.55	-0.0564	0.0092	9.199e-10	440290	41395	439303	CKD
4	77318460	rs57987880	A	G	0.24	-0.0704	0.0108	6.882e-11	444968	41395	439303	CKD
4	77318777	rs9968411	C	G	0.66	0.0529	0.0097	4.359e-08	444837	41395	439303	CKD
4	77318829	rs7681311	A	G	0.24	-0.07	0.0108	8.552e-11	444968	41395	439303	CKD
4	77319044	rs7660503	A	G	0.76	0.0703	0.0108	7.398e-11	444968	41395	439303	CKD
4	77319523	rs72657832	A	G	0.76	0.0701	0.0108	8.327e-11	444944	41395	439303	CKD
4	77319743	rs4266316	T	C	0.45	0.0567	0.0092	6.073e-10	444967	41395	439303	CKD
4	77320722	rs13123448	C	G	0.66	0.0531	0.0097	3.774e-08	444962	41395	439303	CKD
4	77325944	rs72657835	A	G	0.096	-0.1001	0.0171	4.647e-09	402682	41395	439303	CKD
4	77326135	rs11097350	T	C	0.66	0.0529	0.0097	4.279e-08	444961	41395	439303	CKD
4	77327339	rs61402764	T	C	0.45	0.0566	0.0092	6.586e-10	444967	41395	439303	CKD
4	77329036	rs62303271	T	C	0.24	-0.0702	0.0108	8.003e-11	444966	41395	439303	CKD
4	77329824	rs28452892	A	G	0.66	0.0529	0.0097	4.501e-08	444962	41395	439303	CKD
4	77330682	rs4272041	A	G	0.55	-0.0564	0.0092	9.29e-10	440290	41395	439303	CKD
4	77330706	rs72657838	T	C	0.096	-0.1014	0.0171	2.802e-09	402682	41395	439303	CKD
4	77331204	rs62303272	C	G	0.66	0.053	0.0097	4.148e-08	444961	41395	439303	CKD
4	77332183	rs1511820	A	G	0.66	0.053	0.0097	4.055e-08	444962	41395	439303	CKD
4	77333030	rs10022284	T	C	0.66	0.0531	0.0097	3.887e-08	444960	41395	439303	CKD
4	77335916	rs72657839	T	G	0.24	-0.0716	0.0108	3.702e-11	444967	41395	439303	CKD
4	77336059	rs13138377	T	C	0.34	-0.0536	0.0097	3.094e-08	444960	41395	439303	CKD
4	77336203	rs13104972	A	G	0.66	0.0539	0.0097	2.565e-08	444960	41395	439303	CKD
4	77337335	rs11941905	T	C	0.24	-0.0722	0.0108	2.554e-11	444966	41395	439303	CKD
4	77338744	rs6837813	T	C	0.76	0.0723	0.0108	2.453e-11	444967	41395	439303	CKD
4	77339732	rs4859670	T	C	0.66	0.0544	0.0097	1.927e-08	444957	41395	439303	CKD
4	77341745	rs62303276	A	G	0.23	-0.071	0.0109	8.498e-11	444595	41395	439303	CKD
4	77342159	rs56367238	C	G	0.45	0.0599	0.0092	7.116e-11	444845	41395	439303	CKD
4	77342948	rs62303278	A	G	0.23	-0.0768	0.0116	3.06e-11	402682	41395	439303	CKD
4	77344127	rs4859671	A	G	0.5	0.0593	0.0098	1.268e-09	401590	41395	439303	CKD
4	77345303	rs150990437	T	G	0.24	-0.0767	0.0114	1.829e-11	402682	41395	439303	CKD
4	77345394	rs113770925	T	C	0.44	0.0628	0.0098	1.33e-10	402682	41395	439303	CKD
4	77346880	rs2036916	A	T	0.36	-0.0578	0.0101	1.136e-08	402682	41395	439303	CKD
4	77348531	rs62303284	T	C	0.25	-0.077	0.0112	6.265e-12	402682	41395	439303	CKD
4	77351710	rs7679463	A	C	0.51	-0.0611	0.0097	2.966e-10	402682	41395	439303	CKD
4	77353828	rs2870236	A	T	0.36	-0.0595	0.0101	3.873e-09	402682	41395	439303	CKD
4	77354030	rs59136511	T	C	0.26	-0.0772	0.0111	4.035e-12	402682	41395	439303	CKD
4	77357592	rs10019833	T	C	0.59	-0.0673	0.0093	3.947e-13	444862	41395	439303	CKD
4	77357747	rs10006043	T	C	0.57	0.061	0.0093	5.277e-11	440290	41395	439303	CKD
4	77358987	rs10023335	T	C	0.6	-0.0689	0.0093	1.165e-13	444952	41395	439303	CKD
4	77360431	rs9992101	A	G	0.4	0.0689	0.0093	1.618e-13	440290	41395	439303	CKD
4	77362445	rs9998485	A	G	0.5	0.0736	0.0111	3.689e-11	306905	41395	439303	CKD
4	77365164	rs11724003	A	T	0.42	0.0673	0.0097	4.333e-12	402682	41395	439303	CKD
4	77365883	rs60529470	A	G	0.43	0.07	0.0097	5.123e-13	402682	41395	439303	CKD
4	77365891	rs55940751	T	C	0.43	0.0703	0.0097	4.109e-13	402682	41395	439303	CKD
4	77367287	rs17253722	A	G	0.43	0.0708	0.0092	1.302e-14	444808	41395	439303	CKD
4	77367688	rs1398016	A	G	0.43	0.0711	0.0092	1.424e-14	440290	41395	439303	CKD
4	77368847	rs17319721	A	G	0.42	0.0707	0.0092	2.086e-14	440290	41395	439303	CKD
4	77371434	rs28418670	C	G	0.43	0.0702	0.0097	4.135e-13	402682	41395	439303	CKD
4	77372902	rs1398017	T	C	0.24	-0.0589	0.0107	3.739e-08	444688	41395	439303	CKD
4	77372923	rs1398018	T	C	0.57	-0.0715	0.0097	1.623e-13	402682	41395	439303	CKD
4	77373079	rs2870238	T	C	0.48	0.0703	0.0096	2.445e-13	402682	41395	439303	CKD
4	77377449	rs1849215	T	C	0.24	-0.0587	0.0107	4.138e-08	444661	41395	439303	CKD
4	77379189	rs6839100	A	G	0.22	-0.0676	0.0116	6.432e-09	402682	41395	439303	CKD
4	77384592	rs2136854	A	G	0.24	-0.0589	0.0107	3.859e-08	444858	41395	439303	CKD
4	77386032	rs4241593	C	G	0.76	0.0588	0.0107	3.884e-08	444866	41395	439303	CKD
4	77394018	rs28394165	T	C	0.56	-0.0753	0.0096	5.998e-15	402682	41395	439303	CKD
4	77394095	rs10025351	T	C	0.44	0.0753	0.0096	5.946e-15	402682	41395	439303	CKD
4	77394139	rs10002170	C	G	0.64	0.0598	0.0096	4.58e-10	444688	41395	439303	CKD
4	77396854	rs11722924	C	G	0.51	0.0718	0.0091	3.187e-15	444935	41395	439303	CKD
4	77398015	rs10032549	A	G	0.49	-0.0723	0.0092	2.842e-15	440290	41395	439303	CKD
4	77398370	rs6831423	A	C	0.36	-0.0607	0.0096	2.55e-10	444946	41395	439303	CKD
4	77399164	rs4859681	A	C	0.51	0.0719	0.0091	3.006e-15	444971	41395	439303	CKD
4	77399651	rs62300863	T	C	0.24	-0.0646	0.0114	1.343e-08	402682	41395	439303	CKD
4	77401195	rs6532414	A	G	0.64	0.0594	0.0096	5.81e-10	444922	41395	439303	CKD
4	77401452	rs28817415	T	C	0.44	0.0745	0.0091	4e-16	444912	41395	439303	CKD
4	77403033	rs4475168	A	G	0.64	0.0596	0.0096	4.953e-10	444923	41395	439303	CKD
4	77404635	rs77514763	A	G	0.64	0.0596	0.0096	5.144e-10	444639	41395	439303	CKD
4	77407344	rs10031136	A	G	0.26	-0.0591	0.0104	1.486e-08	444827	41395	439303	CKD
4	77409795	rs7654754	A	G	0.51	0.0721	0.0092	3.353e-15	440290	41395	439303	CKD
4	77409818	rs7656186	T	C	0.51	0.0723	0.0091	2.134e-15	444970	41395	439303	CKD
4	77409945	rs7654978	T	G	0.51	0.0726	0.0091	1.569e-15	444970	41395	439303	CKD
4	77410318	rs4859682	A	C	0.44	0.0751	0.0092	2.928e-16	440290	41395	439303	CKD
4	77411030	rs10029777	T	C	0.51	0.0717	0.0091	3.355e-15	444966	41395	439303	CKD
4	77411101	rs10029860	A	C	0.51	0.0725	0.0091	1.753e-15	444967	41395	439303	CKD
4	77411501	rs2137154	C	G	0.49	-0.0725	0.0091	1.73e-15	444955	41395	439303	CKD
4	77411660	rs2137153	A	G	0.51	0.0725	0.0091	1.694e-15	444967	41395	439303	CKD
4	77411710	rs2137152	T	C	0.49	-0.0725	0.0091	1.751e-15	444967	41395	439303	CKD
4	77412091	rs13146163	T	G	0.51	0.0725	0.0091	1.793e-15	444967	41395	439303	CKD
4	77412140	rs13146355	A	G	0.44	0.0751	0.0092	3.152e-16	440290	41395	439303	CKD
4	77412338	rs4318673	A	T	0.49	-0.0726	0.0091	1.58e-15	444967	41395	439303	CKD
4	77412894	rs7676094	T	C	0.51	0.0728	0.0091	1.39e-15	444967	41395	439303	CKD
4	77412997	rs7674982	A	G	0.51	0.0726	0.0091	1.656e-15	444967	41395	439303	CKD
4	77413142	rs7675217	C	G	0.51	0.0725	0.0091	1.757e-15	444959	41395	439303	CKD
4	77413179	rs7675258	A	G	0.51	0.0726	0.0091	1.66e-15	444958	41395	439303	CKD
4	77414144	rs10008637	T	C	0.56	-0.0774	0.0096	1.06e-15	402682	41395	439303	CKD
4	77414988	rs5020545	T	C	0.43	0.0759	0.0097	6.051e-15	402682	41395	439303	CKD
4	77416627	rs12500824	A	G	0.34	-0.0691	0.0096	8.063e-13	444579	41395	439303	CKD
4	77416817	rs12512288	C	G	0.35	-0.0735	0.0101	3.674e-13	402682	41395	439303	CKD
4	77417203	rs2068063	T	C	0.35	-0.0717	0.0096	7.951e-14	444771	41395	439303	CKD
4	77417214	rs2068062	A	C	0.35	-0.0719	0.0096	6.794e-14	444771	41395	439303	CKD
4	77417756	rs13152154	T	C	0.74	0.0585	0.0105	2.536e-08	440290	41395	439303	CKD
4	77418383	rs12503749	T	C	0.35	-0.072	0.0096	6.468e-14	444966	41395	439303	CKD
4	77418681	rs13106227	A	G	0.65	0.0719	0.0097	9.739e-14	440275	41395	439303	CKD
4	77418698	rs13106413	T	G	0.65	0.071	0.0098	4.651e-13	434242	41395	439303	CKD
4	77418968	rs11730486	A	G	0.65	0.0731	0.0101	5.02e-13	402682	41395	439303	CKD
4	77419073	rs4859683	T	C	0.65	0.0718	0.0097	1.056e-13	440290	41395	439303	CKD
4	77419107	rs4859684	T	C	0.65	0.0721	0.0096	5.907e-14	444964	41395	439303	CKD
4	77420406	rs4624677	T	C	0.34	-0.0711	0.0102	2.823e-12	402682	41395	439303	CKD
4	77420407	rs4493564	A	G	0.34	-0.072	0.0102	1.503e-12	402682	41395	439303	CKD
4	77420784	rs1986734	T	C	0.53	0.0631	0.0091	5.138e-12	444703	41395	439303	CKD
4	77420822	rs4493565	A	C	0.47	-0.0631	0.0091	4.854e-12	444872	41395	439303	CKD
4	77421345	rs28687959	T	C	0.57	0.0669	0.0092	4.621e-13	444859	41395	439303	CKD
4	77422171	rs4447885	A	G	0.46	-0.0636	0.0091	3.594e-12	444778	41395	439303	CKD
4	77434360	rs77537507	T	G	0.76	0.0637	0.0115	2.982e-08	402682	41395	439303	CKD
4	81158221	rs17004846	A	G	0.62	0.0527	0.0096	3.851e-08	440290	41395	439303	CKD
4	81158545	rs13149993	A	G	0.33	-0.0539	0.0098	4.249e-08	440290	41395	439303	CKD
4	81159649	rs72656599	A	G	0.33	-0.054	0.0098	3.471e-08	444645	41395	439303	CKD
4	81162884	rs2903657	A	G	0.35	-0.0572	0.0102	2.193e-08	402682	41395	439303	CKD
4	81164723	rs1458038	T	C	0.31	-0.059	0.01	4.206e-09	440290	41395	439303	CKD
4	81167309	rs11099097	T	C	0.31	-0.0587	0.0106	2.696e-08	402682	41395	439303	CKD
4	81169912	rs11099098	T	G	0.31	-0.0584	0.0105	2.743e-08	402682	41395	439303	CKD
4	81174592	rs13125101	A	G	0.31	-0.058	0.0105	3.563e-08	402682	41395	439303	CKD
4	81182554	rs12509595	T	C	0.7	0.0588	0.0106	2.53e-08	402682	41395	439303	CKD
5	39355591	rs1421094	A	G	0.38	0.0639	0.01	1.343e-10	402682	41395	439303	CKD
5	39355648	rs1421095	A	G	0.37	0.0637	0.01	1.692e-10	402682	41395	439303	CKD
5	39356000	rs700219	A	G	0.39	0.0639	0.0099	1.052e-10	402682	41395	439303	CKD
5	39356591	rs700220	A	G	0.39	0.0582	0.0094	6.889e-10	440290	41395	439303	CKD
5	39357175	rs700221	A	G	0.59	-0.0719	0.0098	2.192e-13	402682	41395	439303	CKD
5	39358557	rs835214	T	C	0.59	-0.0651	0.0093	2.208e-12	444692	41395	439303	CKD
5	39359025	rs835215	T	C	0.61	-0.0686	0.01	5.661e-12	402682	41395	439303	CKD
5	39359065	rs835216	T	C	0.61	-0.0778	0.0115	1.17e-11	306905	41395	439303	CKD
5	39359090	rs835217	A	T	0.63	-0.0686	0.0115	2.718e-09	306905	41395	439303	CKD
5	39359276	rs10941432	A	G	0.49	-0.0614	0.0092	2.049e-11	444654	41395	439303	CKD
5	39359323	rs835218	A	C	0.59	-0.0656	0.0093	1.812e-12	440290	41395	439303	CKD
5	39359773	rs835220	C	G	0.41	0.0651	0.0093	2.299e-12	444941	41395	439303	CKD
5	39360482	rs700222	T	C	0.41	0.0682	0.0102	2.118e-11	400872	41395	439303	CKD
5	39360527	rs700224	A	C	0.59	-0.0654	0.0093	1.825e-12	444867	41395	439303	CKD
5	39360533	rs700225	A	G	0.59	-0.0658	0.0093	1.254e-12	444899	41395	439303	CKD
5	39361155	rs835221	C	G	0.59	-0.0661	0.0093	9.279e-13	444890	41395	439303	CKD
5	39361303	rs1971419	A	G	0.49	-0.0623	0.0092	1.088e-11	444768	41395	439303	CKD
5	39361556	rs700226	A	G	0.59	-0.0651	0.0093	2.169e-12	444884	41395	439303	CKD
5	39361802	rs700227	C	G	0.59	-0.0661	0.0093	9.595e-13	444890	41395	439303	CKD
5	39362039	rs700229	T	C	0.41	0.0651	0.0093	2.256e-12	444883	41395	439303	CKD
5	39362073	rs700230	C	G	0.59	-0.0652	0.0093	2.115e-12	444883	41395	439303	CKD
5	39362167	rs835222	A	G	0.41	0.0663	0.0093	8.109e-13	444889	41395	439303	CKD
5	39362581	rs835703	C	G	0.41	0.0652	0.0093	2.162e-12	444831	41395	439303	CKD
5	39362718	rs4957474	T	C	0.48	-0.0635	0.0092	4.467e-12	444854	41395	439303	CKD
5	39364339	rs700231	T	C	0.59	-0.0664	0.0093	1.03e-12	440290	41395	439303	CKD
5	39364358	rs700232	A	G	0.41	0.0664	0.0093	7.02e-13	444860	41395	439303	CKD
5	39364554	rs700233	A	G	0.4	0.0708	0.0099	6.567e-13	398001	41395	439303	CKD
5	39365124	rs3776522	A	G	0.48	-0.0633	0.0092	5.074e-12	444851	41395	439303	CKD
5	39367548	rs700234	A	T	0.59	-0.0659	0.0093	1.107e-12	444768	41395	439303	CKD
5	39367718	rs700235	A	G	0.59	-0.0658	0.0093	1.19e-12	444769	41395	439303	CKD
5	39367739	rs700236	A	G	0.59	-0.0656	0.0093	1.399e-12	444769	41395	439303	CKD
5	39368176	rs700237	A	G	0.59	-0.0657	0.0093	1.286e-12	444752	41395	439303	CKD
5	39369103	rs700238	C	G	0.59	-0.066	0.0093	1.011e-12	444770	41395	439303	CKD
5	39370475	rs696767	A	C	0.41	0.0657	0.0093	1.267e-12	444831	41395	439303	CKD
5	39370907	rs3812042	A	G	0.48	-0.0638	0.0092	4.195e-12	440290	41395	439303	CKD
5	39371493	rs7704942	A	G	0.52	0.0631	0.0092	5.496e-12	444924	41395	439303	CKD
5	39372150	rs1046033	A	G	0.52	0.0633	0.0092	6.196e-12	440290	41395	439303	CKD
5	39373253	rs4578	T	C	0.48	-0.0632	0.0092	7.071e-12	440290	41395	439303	CKD
5	39375082	rs2686162	T	C	0.48	-0.0631	0.0092	7.242e-12	440290	41395	439303	CKD
5	39375365	rs2738239	T	C	0.52	0.0627	0.0092	7.633e-12	444960	41395	439303	CKD
5	39377418	rs2738238	A	G	0.48	-0.0627	0.0092	7.747e-12	444904	41395	439303	CKD
5	39378115	rs1362800	T	C	0.41	0.0647	0.0093	2.996e-12	444663	41395	439303	CKD
5	39378259	rs2686163	T	C	0.52	0.0627	0.0092	8.264e-12	444877	41395	439303	CKD
5	39381357	rs835223	T	C	0.41	0.0703	0.0098	6.42e-13	402682	41395	439303	CKD
5	39382261	rs2542710	A	G	0.51	0.0672	0.0097	3.992e-12	402682	41395	439303	CKD
5	39384888	rs700242	A	C	0.59	-0.0708	0.0098	5.067e-13	402682	41395	439303	CKD
5	39385641	rs2542713	A	C	0.43	0.0687	0.0098	2.068e-12	402682	41395	439303	CKD
5	39393733	rs10062079	A	G	0.42	0.0697	0.0098	1.02e-12	402682	41395	439303	CKD
5	39397132	rs11959928	A	T	0.42	0.069	0.0098	2.427e-12	398001	41395	439303	CKD
5	39400305	rs12153248	T	C	0.41	0.0696	0.0098	1.278e-12	402682	41395	439303	CKD
5	39401384	rs35969577	T	G	0.41	0.0699	0.0098	1.06e-12	402682	41395	439303	CKD
5	39419750	rs11739328	T	G	0.27	-0.0578	0.0104	2.505e-08	440290	41395	439303	CKD
5	39421279	rs3849769	A	G	0.28	-0.0595	0.0108	3.422e-08	402682	41395	439303	CKD
5	39421736	rs11951093	A	G	0.41	0.0709	0.0098	5.869e-13	402682	41395	439303	CKD
5	39422031	rs34793804	T	G	0.28	-0.06	0.0108	2.755e-08	402682	41395	439303	CKD
5	39423907	rs10512696	T	C	0.39	0.0623	0.0095	4.763e-11	440290	41395	439303	CKD
5	39426307	rs13179493	T	C	0.72	-0.0752	0.0109	5.781e-12	402682	41395	439303	CKD
5	39426327	rs3812039	T	C	0.72	0.0564	0.0103	3.983e-08	444919	41395	439303	CKD
5	39427049	rs7728088	T	C	0.28	-0.0558	0.0102	4.777e-08	444957	41395	439303	CKD
5	39427301	rs9292743	T	C	0.72	0.0559	0.0102	4.525e-08	444961	41395	439303	CKD
5	39427712	rs6894035	T	C	0.28	-0.0558	0.0102	4.74e-08	444955	41395	439303	CKD
5	39428023	rs6894407	A	G	0.72	0.0561	0.0102	3.925e-08	444958	41395	439303	CKD
5	39428210	rs6894755	A	G	0.72	0.0565	0.0103	3.816e-08	444945	41395	439303	CKD
5	39428392	rs11746016	T	C	0.72	0.0561	0.0102	4.021e-08	444935	41395	439303	CKD
5	39428399	rs11742556	T	C	0.28	-0.0561	0.0102	4.022e-08	444935	41395	439303	CKD
5	39428975	rs10070876	T	C	0.7	0.0559	0.0101	2.961e-08	444563	41395	439303	CKD
5	39429049	rs10062979	T	C	0.29	-0.0586	0.0107	3.804e-08	402682	41395	439303	CKD
5	39429922	rs6865377	C	G	0.7	0.0598	0.0106	1.879e-08	402682	41395	439303	CKD
5	39432347	rs6881340	A	G	0.71	0.0603	0.0107	1.661e-08	402682	41395	439303	CKD
5	39432484	rs6881804	T	C	0.3	-0.0593	0.0106	2.44e-08	402682	41395	439303	CKD
5	39432841	rs10941434	A	G	0.7	0.0595	0.0106	2.15e-08	402682	41395	439303	CKD
5	39432873	rs10941435	A	C	0.29	-0.0603	0.0107	1.663e-08	402682	41395	439303	CKD
5	39432927	rs10079257	T	C	0.7	0.0596	0.0106	1.997e-08	402682	41395	439303	CKD
5	39434021	rs3897802	T	C	0.3	-0.0592	0.0106	2.459e-08	402682	41395	439303	CKD
5	39435174	rs2367593	T	C	0.29	-0.0599	0.0107	2.074e-08	402682	41395	439303	CKD
5	39435224	rs2887029	T	C	0.7	0.0596	0.0106	2.016e-08	402682	41395	439303	CKD
5	39436460	rs6874610	T	G	0.29	-0.0608	0.0107	1.342e-08	402682	41395	439303	CKD
5	39436829	rs6874904	T	C	0.3	-0.0594	0.0106	2.325e-08	402682	41395	439303	CKD
5	39437129	rs10461725	C	G	0.66	0.0616	0.0103	2.086e-09	402682	41395	439303	CKD
5	176782218	rs13153019	T	C	0.71	-0.0602	0.0108	2.424e-08	402682	41395	439303	CKD
5	176784439	rs4976688	T	C	0.68	-0.0616	0.0098	3.69e-10	444771	41395	439303	CKD
5	176784448	rs4976689	C	G	0.64	-0.0632	0.0096	5.243e-11	444598	41395	439303	CKD
5	176784512	rs4075958	A	G	0.29	0.0629	0.0101	4.164e-10	440290	41395	439303	CKD
5	176784612	rs4075959	A	G	0.32	0.0611	0.0098	5.165e-10	444765	41395	439303	CKD
5	176788570	rs4976646	T	C	0.64	-0.0604	0.0097	3.984e-10	440290	41395	439303	CKD
5	176788622	rs4976647	A	C	0.64	-0.061	0.0096	2.271e-10	444848	41395	439303	CKD
5	176790162	rs67111717	A	G	0.64	-0.0609	0.0096	2.353e-10	444602	41395	439303	CKD
5	176792491	rs6556313	A	G	0.64	-0.0636	0.0101	3.475e-10	402682	41395	439303	CKD
5	176792557	rs11135015	T	C	0.64	-0.0635	0.0101	3.939e-10	402682	41395	439303	CKD
5	176792743	rs11741640	A	G	0.3	0.0636	0.01	2.177e-10	444750	41395	439303	CKD
5	176794191	rs12654812	A	G	0.37	0.061	0.0096	2.22e-10	440290	41395	439303	CKD
5	176797343	rs4074995	A	G	0.31	0.0611	0.01	9.584e-10	440290	41395	439303	CKD
5	176798306	rs11746443	A	G	0.3	0.0608	0.0101	1.639e-09	440192	41395	439303	CKD
5	176799992	rs10051765	T	C	0.64	-0.0679	0.0102	2.542e-11	402682	41395	439303	CKD
5	176800054	rs11748165	T	C	0.31	0.0588	0.0099	2.701e-09	444657	41395	439303	CKD
5	176800361	rs11748297	A	G	0.31	0.0625	0.0099	3.125e-10	444746	41395	439303	CKD
5	176801131	rs10866705	A	C	0.72	-0.07	0.0103	9.737e-12	440290	41395	439303	CKD
5	176806636	rs35716097	T	C	0.32	0.0785	0.0105	8.202e-14	402682	41395	439303	CKD
5	176807197	rs12659266	T	C	0.27	0.0768	0.011	2.378e-12	402682	41395	439303	CKD
5	176813404	rs3812036	T	C	0.27	0.0806	0.0109	1.747e-13	402682	41395	439303	CKD
5	176814656	rs33921462	A	G	0.29	0.0721	0.0103	2.106e-12	440290	41395	439303	CKD
5	176815124	rs5030873	T	C	0.67	-0.0774	0.0104	1.035e-13	397273	41395	439303	CKD
5	176815766	rs35610898	C	G	0.33	0.077	0.0104	1.374e-13	397273	41395	439303	CKD
5	176815880	rs56297224	A	G	0.29	0.0719	0.0118	1.223e-09	358652	41395	439303	CKD
5	176817143	rs3812035	T	G	0.33	0.0722	0.0099	2.931e-13	434881	41395	439303	CKD
5	176817583	rs55785724	A	T	0.67	-0.0709	0.0099	6.018e-13	439406	41395	439303	CKD
5	176817636	rs6420094	A	G	0.67	-0.0722	0.0099	3.013e-13	434881	41395	439303	CKD
5	176819252	rs6556314	T	C	0.33	0.071	0.0099	5.801e-13	439522	41395	439303	CKD
5	176821375	rs6556316	T	C	0.33	0.0713	0.0099	5.088e-13	439493	41395	439303	CKD
5	176821449	rs6420095	A	C	0.67	-0.0716	0.0099	4.193e-13	439501	41395	439303	CKD
5	176822512	rs6862195	T	G	0.33	0.072	0.0099	3.226e-13	439232	41395	439303	CKD
5	176824137	rs7447593	C	G	0.66	-0.0756	0.0109	3.956e-12	375922	41395	439303	CKD
6	43804571	rs729761	T	G	0.27	-0.0603	0.011	3.984e-08	402682	41395	439303	CKD
6	43804808	rs2396083	C	G	0.7	0.0638	0.0106	2.059e-09	402682	41395	439303	CKD
6	43804825	rs2396084	A	G	0.3	-0.064	0.0106	1.815e-09	402682	41395	439303	CKD
6	43805362	rs744103	A	T	0.69	0.0636	0.0106	1.972e-09	402682	41395	439303	CKD
6	43805502	rs10223666	C	G	0.7	0.064	0.0106	1.82e-09	402682	41395	439303	CKD
6	43806335	rs1317983	T	C	0.3	-0.0639	0.0106	1.838e-09	402682	41395	439303	CKD
6	43806609	rs881858	A	G	0.7	0.0616	0.0101	1.189e-09	439981	41395	439303	CKD
6	43809802	rs9472135	T	C	0.7	0.0636	0.0106	2.18e-09	402682	41395	439303	CKD
6	43810469	rs9472137	T	C	0.72	0.0595	0.0108	3.194e-08	402682	41395	439303	CKD
6	43810974	rs9369425	A	G	0.72	0.0602	0.0107	1.961e-08	402682	41395	439303	CKD
6	43812965	rs4714700	C	G	0.72	0.0554	0.0102	4.953e-08	444605	41395	439303	CKD
6	43813711	rs9472139	C	G	0.28	-0.0556	0.0102	4.64e-08	444847	41395	439303	CKD
6	43814190	rs6458354	T	C	0.71	0.0558	0.0102	4.125e-08	444870	41395	439303	CKD
6	43815364	rs6937438	A	G	0.71	0.0575	0.0102	1.845e-08	440290	41395	439303	CKD
6	43816126	rs12189774	A	G	0.28	-0.0593	0.0107	3.41e-08	402682	41395	439303	CKD
6	54186999	rs9474801	A	G	0.34	0.0522	0.0096	4.606e-08	444725	41395	439303	CKD
6	160628053	rs4123902	A	T	0.89	-0.0888	0.0151	4.447e-09	402682	41395	439303	CKD
6	160628557	rs3119304	T	C	0.88	-0.0874	0.0151	6.461e-09	402682	41395	439303	CKD
6	160628590	rs3101822	A	G	0.12	0.0875	0.0151	6.322e-09	402682	41395	439303	CKD
6	160629825	rs3127604	T	C	0.88	-0.0869	0.015	7.208e-09	402682	41395	439303	CKD
6	160630020	rs3101820	T	C	0.88	-0.0864	0.015	8.614e-09	402682	41395	439303	CKD
6	160631670	rs12215128	T	C	0.89	-0.0845	0.0152	2.681e-08	402682	41395	439303	CKD
6	160631920	rs3101821	A	G	0.12	0.087	0.015	6.13e-09	402682	41395	439303	CKD
6	160633107	rs12207180	A	T	0.12	0.0905	0.0141	1.495e-10	444762	41395	439303	CKD
6	160634047	rs3101824	T	C	0.11	0.0875	0.0143	8.31e-10	444912	41395	439303	CKD
6	160635116	rs77166114	A	C	0.12	0.0893	0.0141	2.344e-10	444969	41395	439303	CKD
6	160635552	rs10945655	A	G	0.12	0.089	0.0141	2.713e-10	444969	41395	439303	CKD
6	160635886	rs10945656	A	G	0.12	0.0895	0.0142	2.75e-10	440290	41395	439303	CKD
6	160636031	rs12204445	T	C	0.12	0.0891	0.0141	2.443e-10	444968	41395	439303	CKD
6	160636110	rs12204502	T	C	0.12	0.0892	0.0141	2.394e-10	444968	41395	439303	CKD
6	160637844	rs3127592	T	C	0.88	-0.089	0.0142	3.278e-10	440290	41395	439303	CKD
6	160638003	rs3127593	A	T	0.88	-0.0884	0.0141	3.419e-10	444968	41395	439303	CKD
6	160638076	rs3103353	T	C	0.12	0.0891	0.0142	3.08e-10	440290	41395	439303	CKD
6	160638104	rs3127594	A	T	0.12	0.0894	0.0142	2.809e-10	440289	41395	439303	CKD
6	160638725	rs3103352	A	G	0.12	0.0892	0.0142	3.078e-10	440290	41395	439303	CKD
6	160640494	rs10755577	T	C	0.12	0.09	0.0141	1.781e-10	440290	41395	439303	CKD
6	160644012	rs3127575	T	C	0.12	0.0881	0.0141	4.314e-10	444728	41395	439303	CKD
6	160646232	rs4646239	T	C	0.9	-0.0903	0.0149	1.41e-09	444581	41395	439303	CKD
6	160648923	rs12205178	A	G	0.12	0.0931	0.014	3.087e-11	444904	41395	439303	CKD
6	160652473	rs77373737	T	C	0.88	-0.0907	0.0141	1.073e-10	444912	41395	439303	CKD
6	160652678	rs11753349	A	G	0.88	-0.0907	0.0141	1.065e-10	444912	41395	439303	CKD
6	160652929	rs10945657	T	G	0.88	-0.0912	0.0141	8.755e-11	444916	41395	439303	CKD
6	160654659	rs3119308	T	G	0.88	-0.0924	0.014	4.233e-11	444740	41395	439303	CKD
6	160658130	rs10945658	T	C	0.12	0.0916	0.0141	7.515e-11	444726	41395	439303	CKD
6	160661168	rs3101823	T	G	0.88	-0.0938	0.0167	1.916e-08	342817	41395	439303	CKD
6	160666801	rs9766047	T	G	0.12	0.0883	0.0148	2.685e-09	402682	41395	439303	CKD
6	160668389	rs2279463	A	G	0.88	-0.0908	0.0137	3.712e-11	440290	41395	439303	CKD
6	160674632	rs3127579	A	G	0.12	0.089	0.0137	7.4e-11	444933	41395	439303	CKD
6	160676216	rs3798156	T	C	0.12	0.0888	0.0137	8.536e-11	444924	41395	439303	CKD
6	160682218	rs3127572	A	G	0.88	-0.0804	0.014	9.725e-09	440290	41395	439303	CKD
6	160683146	rs76182445	A	G	0.12	0.0801	0.014	1.023e-08	444912	41395	439303	CKD
6	160685072	rs3119309	T	C	0.12	0.0782	0.014	2.162e-08	444956	41395	439303	CKD
6	160689257	rs7756836	T	C	0.88	-0.0794	0.014	1.255e-08	444955	41395	439303	CKD
6	160692375	rs3119310	A	G	0.12	0.0794	0.014	1.363e-08	444959	41395	439303	CKD
6	160693107	rs3119311	T	C	0.88	-0.0798	0.0141	1.366e-08	440290	41395	439303	CKD
6	160698155	rs3127578	T	C	0.88	-0.0771	0.014	3.242e-08	444644	41395	439303	CKD
7	1286128	rs7785293	T	C	0.25	-0.0706	0.0128	3.853e-08	339268	41395	439303	CKD
7	1286192	rs13230509	C	G	0.69	0.0645	0.0117	3.996e-08	341496	41395	439303	CKD
7	1286244	rs13230625	A	G	0.7	0.0671	0.0119	1.574e-08	341496	41395	439303	CKD
7	1286912	rs11761603	T	C	0.3	-0.0674	0.0119	1.352e-08	341496	41395	439303	CKD
7	151396971	rs11983465	C	G	0.68	-0.0815	0.0105	8.753e-15	402682	41395	439303	CKD
7	151397343	rs6947064	A	G	0.63	-0.0701	0.0096	2.291e-13	440290	41395	439303	CKD
7	151397487	rs6967507	T	C	0.69	-0.0846	0.0105	6.289e-16	402682	41395	439303	CKD
7	151397645	rs6947912	C	G	0.3	0.0844	0.0105	7.952e-16	402682	41395	439303	CKD
7	151397688	rs6967838	T	C	0.69	-0.0835	0.0105	1.488e-15	402682	41395	439303	CKD
7	151397773	rs6947707	A	T	0.69	-0.0837	0.0105	1.317e-15	402682	41395	439303	CKD
7	151398133	rs6948449	T	C	0.29	0.0853	0.0106	9.845e-16	402682	41395	439303	CKD
7	151398668	rs2888788	A	G	0.66	-0.0764	0.0103	1.111e-13	402682	41395	439303	CKD
7	151398710	rs7786782	A	G	0.33	0.0758	0.0103	2.226e-13	402682	41395	439303	CKD
7	151399184	rs12531887	C	G	0.25	0.0945	0.0112	3.09e-17	402682	41395	439303	CKD
7	151399593	rs73158176	C	G	0.75	-0.0937	0.0112	5.075e-17	402682	41395	439303	CKD
7	151402790	rs2374270	A	C	0.37	0.0681	0.0097	2.442e-12	440290	41395	439303	CKD
7	151402852	rs73158180	A	C	0.7	-0.0909	0.0106	1.056e-17	402682	41395	439303	CKD
7	151402902	rs66497154	T	C	0.73	-0.097	0.0108	2.804e-19	402682	41395	439303	CKD
7	151403260	rs57807319	T	C	0.74	-0.1032	0.0109	2.557e-21	402682	41395	439303	CKD
7	151403505	rs10263707	T	G	0.7	-0.0944	0.0106	4.555e-19	402682	41395	439303	CKD
7	151403809	rs12534878	T	C	0.31	0.0892	0.0104	1.197e-17	402682	41395	439303	CKD
7	151405818	rs10480299	T	C	0.73	-0.1068	0.0102	1.384e-25	440290	41395	439303	CKD
7	151406005	rs10480300	T	C	0.27	0.1038	0.0102	1.558e-24	444828	41395	439303	CKD
7	151406220	rs17173238	A	G	0.72	-0.1	0.0106	2.619e-21	402682	41395	439303	CKD
7	151406449	rs55779150	A	T	0.73	-0.1039	0.0102	1.714e-24	444788	41395	439303	CKD
7	151406788	rs56012466	A	G	0.27	0.1058	0.0102	4.365e-25	444671	41395	439303	CKD
7	151407429	rs55791829	C	G	0.73	-0.102	0.0102	1.711e-23	444744	41395	439303	CKD
7	151407801	rs7805747	A	G	0.27	0.1075	0.0102	8.75e-26	440290	41395	439303	CKD
7	151408459	rs2536078	A	T	0.74	0.0616	0.0113	4.737e-08	402682	41395	439303	CKD
7	151408598	rs2727556	T	G	0.27	-0.0637	0.0112	1.213e-08	402682	41395	439303	CKD
7	151409293	rs28533208	T	C	0.26	-0.0621	0.0113	4.181e-08	402682	41395	439303	CKD
7	151411494	rs73728279	T	G	0.28	0.1056	0.0107	7.507e-23	402682	41395	439303	CKD
7	151413124	rs6464165	T	C	0.72	-0.1081	0.0108	1.041e-23	402682	41395	439303	CKD
7	151413194	rs10224210	T	C	0.72	-0.1081	0.0108	1.02e-23	402682	41395	439303	CKD
7	151414329	rs10265221	T	C	0.72	-0.1071	0.0108	2.491e-23	402682	41395	439303	CKD
7	151415041	rs10224002	A	G	0.72	-0.1083	0.0102	2.651e-26	440290	41395	439303	CKD
7	151415233	rs73158188	T	C	0.28	0.1044	0.0102	1.404e-24	444720	41395	439303	CKD
7	151415256	rs10253736	T	C	0.28	0.1045	0.0102	1.368e-24	444718	41395	439303	CKD
7	151415536	rs10254101	T	C	0.28	0.1053	0.0102	5.493e-25	444663	41395	439303	CKD
8	23714992	rs3758086	A	G	0.42	0.0537	0.0092	5.573e-09	444910	41395	439303	CKD
8	23715871	rs36071802	T	C	0.57	-0.0627	0.0112	2.15e-08	306905	41395	439303	CKD
8	23719571	rs7007761	T	C	0.42	0.0542	0.0092	3.974e-09	444886	41395	439303	CKD
8	23724762	rs7813900	A	G	0.42	-0.0506	0.0092	4.487e-08	444901	41395	439303	CKD
8	23728271	rs6999484	A	G	0.42	0.0554	0.0092	2.03e-09	440290	41395	439303	CKD
8	23732226	rs11778129	A	G	0.42	0.055	0.0092	2.162e-09	444784	41395	439303	CKD
8	23732250	rs11785244	T	C	0.58	0.0511	0.0092	2.952e-08	444918	41395	439303	CKD
8	23732888	rs1436149	T	G	0.57	0.0521	0.0093	1.922e-08	440290	41395	439303	CKD
8	23735047	rs4871905	C	G	0.42	0.0547	0.0092	2.749e-09	444874	41395	439303	CKD
8	23735559	rs9314273	C	G	0.42	0.0584	0.0097	1.909e-09	402682	41395	439303	CKD
8	23740473	rs819193	A	C	0.46	-0.0503	0.0091	3.664e-08	444903	41395	439303	CKD
8	23741712	rs819194	T	C	0.4	-0.0536	0.0093	9.544e-09	444877	41395	439303	CKD
8	23742537	rs819195	T	C	0.6	0.0528	0.0093	1.553e-08	444938	41395	439303	CKD
8	23742721	rs819196	A	T	0.55	-0.0564	0.0091	6.783e-10	444943	41395	439303	CKD
8	23742960	rs819198	T	C	0.47	-0.0511	0.0092	2.651e-08	440290	41395	439303	CKD
8	23746639	rs1963425	A	G	0.53	0.0509	0.0091	2.534e-08	444896	41395	439303	CKD
8	23748420	rs34861762	T	C	0.42	0.0553	0.0092	1.753e-09	444899	41395	439303	CKD
8	23750649	rs708620	T	C	0.47	-0.0511	0.0091	2.323e-08	444652	41395	439303	CKD
8	23751151	rs10109414	T	C	0.42	0.0557	0.0093	1.768e-09	440290	41395	439303	CKD
8	23751884	rs1731264	A	G	0.4	-0.0529	0.0093	1.407e-08	444913	41395	439303	CKD
8	23752382	rs819185	T	C	0.59	-0.0601	0.0098	7.214e-10	402682	41395	439303	CKD
8	23752494	rs819186	T	C	0.6	0.0528	0.0093	1.442e-08	444913	41395	439303	CKD
8	23752909	rs1632501	A	G	0.6	0.0526	0.0093	1.649e-08	444915	41395	439303	CKD
8	23753189	rs843904	A	G	0.54	0.0513	0.0091	1.989e-08	444931	41395	439303	CKD
8	23753451	rs819188	A	G	0.54	0.0511	0.0091	2.191e-08	444931	41395	439303	CKD
8	23753998	rs819189	T	G	0.4	-0.053	0.0093	1.263e-08	444872	41395	439303	CKD
8	23754825	rs847324	T	C	0.46	-0.0513	0.0091	1.953e-08	444862	41395	439303	CKD
8	23757657	rs1705690	T	C	0.4	-0.0533	0.0093	1.111e-08	444858	41395	439303	CKD
8	23759255	rs1731273	T	C	0.6	0.0543	0.0098	3.182e-08	402682	41395	439303	CKD
8	23759535	rs7834797	A	G	0.58	0.0503	0.0092	4.894e-08	444850	41395	439303	CKD
8	23766319	rs1731274	A	G	0.55	-0.0568	0.0103	3.836e-08	348969	41395	439303	CKD
8	23769206	rs1705693	T	C	0.4	-0.0534	0.0093	1.069e-08	444848	41395	439303	CKD
8	23769618	rs1705694	A	G	0.54	0.0521	0.0092	1.232e-08	444805	41395	439303	CKD
8	23771658	rs1320880	T	C	0.46	-0.0518	0.0092	1.563e-08	444815	41395	439303	CKD
8	23772530	rs9650405	A	G	0.41	-0.0522	0.0094	2.509e-08	440290	41395	439303	CKD
8	23774923	rs1731267	T	C	0.38	-0.0558	0.0094	3.258e-09	444734	41395	439303	CKD
8	23775169	rs1705696	A	T	0.55	0.0527	0.0092	1.068e-08	444713	41395	439303	CKD
8	23776938	rs1511387	A	C	0.41	-0.053	0.0094	1.506e-08	440290	41395	439303	CKD
8	23777006	rs17786744	A	G	0.58	-0.0566	0.0092	8.046e-10	444759	41395	439303	CKD
8	23781060	rs1705698	T	C	0.46	-0.0539	0.0092	3.906e-09	444771	41395	439303	CKD
8	23781453	rs1705699	T	C	0.55	-0.0589	0.0092	1.444e-10	440075	41395	439303	CKD
8	23782305	rs1705700	T	G	0.38	-0.0568	0.0094	1.81e-09	444922	41395	439303	CKD
8	23782669	rs1705701	A	G	0.46	-0.0535	0.0092	5.334e-09	444841	41395	439303	CKD
8	23784041	rs1320879	A	G	0.39	-0.0554	0.0094	4.211e-09	444923	41395	439303	CKD
8	23785018	rs4872205	A	G	0.55	-0.0602	0.0097	4.748e-10	402682	41395	439303	CKD
8	23786072	rs1629026	A	C	0.44	0.0603	0.0097	4.963e-10	402682	41395	439303	CKD
8	23786082	rs1629043	T	C	0.53	0.0529	0.0097	4.977e-08	402682	41395	439303	CKD
8	23786333	rs1631430	T	C	0.6	0.0551	0.0099	2.599e-08	398001	41395	439303	CKD
8	23786381	rs1631550	A	G	0.6	0.0544	0.0098	3.163e-08	402682	41395	439303	CKD
8	23786784	rs4871907	A	C	0.55	-0.0628	0.0097	9.909e-11	402682	41395	439303	CKD
8	23788395	rs1731265	C	G	0.45	0.0549	0.0099	2.922e-08	402682	41395	439303	CKD
9	71365463	rs10115871	A	T	0.3	-0.0632	0.0111	1.41e-08	388729	41395	439303	CKD
9	71369556	rs4745237	T	C	0.72	0.0651	0.011	3.409e-09	388729	41395	439303	CKD
9	71397747	rs2017	T	C	0.39	0.052	0.0094	3.449e-08	426337	41395	439303	CKD
9	71401142	rs7864097	T	C	0.28	-0.0627	0.0109	8.334e-09	388729	41395	439303	CKD
9	71403106	rs1889937	A	G	0.63	-0.0624	0.01	5.146e-10	388729	41395	439303	CKD
9	71405525	rs4745268	T	C	0.3	-0.0644	0.0107	1.827e-09	388729	41395	439303	CKD
9	71410645	rs1412987	A	G	0.68	-0.0625	0.0102	1.035e-09	388729	41395	439303	CKD
9	71410907	rs12000088	C	G	0.32	0.0613	0.0103	2.733e-09	388729	41395	439303	CKD
9	71426328	rs11143801	T	C	0.62	-0.0514	0.0094	4.013e-08	430780	41395	439303	CKD
9	71434707	rs4744712	A	C	0.4	0.0507	0.0093	4.492e-08	430893	41395	439303	CKD
9	71437254	rs10869360	A	G	0.73	0.0649	0.0109	2.719e-09	388729	41395	439303	CKD
9	71450960	rs10869396	A	C	0.3	-0.0611	0.0105	5.434e-09	388729	41395	439303	CKD
9	71455680	rs10781227	A	C	0.68	0.0548	0.01	4.627e-08	420127	41395	439303	CKD
9	71513268	rs10781257	A	T	0.34	-0.0586	0.0097	1.479e-09	430717	41395	439303	CKD
9	71554159	rs4745402	A	G	0.6	0.0517	0.0094	4.507e-08	426337	41395	439303	CKD
10	863482	rs35772020	A	G	0.071	0.1223	0.0177	4.424e-12	444718	41395	439303	CKD
10	899071	rs80282103	A	T	0.92	-0.1136	0.0169	1.751e-11	444806	41395	439303	CKD
10	952523	rs7908590	C	G	0.93	-0.1343	0.0188	8.993e-13	402682	41395	439303	CKD
10	954276	rs4881540	T	C	0.88	-0.0924	0.0162	1.27e-08	367842	41395	439303	CKD
10	988041	rs113790047	T	G	0.93	-0.1295	0.0192	1.371e-11	402682	41395	439303	CKD
10	1003848	rs113185690	T	C	0.067	0.1196	0.0195	8.695e-10	402682	41395	439303	CKD
10	1065710	rs1044261	T	C	0.07	0.1088	0.0189	7.948e-09	398001	41395	439303	CKD
10	1100410	rs74117685	A	G	0.93	-0.1057	0.0181	5.392e-09	444812	41395	439303	CKD
10	1102868	rs10047382	T	C	0.93	-0.1019	0.0182	2.062e-08	402682	41395	439303	CKD
10	1103058	rs10047269	A	G	0.07	0.1017	0.0186	4.833e-08	402682	41395	439303	CKD
10	1103095	rs10047383	A	G	0.92	-0.101	0.0181	2.497e-08	402682	41395	439303	CKD
10	1104257	rs12268949	A	G	0.93	-0.1025	0.0186	3.575e-08	402682	41395	439303	CKD
10	1105473	rs7071670	A	T	0.07	0.1026	0.0186	3.448e-08	402682	41395	439303	CKD
10	1107341	rs7093915	T	C	0.07	0.1022	0.0186	4.109e-08	402682	41395	439303	CKD
10	1110231	rs7100114	A	G	0.93	-0.1028	0.0187	4.081e-08	402682	41395	439303	CKD
10	1110464	rs12247818	A	G	0.075	0.1024	0.0181	1.539e-08	402682	41395	439303	CKD
10	1116999	rs11250249	T	C	0.93	-0.105	0.0191	3.732e-08	402682	41395	439303	CKD
11	30749090	rs963837	T	C	0.56	0.0827	0.0098	2.46e-17	402682	41395	439303	CKD
11	30751010	rs795237	T	C	0.55	-0.0623	0.0092	1.091e-11	444830	41395	439303	CKD
11	30751352	rs795238	T	G	0.55	-0.0623	0.0092	1.016e-11	444938	41395	439303	CKD
11	30751955	rs685270	T	C	0.45	0.0632	0.0092	6.811e-12	440290	41395	439303	CKD
11	30752157	rs10835706	T	G	0.36	0.0602	0.01	1.779e-09	402682	41395	439303	CKD
11	30752278	rs683877	T	C	0.45	0.0628	0.0092	6.803e-12	444937	41395	439303	CKD
11	30753991	rs665457	A	C	0.45	0.0632	0.0097	5.909e-11	402682	41395	439303	CKD
11	30754012	rs665480	A	G	0.45	0.0634	0.0097	5.312e-11	402682	41395	439303	CKD
11	30755111	rs639973	T	C	0.55	-0.0622	0.0092	1.072e-11	444915	41395	439303	CKD
11	30755937	rs586875	A	G	0.45	0.0635	0.0097	4.942e-11	402682	41395	439303	CKD
11	30756879	rs601676	A	G	0.55	-0.0622	0.0092	1.07e-11	444841	41395	439303	CKD
11	30757430	rs609142	T	G	0.45	0.0625	0.0092	8.499e-12	444910	41395	439303	CKD
11	30758164	rs628029	T	G	0.55	-0.0623	0.0091	9.433e-12	444912	41395	439303	CKD
11	30758215	rs628093	A	G	0.45	0.0633	0.0097	5.451e-11	402682	41395	439303	CKD
11	30758377	rs628941	A	G	0.45	0.0632	0.0097	6.056e-11	402682	41395	439303	CKD
11	30759583	rs686864	T	C	0.55	-0.0625	0.0092	8.549e-12	444910	41395	439303	CKD
11	30759938	rs71482076	A	C	0.55	-0.069	0.0113	9.674e-10	306905	41395	439303	CKD
11	30760087	rs1232064	T	C	0.45	0.0705	0.0112	3.276e-10	306905	41395	439303	CKD
11	30760280	rs1232065	A	C	0.45	0.0616	0.0092	1.645e-11	444639	41395	439303	CKD
11	30760335	rs3925584	T	C	0.56	0.08	0.0092	4.675e-18	440210	41395	439303	CKD
11	30760859	rs11031190	T	C	0.64	-0.0566	0.0095	2.68e-09	444734	41395	439303	CKD
11	30760968	rs1232066	T	G	0.46	0.0666	0.0104	1.296e-10	349132	41395	439303	CKD
11	30761557	rs582740	T	G	0.45	0.0625	0.0091	8.687e-12	444826	41395	439303	CKD
11	30761727	rs629681	T	C	0.45	0.0636	0.0097	4.656e-11	402682	41395	439303	CKD
11	30761939	rs584222	A	G	0.56	-0.0628	0.0097	8.021e-11	402682	41395	439303	CKD
11	30762105	rs627920	A	T	0.45	0.063	0.0097	7.578e-11	402682	41395	439303	CKD
11	30762936	rs613950	T	C	0.56	-0.063	0.0097	7.482e-11	402682	41395	439303	CKD
11	30762964	rs599448	A	G	0.55	-0.0631	0.0097	7.02e-11	402682	41395	439303	CKD
11	30763792	rs613329	T	C	0.45	0.063	0.0097	7.461e-11	402682	41395	439303	CKD
11	30763986	rs1232068	T	C	0.56	-0.063	0.0097	7.536e-11	402682	41395	439303	CKD
11	30764079	rs598744	A	G	0.45	0.0629	0.0097	8.056e-11	402682	41395	439303	CKD
11	30764611	rs627257	A	G	0.45	0.0629	0.0097	7.897e-11	402682	41395	439303	CKD
11	30764890	rs628568	A	G	0.56	-0.0629	0.0097	8.014e-11	402682	41395	439303	CKD
11	30765841	rs677823	A	T	0.45	0.0628	0.0097	8.629e-11	402682	41395	439303	CKD
11	30766385	rs655873	A	G	0.55	-0.0628	0.0097	9.016e-11	402682	41395	439303	CKD
11	30766673	rs674144	T	C	0.56	-0.0637	0.0097	4.901e-11	402682	41395	439303	CKD
11	30766796	rs663082	A	T	0.55	-0.0629	0.0097	8.66e-11	402682	41395	439303	CKD
11	30767193	rs661296	T	C	0.45	0.0627	0.0097	9.594e-11	402682	41395	439303	CKD
11	30767982	rs673209	A	G	0.55	-0.0629	0.0097	8.744e-11	402682	41395	439303	CKD
11	30768011	rs673244	A	G	0.55	-0.0629	0.0097	8.65e-11	402682	41395	439303	CKD
11	30768229	rs684695	A	G	0.45	0.0629	0.0097	8.98e-11	402682	41395	439303	CKD
11	30768620	rs1232070	T	C	0.45	0.0629	0.0097	8.975e-11	402682	41395	439303	CKD
11	30768678	rs10767873	T	C	0.45	-0.0806	0.0097	1.1e-16	402682	41395	439303	CKD
11	30774280	rs11031191	T	G	0.35	0.0599	0.0101	3.208e-09	402682	41395	439303	CKD
11	30774525	rs795230	T	C	0.45	0.0631	0.0097	9.233e-11	402682	41395	439303	CKD
11	30774737	rs10835707	A	C	0.65	-0.0599	0.0101	3.226e-09	402682	41395	439303	CKD
11	30776952	rs10767874	A	G	0.35	0.0601	0.0102	3.405e-09	402682	41395	439303	CKD
11	65380916	rs2004649	A	G	0.43	0.0533	0.0093	8.498e-09	444844	41395	439303	CKD
11	65387378	rs61744384	A	T	0.45	0.0511	0.0092	2.905e-08	444834	41395	439303	CKD
11	65389631	rs1144789	A	G	0.43	0.0534	0.0093	8.737e-09	440290	41395	439303	CKD
11	65389890	rs11227241	C	G	0.43	0.0532	0.0092	8.317e-09	444894	41395	439303	CKD
11	65417434	rs746429	A	G	0.36	0.0586	0.0101	6.387e-09	402682	41395	439303	CKD
11	65425167	rs11568300	C	G	0.64	-0.0559	0.0101	3.455e-08	398001	41395	439303	CKD
11	65428706	rs10791822	T	C	0.65	-0.0555	0.0096	6.156e-09	444931	41395	439303	CKD
11	65432187	rs10896028	A	T	0.65	-0.0542	0.0095	1.321e-08	444941	41395	439303	CKD
11	65436792	rs28464085	A	G	0.35	0.0552	0.0096	8.338e-09	444962	41395	439303	CKD
11	65436888	rs12289836	A	G	0.65	-0.0553	0.0096	1.016e-08	440290	41395	439303	CKD
11	65438135	rs7924510	A	G	0.35	0.0552	0.0096	9.111e-09	444875	41395	439303	CKD
11	65442059	rs7947604	C	G	0.35	0.056	0.0096	5.329e-09	444880	41395	439303	CKD
11	65443380	rs60626743	T	C	0.35	0.0558	0.0096	5.828e-09	444883	41395	439303	CKD
11	65443452	rs113623061	T	C	0.66	-0.0564	0.0101	2.699e-08	402682	41395	439303	CKD
11	65446126	rs7950197	T	C	0.44	-0.0523	0.0092	1.312e-08	444836	41395	439303	CKD
11	65449045	rs11227251	T	G	0.65	-0.0562	0.0096	4.822e-09	444880	41395	439303	CKD
11	65449451	rs12802391	C	G	0.35	0.0556	0.0096	6.72e-09	444882	41395	439303	CKD
11	65451020	rs7934036	T	G	0.35	0.0554	0.0096	7.636e-09	444938	41395	439303	CKD
11	65452952	rs10896029	T	C	0.35	0.0563	0.0096	4.421e-09	444943	41395	439303	CKD
11	65454000	rs11227254	A	G	0.65	-0.0563	0.0096	4.262e-09	444964	41395	439303	CKD
11	65454044	rs11227255	T	C	0.35	0.056	0.0096	5.621e-09	444964	41395	439303	CKD
11	65455386	rs1073602	C	G	0.35	0.0562	0.0096	4.469e-09	444968	41395	439303	CKD
11	65455742	rs6591185	A	G	0.65	-0.0564	0.0096	4.093e-09	444969	41395	439303	CKD
11	65456864	rs11601509	T	C	0.65	-0.0566	0.0096	3.618e-09	444970	41395	439303	CKD
11	65456990	rs138502442	T	C	0.35	0.0561	0.0096	4.941e-09	444970	41395	439303	CKD
11	65457751	rs146861857	A	G	0.35	0.0573	0.0096	2.322e-09	444969	41395	439303	CKD
11	65458169	rs1074156	T	G	0.35	0.0567	0.0096	3.329e-09	444970	41395	439303	CKD
11	65458197	rs1074155	T	C	0.65	-0.0562	0.0096	5.405e-09	440290	41395	439303	CKD
11	65458964	rs7115734	A	G	0.35	0.0572	0.0096	2.477e-09	444970	41395	439303	CKD
11	65459419	rs10896032	A	C	0.35	0.0573	0.0096	2.292e-09	444970	41395	439303	CKD
11	65459556	rs10896033	T	C	0.34	0.0561	0.0096	5.428e-09	444970	41395	439303	CKD
11	65460086	rs6591187	C	G	0.65	-0.0573	0.0096	2.216e-09	444970	41395	439303	CKD
11	65460477	rs7952133	T	C	0.35	0.0577	0.0096	1.873e-09	444773	41395	439303	CKD
11	65460783	rs10896034	A	T	0.35	0.0675	0.0108	4.633e-10	349185	41395	439303	CKD
11	65461158	rs11227260	T	G	0.34	0.0574	0.0096	2.27e-09	444964	41395	439303	CKD
11	65461160	rs10896035	A	G	0.35	0.0572	0.0096	2.537e-09	444969	41395	439303	CKD
11	65467953	rs6591188	T	C	0.65	-0.0561	0.0096	5.77e-09	440290	41395	439303	CKD
11	65468808	rs555465	T	C	0.44	-0.0522	0.0092	1.472e-08	444928	41395	439303	CKD
11	65471982	rs507859	A	G	0.44	-0.0525	0.0092	1.134e-08	444861	41395	439303	CKD
11	65474556	rs7930301	A	G	0.65	-0.0559	0.0096	5.46e-09	444661	41395	439303	CKD
11	65475816	rs9666878	A	C	0.35	0.0565	0.0096	3.528e-09	444647	41395	439303	CKD
11	65477306	rs12787843	A	C	0.53	-0.0642	0.011	6.077e-09	307850	41395	439303	CKD
11	65478487	rs61893835	A	G	0.35	0.0564	0.0096	3.798e-09	444626	41395	439303	CKD
11	65480090	rs2236682	T	G	0.35	0.057	0.0096	2.564e-09	444568	41395	439303	CKD
11	65480768	rs4244812	A	G	0.52	-0.0506	0.0092	3.694e-08	440230	41395	439303	CKD
11	65482827	rs4645927	T	C	0.35	0.0577	0.0096	1.761e-09	444654	41395	439303	CKD
11	65483370	rs75601653	C	G	0.65	-0.0577	0.0096	1.8e-09	444652	41395	439303	CKD
11	65483374	rs7120713	C	G	0.35	0.0578	0.0096	1.621e-09	444652	41395	439303	CKD
11	65483981	rs573589	T	C	0.44	-0.0539	0.0092	4.924e-09	444935	41395	439303	CKD
11	65485120	rs4645933	T	C	0.35	0.0601	0.0101	2.798e-09	402682	41395	439303	CKD
11	65485337	rs535111	A	G	0.56	0.0546	0.0093	3.643e-09	440290	41395	439303	CKD
11	65488556	rs12576766	T	C	0.35	0.0719	0.0117	6.986e-10	306905	41395	439303	CKD
11	65488691	rs12576802	T	G	0.47	0.0527	0.0097	4.678e-08	402682	41395	439303	CKD
11	65488982	rs627778	A	G	0.44	-0.0548	0.0097	1.657e-08	402682	41395	439303	CKD
11	65492483	rs75162774	A	G	0.35	0.0585	0.0101	6.961e-09	402682	41395	439303	CKD
11	65492905	rs11227275	A	G	0.44	-0.054	0.0097	2.858e-08	402682	41395	439303	CKD
11	65494260	rs478304	T	G	0.53	-0.0519	0.0092	1.577e-08	444960	41395	439303	CKD
11	65494987	rs537786	T	C	0.53	-0.0518	0.0092	1.918e-08	440290	41395	439303	CKD
11	65495211	rs11227279	A	G	0.36	0.0562	0.0096	4.756e-09	440290	41395	439303	CKD
11	65495696	rs78412025	T	C	0.65	-0.0561	0.0096	4.454e-09	444911	41395	439303	CKD
11	65496558	rs11227281	T	C	0.65	-0.0561	0.0096	5.506e-09	440290	41395	439303	CKD
11	65497036	rs56686587	T	C	0.35	0.056	0.0096	4.729e-09	444964	41395	439303	CKD
11	65498261	rs570954	A	G	0.47	0.0522	0.0092	1.224e-08	444970	41395	439303	CKD
11	65498915	rs4014192	T	C	0.35	0.056	0.0096	4.763e-09	444964	41395	439303	CKD
11	65499719	rs4930312	A	G	0.35	0.0559	0.0096	4.961e-09	444964	41395	439303	CKD
11	65500003	rs11537193	A	C	0.65	-0.056	0.0096	4.859e-09	444964	41395	439303	CKD
11	65500198	rs11532071	A	C	0.35	0.0562	0.0096	4.244e-09	444964	41395	439303	CKD
11	65500428	rs4930313	T	C	0.35	0.0559	0.0096	4.992e-09	444964	41395	439303	CKD
11	65501291	rs669742	T	C	0.53	-0.0522	0.0092	1.236e-08	444971	41395	439303	CKD
11	65503424	rs10896037	A	G	0.65	-0.0696	0.0108	1.108e-10	349187	41395	439303	CKD
11	65504069	rs1193692	A	C	0.5	0.0604	0.0101	2.027e-09	423847	41395	439303	CKD
11	65505448	rs12225620	T	C	0.65	-0.056	0.0096	4.728e-09	444964	41395	439303	CKD
11	65505528	rs10896038	C	G	0.35	0.0562	0.0096	4.282e-09	444964	41395	439303	CKD
11	65506822	rs4014195	C	G	0.65	-0.0562	0.0096	5.093e-09	440283	41395	439303	CKD
11	65508237	rs11606947	A	C	0.65	-0.0561	0.0096	4.398e-09	444964	41395	439303	CKD
11	65510024	rs546202	T	C	0.47	0.0519	0.0092	1.537e-08	444953	41395	439303	CKD
11	65511336	rs11604568	A	G	0.35	0.0557	0.0096	5.731e-09	444971	41395	439303	CKD
11	65511965	rs11600918	A	G	0.65	-0.056	0.0096	4.696e-09	444971	41395	439303	CKD
11	65512057	rs7110576	T	G	0.65	-0.0559	0.0096	5.182e-09	444971	41395	439303	CKD
11	65515277	rs574483	A	G	0.47	0.0525	0.0092	1.016e-08	444970	41395	439303	CKD
11	65518065	rs524475	A	T	0.53	-0.0657	0.0104	2.362e-10	349118	41395	439303	CKD
11	65520060	rs474483	T	G	0.47	0.0533	0.0092	6.151e-09	444957	41395	439303	CKD
11	65521247	rs506853	T	C	0.53	-0.0522	0.0092	1.259e-08	444929	41395	439303	CKD
11	65524252	rs7123489	A	C	0.35	0.0564	0.0096	3.864e-09	444928	41395	439303	CKD
11	65525119	rs502468	T	G	0.47	0.0526	0.0092	1.009e-08	444902	41395	439303	CKD
11	65526511	rs10896040	A	G	0.53	-0.0525	0.0092	1.065e-08	444915	41395	439303	CKD
11	65526988	rs517115	T	C	0.53	-0.0524	0.0092	1.096e-08	444919	41395	439303	CKD
11	65528213	rs498354	A	G	0.47	0.0526	0.0092	1.011e-08	444919	41395	439303	CKD
11	65528705	rs614771	T	C	0.48	0.0652	0.0105	4.438e-10	349141	41395	439303	CKD
11	65530472	rs184295477	A	G	0.47	0.0655	0.0104	2.935e-10	349140	41395	439303	CKD
11	65530560	rs79024845	A	G	0.53	-0.0656	0.0104	2.569e-10	349133	41395	439303	CKD
11	65531109	rs77713116	C	G	0.65	-0.0752	0.0116	1.031e-10	306905	41395	439303	CKD
11	65531698	rs12293022	T	C	0.53	-0.0524	0.0092	1.096e-08	444914	41395	439303	CKD
11	65533000	rs603645	A	C	0.47	0.0524	0.0092	1.156e-08	444914	41395	439303	CKD
11	65537556	rs1193496	A	G	0.47	0.0526	0.0092	9.981e-09	444914	41395	439303	CKD
11	65540886	rs495961	T	C	0.53	-0.0527	0.0092	9.491e-09	444914	41395	439303	CKD
11	65541215	rs2508303	A	C	0.47	0.0526	0.0092	1.068e-08	444916	41395	439303	CKD
11	65542054	rs2508301	T	G	0.53	-0.0522	0.0092	1.236e-08	444930	41395	439303	CKD
11	65543421	rs522800	C	G	0.53	-0.0529	0.0092	8.308e-09	444967	41395	439303	CKD
11	65546857	rs610037	A	C	0.47	0.0533	0.0092	7.982e-09	440260	41395	439303	CKD
11	65549415	rs61895677	T	C	0.47	0.0527	0.0092	9.979e-09	444905	41395	439303	CKD
11	65549570	rs11227299	C	G	0.65	-0.0564	0.0096	3.773e-09	444919	41395	439303	CKD
11	65549606	rs12801731	T	C	0.47	0.0528	0.0092	8.806e-09	444906	41395	439303	CKD
11	65551648	rs11604462	A	G	0.35	0.0568	0.0096	3.016e-09	444934	41395	439303	CKD
11	65551710	rs11604451	T	C	0.35	0.0567	0.0096	3.21e-09	444934	41395	439303	CKD
11	65552118	rs948494	A	G	0.35	0.0563	0.0096	4.371e-09	444934	41395	439303	CKD
11	65552154	rs948493	T	C	0.35	0.0566	0.0096	3.435e-09	444933	41395	439303	CKD
11	65555458	rs4930319	C	G	0.35	0.0564	0.0096	3.966e-09	444718	41395	439303	CKD
15	39213851	rs8026059	A	C	0.41	-0.0537	0.0098	4.007e-08	402682	41395	439303	CKD
15	39215618	rs8037567	A	G	0.41	-0.0543	0.0098	2.588e-08	402682	41395	439303	CKD
15	39219412	rs2411216	A	G	0.43	-0.0542	0.0097	2.323e-08	402682	41395	439303	CKD
15	39219440	rs8039458	A	T	0.57	0.0541	0.0097	2.466e-08	402682	41395	439303	CKD
15	39219444	rs8039460	A	G	0.57	0.0541	0.0097	2.456e-08	402682	41395	439303	CKD
15	39219704	rs8041326	T	C	0.57	0.0536	0.0097	3.28e-08	402682	41395	439303	CKD
15	39220743	rs8036109	A	G	0.43	-0.0531	0.0097	4.339e-08	402682	41395	439303	CKD
15	39220785	rs8035861	C	G	0.57	0.0532	0.0097	4.135e-08	402682	41395	439303	CKD
15	39221020	rs8036186	A	C	0.59	0.0558	0.0097	9.991e-09	402682	41395	439303	CKD
15	39221262	rs8036675	A	C	0.43	-0.0533	0.0097	3.87e-08	402682	41395	439303	CKD
15	39221710	rs2411218	A	G	0.57	0.0543	0.0097	2.078e-08	402682	41395	439303	CKD
15	39224137	rs12909862	T	C	0.41	-0.0538	0.0093	6.078e-09	444855	41395	439303	CKD
15	39224334	rs11857756	A	G	0.41	-0.054	0.0093	6.422e-09	440290	41395	439303	CKD
15	39224897	rs7178881	A	C	0.41	-0.0544	0.0092	4.14e-09	444846	41395	439303	CKD
15	39228471	rs1368797	A	G	0.59	0.0545	0.0092	3.694e-09	444720	41395	439303	CKD
15	39228610	rs1368796	T	C	0.57	0.0535	0.0092	6.432e-09	444708	41395	439303	CKD
15	39229103	rs1433887	T	C	0.59	0.0551	0.0093	2.749e-09	444712	41395	439303	CKD
15	39229282	rs1433885	T	C	0.59	0.0649	0.0113	8.965e-09	306905	41395	439303	CKD
15	39229553	rs8026369	A	G	0.41	-0.0553	0.0093	2.391e-09	444716	41395	439303	CKD
15	39229611	rs8026102	A	G	0.59	0.054	0.0093	5.884e-09	444718	41395	439303	CKD
15	39229752	rs8026750	A	G	0.41	-0.054	0.0093	5.987e-09	444718	41395	439303	CKD
15	39230387	rs1821382	T	C	0.41	-0.0555	0.0098	1.443e-08	402682	41395	439303	CKD
15	39231457	rs28793588	T	C	0.41	-0.0569	0.0098	6.46e-09	402682	41395	439303	CKD
15	39232167	rs28587435	T	C	0.59	0.064	0.0113	1.465e-08	306905	41395	439303	CKD
15	39233452	rs16967792	A	G	0.41	-0.0538	0.0093	7.866e-09	444630	41395	439303	CKD
15	39233486	rs7178890	A	C	0.59	0.0537	0.0093	8.25e-09	444630	41395	439303	CKD
15	39233794	rs1433881	C	G	0.41	-0.0537	0.0093	8.519e-09	444628	41395	439303	CKD
15	39233824	rs1433879	T	C	0.59	0.0538	0.0093	7.776e-09	444628	41395	439303	CKD
15	39233941	rs1433878	T	C	0.41	-0.0536	0.0093	9.053e-09	444628	41395	439303	CKD
15	39234305	rs12898413	T	C	0.59	0.0549	0.0098	2.307e-08	402682	41395	439303	CKD
15	45545478	rs11854484	T	C	0.64	-0.0612	0.0096	1.652e-10	440290	41395	439303	CKD
15	45546378	rs8037583	T	C	0.34	0.0603	0.0096	3.569e-10	444971	41395	439303	CKD
15	45546602	rs9921025	A	G	0.66	-0.0589	0.0102	6.63e-09	402682	41395	439303	CKD
15	45546660	rs9921035	A	G	0.66	-0.0606	0.0096	3.087e-10	444782	41395	439303	CKD
15	45547037	rs11629807	T	C	0.34	0.0605	0.0096	3.4e-10	444783	41395	439303	CKD
15	45547093	rs8041702	T	C	0.66	-0.0598	0.0097	5.662e-10	444783	41395	439303	CKD
15	45547114	rs11629858	T	C	0.34	0.0605	0.0096	3.473e-10	444783	41395	439303	CKD
15	45547121	rs11629859	T	G	0.34	0.0605	0.0096	3.495e-10	444783	41395	439303	CKD
15	45547242	rs12898652	A	C	0.66	-0.06	0.0096	4.416e-10	444784	41395	439303	CKD
15	45547280	rs12899942	T	C	0.34	0.0607	0.0096	2.728e-10	444784	41395	439303	CKD
15	45547324	rs12899058	A	G	0.66	-0.0604	0.0096	3.356e-10	444785	41395	439303	CKD
15	45547399	rs12898818	A	G	0.34	0.0604	0.0096	3.46e-10	444792	41395	439303	CKD
15	45547605	rs12904150	T	C	0.34	0.0609	0.0097	2.981e-10	440290	41395	439303	CKD
15	45548035	rs9920290	A	G	0.66	-0.0599	0.0096	4.607e-10	444970	41395	439303	CKD
15	45548635	rs12908581	T	C	0.63	-0.0625	0.01	3.511e-10	402682	41395	439303	CKD
15	45548959	rs11854325	T	C	0.34	0.0598	0.0096	4.943e-10	444969	41395	439303	CKD
15	45549265	rs10519018	T	C	0.66	-0.0608	0.0097	3.2e-10	440290	41395	439303	CKD
15	45549423	rs2413774	T	C	0.66	-0.0608	0.0097	3.175e-10	440290	41395	439303	CKD
15	45549442	rs2413773	A	C	0.66	-0.0596	0.0096	5.727e-10	444971	41395	439303	CKD
15	45549602	rs4533219	A	G	0.66	-0.0598	0.0096	5.057e-10	444969	41395	439303	CKD
15	45549862	rs2413772	A	G	0.66	-0.0608	0.0097	3.089e-10	440290	41395	439303	CKD
15	45550657	rs11637838	T	C	0.34	0.06	0.0096	4.326e-10	444971	41395	439303	CKD
15	45550791	rs11632724	A	G	0.66	-0.0601	0.0096	4.17e-10	444971	41395	439303	CKD
15	45550838	rs11632651	T	C	0.66	-0.06	0.0096	4.43e-10	444971	41395	439303	CKD
15	45550905	rs11637920	T	C	0.34	0.061	0.0097	2.679e-10	440290	41395	439303	CKD
15	45551045	rs11632777	T	C	0.66	-0.0599	0.0096	4.583e-10	444971	41395	439303	CKD
15	45551056	rs11632778	T	C	0.66	-0.0612	0.0097	2.508e-10	440290	41395	439303	CKD
15	45551140	rs11632752	A	G	0.34	0.0598	0.0096	4.786e-10	444962	41395	439303	CKD
15	45551264	rs11632920	A	G	0.66	-0.0611	0.0097	2.644e-10	440290	41395	439303	CKD
15	45551423	rs12911186	A	G	0.34	0.06	0.0096	4.267e-10	444970	41395	439303	CKD
15	45551491	rs12915314	C	G	0.34	0.0604	0.0096	3.335e-10	444970	41395	439303	CKD
15	45551592	rs8039138	T	C	0.66	-0.0599	0.0096	4.454e-10	444970	41395	439303	CKD
15	45551756	rs8039354	T	C	0.66	-0.06	0.0096	4.191e-10	444969	41395	439303	CKD
15	45551790	rs8039352	A	G	0.34	0.0602	0.0097	5.054e-10	440290	41395	439303	CKD
15	45551842	rs8039540	C	G	0.34	0.0599	0.0096	4.688e-10	444970	41395	439303	CKD
15	45552081	rs8040185	A	G	0.66	-0.0601	0.0096	4.032e-10	444970	41395	439303	CKD
15	45553140	rs2413771	A	G	0.34	0.0598	0.0096	5.09e-10	444812	41395	439303	CKD
15	45554267	rs1060896	A	C	0.66	-0.0613	0.0097	2.28e-10	440284	41395	439303	CKD
15	45556829	rs11631021	A	G	0.33	0.0608	0.0097	3.421e-10	440290	41395	439303	CKD
15	45557456	rs11632419	A	C	0.67	-0.0617	0.0097	1.828e-10	440290	41395	439303	CKD
15	45557468	rs2271438	A	G	0.33	0.062	0.0097	1.484e-10	440290	41395	439303	CKD
15	45558083	rs11854365	A	G	0.67	-0.0602	0.0096	4.049e-10	444969	41395	439303	CKD
15	45559268	rs11639420	T	G	0.33	0.0601	0.0096	4.453e-10	444883	41395	439303	CKD
15	45561984	rs2413768	A	G	0.33	0.0618	0.0097	1.615e-10	440290	41395	439303	CKD
15	45565253	rs7162022	T	C	0.67	-0.0597	0.0102	4.57e-09	402682	41395	439303	CKD
15	45566718	rs12911861	T	C	0.33	0.0603	0.0096	3.952e-10	444960	41395	439303	CKD
15	45567529	rs12440356	T	C	0.67	-0.061	0.0097	3.051e-10	440290	41395	439303	CKD
15	45567871	rs2458225	T	C	0.33	0.0596	0.0096	6.408e-10	444971	41395	439303	CKD
15	45568260	rs11639349	T	C	0.67	-0.0613	0.0097	2.508e-10	440290	41395	439303	CKD
15	45569099	rs1706767	T	C	0.33	0.0614	0.0097	2.332e-10	440290	41395	439303	CKD
15	45569443	rs1706768	T	C	0.33	0.0594	0.0096	6.961e-10	444969	41395	439303	CKD
15	45570225	rs7171312	C	G	0.33	0.062	0.0097	1.65e-10	440290	41395	439303	CKD
15	45570241	rs2461705	A	G	0.33	0.0612	0.0097	2.783e-10	440290	41395	439303	CKD
15	45570413	rs7165039	C	G	0.33	0.0602	0.0096	4.083e-10	444971	41395	439303	CKD
15	45570781	rs6493143	T	G	0.67	-0.06	0.0096	4.802e-10	444971	41395	439303	CKD
15	45571209	rs7166580	C	G	0.33	0.0615	0.0097	2.067e-10	440290	41395	439303	CKD
15	45571386	rs7167146	A	G	0.67	-0.06	0.0096	4.754e-10	444610	41395	439303	CKD
15	45571668	rs12908818	A	G	0.33	0.0617	0.0097	1.902e-10	440290	41395	439303	CKD
15	45572072	rs1719232	A	G	0.33	0.0592	0.0096	8.091e-10	444965	41395	439303	CKD
15	45572408	rs12910009	A	G	0.33	0.0599	0.0096	4.855e-10	444966	41395	439303	CKD
15	45573489	rs6493144	C	G	0.67	-0.0598	0.0096	5.287e-10	444970	41395	439303	CKD
15	45573862	rs6493145	T	G	0.67	-0.06	0.0096	4.762e-10	444970	41395	439303	CKD
15	45574329	rs8024620	T	C	0.67	-0.0612	0.0097	2.585e-10	440290	41395	439303	CKD
15	45575062	rs1706770	T	C	0.33	0.0593	0.0096	7.601e-10	444966	41395	439303	CKD
15	45575489	rs12911111	A	G	0.34	0.0597	0.0097	6.319e-10	444966	41395	439303	CKD
15	45577308	rs8041874	T	C	0.67	-0.0582	0.0102	1.036e-08	402682	41395	439303	CKD
15	45577783	rs1719236	A	C	0.67	-0.061	0.0097	2.99e-10	440290	41395	439303	CKD
15	45579182	rs2687511	T	C	0.33	0.0596	0.0096	6.479e-10	444841	41395	439303	CKD
15	45579238	rs11637364	T	C	0.67	-0.06	0.0096	4.639e-10	444962	41395	439303	CKD
15	45579813	rs8039153	T	C	0.33	0.0597	0.0096	6.091e-10	444654	41395	439303	CKD
15	45585769	rs8043055	T	C	0.35	0.0625	0.0101	6.699e-10	402682	41395	439303	CKD
15	45589161	rs8039476	T	C	0.76	-0.063	0.0113	2.553e-08	402682	41395	439303	CKD
15	45591121	rs9921008	T	C	0.65	-0.0632	0.0101	3.867e-10	402682	41395	439303	CKD
15	45593324	rs1706785	T	C	0.76	-0.0625	0.0114	3.779e-08	402682	41395	439303	CKD
15	45594766	rs1719238	T	C	0.77	-0.0626	0.0113	3.136e-08	402682	41395	439303	CKD
15	45594836	rs11070452	A	C	0.65	-0.0629	0.0101	4.542e-10	402682	41395	439303	CKD
15	45596546	rs9920634	T	G	0.65	-0.0631	0.0101	4.148e-10	402682	41395	439303	CKD
15	45596909	rs4580098	A	T	0.24	0.0625	0.0113	3.299e-08	402682	41395	439303	CKD
15	45598335	rs2899375	A	G	0.65	-0.0632	0.0101	3.848e-10	402682	41395	439303	CKD
15	45601412	rs11636114	C	G	0.35	0.0629	0.0101	4.318e-10	402682	41395	439303	CKD
15	45606611	rs11855414	A	G	0.35	0.0631	0.0101	3.956e-10	402682	41395	439303	CKD
15	45606685	rs11855527	A	G	0.77	-0.0633	0.0113	2.165e-08	402682	41395	439303	CKD
15	45608582	rs12909409	T	G	0.35	0.0632	0.0101	3.587e-10	402682	41395	439303	CKD
15	45609360	rs12910764	T	C	0.35	0.0637	0.0101	2.632e-10	402682	41395	439303	CKD
15	45609773	rs1719250	A	G	0.65	-0.0631	0.0101	3.954e-10	402682	41395	439303	CKD
15	45611414	rs1706798	T	C	0.35	0.0629	0.0101	4.618e-10	402682	41395	439303	CKD
15	45613749	rs2002035	T	C	0.65	-0.0615	0.0101	1.129e-09	402682	41395	439303	CKD
15	45613769	rs2015295	T	C	0.65	-0.0623	0.0101	6.421e-10	402682	41395	439303	CKD
15	45614502	rs872192	A	G	0.63	-0.0702	0.0099	1.708e-12	402682	41395	439303	CKD
15	45615578	rs1617634	A	G	0.63	-0.072	0.0099	4.467e-13	402682	41395	439303	CKD
15	45616206	rs28679834	T	C	0.26	0.0706	0.011	1.2e-10	402682	41395	439303	CKD
15	45617216	rs2668747	T	C	0.74	-0.0708	0.0104	1.223e-11	440290	41395	439303	CKD
15	45617392	rs12593402	A	G	0.26	0.0678	0.0104	7.061e-11	444945	41395	439303	CKD
15	45617417	rs12593370	T	C	0.26	0.068	0.0104	6.383e-11	444945	41395	439303	CKD
15	45617957	rs4775895	A	T	0.26	0.0682	0.0104	5.226e-11	444947	41395	439303	CKD
15	45618730	rs59889118	A	G	0.26	0.0678	0.0104	7.336e-11	444812	41395	439303	CKD
15	45620612	rs1980288	T	C	0.74	-0.0702	0.0104	1.717e-11	440170	41395	439303	CKD
15	45620985	rs1719247	T	C	0.26	0.069	0.0104	3.06e-11	444749	41395	439303	CKD
15	45621174	rs12909158	A	G	0.74	-0.068	0.0104	5.922e-11	444755	41395	439303	CKD
15	45622116	rs1613559	A	G	0.74	-0.0689	0.0104	3.213e-11	444609	41395	439303	CKD
15	45622662	rs1617984	A	G	0.63	-0.0719	0.0099	4.193e-13	402682	41395	439303	CKD
15	45622786	rs1618874	A	G	0.74	-0.069	0.0104	2.998e-11	444601	41395	439303	CKD
15	45623782	rs1719245	T	C	0.63	-0.0719	0.0099	4.396e-13	402682	41395	439303	CKD
15	45625479	rs1719246	A	T	0.38	0.0773	0.0094	1.722e-16	444662	41395	439303	CKD
15	45627979	rs7171577	A	G	0.26	0.0752	0.0103	2.915e-13	444597	41395	439303	CKD
15	45629855	rs7183946	A	G	0.26	0.0744	0.0103	5.426e-13	444599	41395	439303	CKD
15	45630432	rs1145097	A	G	0.38	0.0765	0.0094	3.352e-16	444734	41395	439303	CKD
15	45631795	rs10519021	A	G	0.26	0.0745	0.0103	4.788e-13	444599	41395	439303	CKD
15	45631868	rs1153862	A	G	0.62	-0.0768	0.0094	2.718e-16	444735	41395	439303	CKD
15	45633003	rs16942000	T	C	0.26	0.0742	0.0103	5.632e-13	444785	41395	439303	CKD
15	45633118	rs56850226	T	C	0.74	-0.0734	0.0103	1.299e-12	444791	41395	439303	CKD
15	45633166	rs55885762	A	C	0.26	0.074	0.0103	6.587e-13	444800	41395	439303	CKD
15	45634928	rs7182300	A	G	0.26	0.0743	0.0103	5.315e-13	444785	41395	439303	CKD
15	45636395	rs7171163	A	C	0.74	-0.0763	0.0109	2.178e-12	402682	41395	439303	CKD
15	45636584	rs1153860	T	C	0.38	0.0768	0.0094	2.47e-16	444971	41395	439303	CKD
15	45636667	rs12439274	T	C	0.74	-0.0745	0.0103	4.636e-13	444785	41395	439303	CKD
15	45637152	rs113358875	A	G	0.26	0.0744	0.0103	4.855e-13	444785	41395	439303	CKD
15	45637343	rs35861938	T	C	0.62	-0.0767	0.0094	2.581e-16	444971	41395	439303	CKD
15	45637662	rs11858495	A	G	0.26	0.0742	0.0103	5.665e-13	444785	41395	439303	CKD
15	45637729	rs56669689	A	C	0.74	-0.0742	0.0103	5.815e-13	444785	41395	439303	CKD
15	45637814	rs56806728	A	G	0.74	-0.0742	0.0103	5.747e-13	444785	41395	439303	CKD
15	45638294	rs4775906	T	C	0.26	0.0741	0.0103	5.996e-13	444785	41395	439303	CKD
15	45638307	rs2467865	T	C	0.62	-0.0766	0.0094	2.866e-16	444971	41395	439303	CKD
15	45638331	rs7179743	C	G	0.26	0.0741	0.0103	6.028e-13	444785	41395	439303	CKD
15	45638647	rs4775907	A	G	0.26	0.0742	0.0103	5.764e-13	444785	41395	439303	CKD
15	45639131	rs11852800	T	C	0.26	0.0742	0.0103	5.756e-13	444785	41395	439303	CKD
15	45639374	rs7163720	A	G	0.26	0.0742	0.0103	5.575e-13	444785	41395	439303	CKD
15	45639471	rs7167900	A	G	0.74	-0.0741	0.0103	5.864e-13	444785	41395	439303	CKD
15	45639612	rs7168414	T	C	0.26	0.0739	0.0103	7.544e-13	444785	41395	439303	CKD
15	45640084	rs12593371	A	G	0.26	0.0741	0.0103	6.378e-13	444785	41395	439303	CKD
15	45640172	rs12591058	T	C	0.74	-0.0743	0.0103	5.399e-13	444785	41395	439303	CKD
15	45640191	rs7169818	A	G	0.26	0.0746	0.0103	4.005e-13	444805	41395	439303	CKD
15	45640379	rs7169587	A	G	0.74	-0.0742	0.0103	5.752e-13	444785	41395	439303	CKD
15	45640627	rs2461700	T	C	0.62	-0.0785	0.0094	7.673e-17	440290	41395	439303	CKD
15	45641098	rs2467864	T	C	0.74	-0.0747	0.0103	3.714e-13	444805	41395	439303	CKD
15	45641225	rs2453533	A	C	0.38	0.0786	0.0094	7.073e-17	440290	41395	439303	CKD
15	45641720	rs28605551	T	C	0.26	0.0738	0.0103	8.793e-13	444772	41395	439303	CKD
15	45642587	rs68087211	T	C	0.14	0.0784	0.0139	1.789e-08	402682	41395	439303	CKD
15	45642884	rs9783731	T	C	0.74	-0.0744	0.0103	4.757e-13	444786	41395	439303	CKD
15	45643042	rs4775909	T	C	0.74	-0.0745	0.0103	4.548e-13	444770	41395	439303	CKD
15	45643843	rs2467862	T	G	0.62	-0.0768	0.0094	2.461e-16	444948	41395	439303	CKD
15	45644685	rs4774577	A	C	0.74	-0.0739	0.0103	7.019e-13	444969	41395	439303	CKD
15	45645154	rs11070453	C	G	0.74	-0.0739	0.0103	6.578e-13	444969	41395	439303	CKD
15	45645378	rs2453541	A	G	0.26	0.0744	0.0103	4.382e-13	444969	41395	439303	CKD
15	45646051	rs4774578	A	G	0.26	0.0738	0.0103	7.182e-13	444958	41395	439303	CKD
15	45646283	rs61524473	T	C	0.74	-0.0734	0.0103	1.204e-12	444969	41395	439303	CKD
15	45646434	rs4572329	T	C	0.26	0.074	0.0103	6.102e-13	444969	41395	439303	CKD
15	45646968	rs12593230	A	T	0.74	-0.0738	0.0103	8.09e-13	444969	41395	439303	CKD
15	45647236	rs10444821	T	C	0.26	0.074	0.0103	6.476e-13	444969	41395	439303	CKD
15	45647427	rs2461702	A	G	0.74	-0.0748	0.0103	3.19e-13	444970	41395	439303	CKD
15	45647433	rs72623915	T	C	0.26	0.0739	0.0103	6.44e-13	444969	41395	439303	CKD
15	45648038	rs66714503	C	G	0.26	0.0737	0.0103	7.812e-13	444969	41395	439303	CKD
15	45648272	rs2056493	A	G	0.74	-0.0742	0.0103	5.56e-13	444969	41395	439303	CKD
15	45649307	rs67831559	T	G	0.26	0.0741	0.0103	5.526e-13	444969	41395	439303	CKD
15	45649787	rs4775911	A	C	0.74	-0.0744	0.0103	4.52e-13	444969	41395	439303	CKD
15	45649813	rs1145093	A	C	0.38	0.0772	0.0094	1.668e-16	444970	41395	439303	CKD
15	45649996	rs1145091	T	C	0.74	-0.0753	0.0103	2.301e-13	444970	41395	439303	CKD
15	45650018	rs2066090	T	C	0.74	-0.0744	0.0103	4.496e-13	444969	41395	439303	CKD
15	45650311	rs61365925	T	C	0.74	-0.0743	0.0103	5.023e-13	444969	41395	439303	CKD
15	45650666	rs12101539	C	G	0.74	-0.0745	0.0103	4.386e-13	444969	41395	439303	CKD
15	45651309	rs8032904	T	C	0.26	0.0742	0.0103	5.089e-13	444970	41395	439303	CKD
15	45651537	rs8038342	T	C	0.74	-0.0742	0.0103	5.39e-13	444970	41395	439303	CKD
15	45651803	rs4774579	A	G	0.26	0.0743	0.0103	4.917e-13	444970	41395	439303	CKD
15	45652054	rs1145089	C	G	0.37	0.0745	0.0106	2.04e-12	349193	41395	439303	CKD
15	45652086	rs4774580	A	G	0.26	0.0741	0.0103	5.893e-13	444970	41395	439303	CKD
15	45652703	rs1153858	T	C	0.26	0.075	0.0103	2.971e-13	444970	41395	439303	CKD
15	45652730	rs4271549	A	G	0.26	0.0738	0.0103	7.654e-13	444970	41395	439303	CKD
15	45652768	rs4627277	A	C	0.26	0.0739	0.0103	6.616e-13	444970	41395	439303	CKD
15	45652889	rs4395020	A	C	0.74	-0.0763	0.0103	1.635e-13	440290	41395	439303	CKD
15	45652926	rs4625670	T	C	0.26	0.0743	0.0103	5.241e-13	444970	41395	439303	CKD
15	45652933	rs4534782	A	G	0.26	0.0743	0.0103	5.216e-13	444970	41395	439303	CKD
15	45653367	rs1049518	A	G	0.38	0.0788	0.0094	5.422e-17	440290	41395	439303	CKD
15	45653592	rs1049508	A	G	0.74	-0.0776	0.0108	7.484e-13	402682	41395	439303	CKD
15	45653707	rs1049503	T	C	0.74	-0.0743	0.0103	4.866e-13	444970	41395	439303	CKD
15	45654327	rs1145086	A	G	0.62	-0.0771	0.0094	1.89e-16	444970	41395	439303	CKD
15	45655232	rs12595087	A	G	0.74	-0.0744	0.0103	4.76e-13	444961	41395	439303	CKD
15	45655354	rs12595153	T	C	0.26	0.0744	0.0103	4.584e-13	444960	41395	439303	CKD
15	45655903	rs3759899	T	C	0.74	-0.0745	0.0103	4.224e-13	444960	41395	439303	CKD
15	45657804	rs1145085	A	G	0.74	-0.0752	0.0103	2.57e-13	444961	41395	439303	CKD
15	45659095	rs1153857	T	G	0.38	0.077	0.0094	1.919e-16	444961	41395	439303	CKD
15	45660758	rs1153855	C	G	0.62	-0.0771	0.0094	1.753e-16	444961	41395	439303	CKD
15	45661678	rs1288775	A	T	0.26	0.0796	0.0109	2.749e-13	398001	41395	439303	CKD
15	45663193	rs1153854	A	G	0.74	-0.0739	0.0103	7.148e-13	444961	41395	439303	CKD
15	45663299	rs1890565	T	C	0.74	-0.0743	0.0103	4.9e-13	444961	41395	439303	CKD
15	45663684	rs10519022	T	C	0.74	-0.0747	0.0103	3.694e-13	444873	41395	439303	CKD
15	45664189	rs1554521	A	T	0.26	0.0743	0.0103	4.97e-13	444957	41395	439303	CKD
15	45665452	rs2172874	T	G	0.74	-0.0768	0.0108	1.37e-12	402682	41395	439303	CKD
15	45665653	rs2433611	A	C	0.26	0.0753	0.0103	2.337e-13	444961	41395	439303	CKD
15	45666228	rs2486274	T	G	0.38	0.077	0.0094	1.936e-16	444961	41395	439303	CKD
15	45667178	rs12594857	A	G	0.74	-0.0741	0.0103	5.853e-13	444961	41395	439303	CKD
15	45668547	rs66528868	A	C	0.74	-0.0744	0.0103	4.698e-13	444968	41395	439303	CKD
15	45668565	rs7494956	T	C	0.74	-0.0744	0.0103	4.648e-13	444968	41395	439303	CKD
15	45669055	rs12437840	A	C	0.26	0.0745	0.0103	4.459e-13	444968	41395	439303	CKD
15	45669094	rs12437887	A	G	0.26	0.0765	0.0103	1.432e-13	440290	41395	439303	CKD
15	45670316	rs2114501	A	G	0.26	0.0747	0.0103	3.754e-13	444968	41395	439303	CKD
15	45670851	rs7164139	A	G	0.26	0.0747	0.0103	3.832e-13	444967	41395	439303	CKD
15	45671325	rs7164602	A	G	0.74	-0.0746	0.0103	4.096e-13	444968	41395	439303	CKD
15	45671957	rs12441971	A	T	0.74	-0.0746	0.0103	4.111e-13	444968	41395	439303	CKD
15	45672253	rs2486272	T	C	0.74	-0.0699	0.0116	1.865e-09	349191	41395	439303	CKD
15	45673029	rs1346268	T	C	0.74	-0.0744	0.0103	4.739e-13	444968	41395	439303	CKD
15	45675440	rs1145084	A	G	0.38	0.0776	0.0094	1.16e-16	444967	41395	439303	CKD
15	45676819	rs67461176	T	C	0.26	0.075	0.0103	3.189e-13	444968	41395	439303	CKD
15	45676902	rs66939267	A	T	0.26	0.0749	0.0103	3.305e-13	444968	41395	439303	CKD
15	45677011	rs67045941	A	G	0.74	-0.0748	0.0103	3.659e-13	444968	41395	439303	CKD
15	45677237	rs67744121	C	G	0.74	-0.0746	0.0103	3.973e-13	444968	41395	439303	CKD
15	45677390	rs16942568	T	C	0.74	-0.0747	0.0103	3.909e-13	444968	41395	439303	CKD
15	45678614	rs4775937	A	C	0.26	0.0745	0.0103	4.343e-13	444968	41395	439303	CKD
15	45679667	rs1145081	C	G	0.74	-0.0751	0.0103	2.645e-13	444968	41395	439303	CKD
15	45680252	rs11070454	T	C	0.26	0.0745	0.0103	4.571e-13	444968	41395	439303	CKD
15	45681338	rs1145080	T	C	0.38	0.0772	0.0094	1.721e-16	444967	41395	439303	CKD
15	45681761	rs1145079	T	C	0.74	-0.0751	0.0103	2.733e-13	444968	41395	439303	CKD
15	45682277	rs1145078	T	C	0.26	0.0752	0.0103	2.773e-13	444968	41395	439303	CKD
15	45683795	rs1145077	T	G	0.38	0.0769	0.0094	2.142e-16	444967	41395	439303	CKD
15	45684508	rs1145076	A	C	0.38	0.0767	0.0094	2.592e-16	444967	41395	439303	CKD
15	45684816	rs12439575	T	G	0.74	-0.0745	0.0103	4.324e-13	444968	41395	439303	CKD
15	45685487	rs9788780	A	T	0.26	0.0739	0.0103	7.032e-13	444934	41395	439303	CKD
15	45686236	rs7181167	C	G	0.74	-0.0739	0.0103	7.468e-13	444938	41395	439303	CKD
15	45686835	rs11070456	A	G	0.26	0.074	0.0103	6.936e-13	444938	41395	439303	CKD
15	45686943	rs11070457	A	C	0.74	-0.0737	0.0103	8.653e-13	444938	41395	439303	CKD
15	45687256	rs1426932	T	C	0.62	-0.0762	0.0094	4.175e-16	444906	41395	439303	CKD
15	45689095	rs1153852	A	T	0.41	0.0776	0.0113	5.364e-12	306905	41395	439303	CKD
15	45690989	rs1346267	T	C	0.62	-0.076	0.0094	5.387e-16	444906	41395	439303	CKD
15	45694318	rs3809472	T	G	0.26	0.0726	0.0103	1.841e-12	444961	41395	439303	CKD
15	45694516	rs1346266	T	G	0.26	0.0733	0.0103	1.144e-12	444954	41395	439303	CKD
15	45694579	rs1820518	T	C	0.26	0.0746	0.0104	6.086e-13	440290	41395	439303	CKD
15	45694610	rs1365610	T	C	0.26	0.073	0.0103	1.483e-12	444960	41395	439303	CKD
15	45695382	rs7182723	A	G	0.26	0.0725	0.0103	2.022e-12	444954	41395	439303	CKD
15	45695695	rs1153849	A	G	0.26	0.075	0.0104	4.594e-13	440290	41395	439303	CKD
15	45696890	rs1153847	T	C	0.74	-0.0734	0.0103	1.076e-12	444951	41395	439303	CKD
15	45698793	rs2467853	T	G	0.62	-0.0764	0.0099	1.174e-14	402682	41395	439303	CKD
15	45701597	rs2467854	A	G	0.74	-0.0738	0.0103	7.906e-13	444950	41395	439303	CKD
15	45701895	rs7402650	T	C	0.26	0.0733	0.0103	1.438e-12	444951	41395	439303	CKD
15	45701913	rs7402632	A	T	0.74	-0.0734	0.0103	1.261e-12	444949	41395	439303	CKD
15	45703391	rs2461701	A	G	0.27	0.0728	0.0103	1.532e-12	444959	41395	439303	CKD
15	45703539	rs8042786	T	C	0.74	-0.0719	0.0103	2.967e-12	444959	41395	439303	CKD
15	45703824	rs1145074	A	T	0.27	0.0725	0.0103	1.918e-12	444953	41395	439303	CKD
15	45706739	rs12440038	A	G	0.74	-0.073	0.0103	1.572e-12	444933	41395	439303	CKD
15	45711492	rs2467858	A	G	0.74	-0.0735	0.0103	1.088e-12	444936	41395	439303	CKD
15	45712339	rs2486288	T	C	0.62	-0.076	0.0094	6.219e-16	444863	41395	439303	CKD
15	45713801	rs60476496	T	C	0.26	0.0727	0.0103	2.036e-12	444938	41395	439303	CKD
15	45716425	rs2433601	T	C	0.62	-0.0752	0.0094	1.419e-15	444857	41395	439303	CKD
15	45719187	rs17536527	C	G	0.43	0.0635	0.0099	1.656e-10	402682	41395	439303	CKD
15	45720597	rs16943246	A	G	0.25	0.0679	0.0105	8.397e-11	444671	41395	439303	CKD
15	45723983	rs1547487	A	G	0.63	-0.0685	0.0095	6.002e-13	440290	41395	439303	CKD
15	45724729	rs1153845	A	G	0.63	-0.0668	0.0095	1.684e-12	444939	41395	439303	CKD
15	45728599	rs2433616	A	G	0.63	-0.0667	0.0095	1.806e-12	444914	41395	439303	CKD
15	45729123	rs1974981	A	G	0.75	-0.0668	0.0105	2.108e-10	440290	41395	439303	CKD
15	45730926	rs28569043	A	T	0.75	-0.0657	0.0105	3.721e-10	444957	41395	439303	CKD
15	45740392	rs9806699	A	G	0.28	0.066	0.0101	7.37e-11	444586	41395	439303	CKD
15	45748607	rs1153835	C	G	0.4	0.0684	0.0099	3.797e-12	402682	41395	439303	CKD
15	45751889	rs2486280	T	C	0.53	-0.0597	0.0097	7.645e-10	402682	41395	439303	CKD
15	45794662	rs2643718	T	C	0.53	-0.0549	0.0097	1.395e-08	402682	41395	439303	CKD
15	45801035	rs950027	T	C	0.52	-0.0556	0.0092	1.567e-09	440290	41395	439303	CKD
15	53702671	rs138522852	T	G	0.0049	0.4164	0.0758	3.942e-08	356896	41395	439303	CKD
15	53858438	rs1906429	T	C	0.73	0.072	0.0104	4.201e-12	440290	41395	439303	CKD
15	53859486	rs9920245	A	G	0.17	-0.0815	0.0122	2.079e-11	444737	41395	439303	CKD
15	53859740	rs4776156	T	C	0.74	0.0759	0.0104	2.512e-13	444803	41395	439303	CKD
15	53859742	rs4776157	A	G	0.17	-0.0814	0.0122	2.183e-11	444735	41395	439303	CKD
15	53860074	rs4776159	T	C	0.73	0.076	0.0104	2.328e-13	444774	41395	439303	CKD
15	53860175	rs4776160	T	C	0.83	0.0814	0.0122	2.187e-11	444711	41395	439303	CKD
15	53862699	rs2129775	T	C	0.74	0.0794	0.0105	3.959e-14	444631	41395	439303	CKD
15	53864677	rs8036295	T	C	0.25	-0.0784	0.0106	1.166e-13	444704	41395	439303	CKD
15	53876347	rs1906431	A	G	0.62	-0.0519	0.0093	2.433e-08	444758	41395	439303	CKD
15	53877248	rs61194888	A	G	0.39	0.0541	0.0093	5.594e-09	444812	41395	439303	CKD
15	53877705	rs1906432	C	G	0.17	-0.0831	0.0122	8.658e-12	444954	41395	439303	CKD
15	53878201	rs11855268	A	G	0.61	-0.0544	0.0093	4.468e-09	444901	41395	439303	CKD
15	53878415	rs4776161	T	C	0.76	0.0838	0.0107	5.254e-15	444952	41395	439303	CKD
15	53879543	rs4448885	T	C	0.17	-0.0856	0.0122	2.677e-12	440290	41395	439303	CKD
15	53880804	rs16966245	T	C	0.61	-0.0553	0.0093	2.525e-09	444683	41395	439303	CKD
15	53882419	rs1906437	C	G	0.25	-0.0805	0.0112	8.127e-13	402682	41395	439303	CKD
15	53882637	rs1906435	T	C	0.84	0.0805	0.0133	1.393e-09	402682	41395	439303	CKD
15	53882640	rs1906434	A	G	0.16	-0.0808	0.0133	1.184e-09	402682	41395	439303	CKD
15	53882828	rs11858504	T	C	0.6	-0.0564	0.0098	8.542e-09	402682	41395	439303	CKD
15	53882921	rs2414246	T	C	0.16	-0.0813	0.0133	9.927e-10	402682	41395	439303	CKD
15	53884183	rs1906439	T	C	0.4	0.0565	0.0098	7.594e-09	402682	41395	439303	CKD
15	53885475	rs1906440	A	T	0.84	0.081	0.0133	9.959e-10	402682	41395	439303	CKD
15	53885734	rs11857733	A	G	0.6	-0.0562	0.0098	9.536e-09	402682	41395	439303	CKD
15	53886910	rs1906441	T	G	0.16	-0.0816	0.0133	7.485e-10	402682	41395	439303	CKD
15	53890362	rs4332691	T	C	0.4	0.0519	0.0093	2.484e-08	440290	41395	439303	CKD
15	53891205	rs1906445	T	C	0.22	-0.0608	0.0111	4.473e-08	444967	41395	439303	CKD
15	53892001	rs2414248	T	G	0.61	-0.0537	0.0093	7.872e-09	444873	41395	439303	CKD
15	53892113	rs4643263	T	C	0.39	0.0536	0.0093	8.311e-09	444866	41395	439303	CKD
15	53894755	rs1906394	A	G	0.82	0.0767	0.0122	2.919e-10	444821	41395	439303	CKD
15	53894761	rs1906395	A	T	0.84	0.0819	0.0132	5.992e-10	402682	41395	439303	CKD
15	53895562	rs2899518	A	C	0.38	0.0533	0.0093	1.049e-08	444854	41395	439303	CKD
15	53895857	rs2414249	A	G	0.38	0.0557	0.0098	1.431e-08	402682	41395	439303	CKD
15	53896033	rs4421928	T	C	0.38	0.0562	0.0098	1.134e-08	402682	41395	439303	CKD
15	53897773	rs4387549	T	C	0.39	0.0533	0.0093	1.049e-08	444854	41395	439303	CKD
15	53899188	rs10152972	T	C	0.29	-0.0686	0.01	8.448e-12	444967	41395	439303	CKD
15	53899306	rs7178691	A	G	0.29	-0.0681	0.0101	1.463e-11	440290	41395	439303	CKD
15	53899596	rs7183565	A	G	0.61	-0.0532	0.0093	1.143e-08	444873	41395	439303	CKD
15	53901231	rs72747328	T	C	0.39	0.053	0.0093	1.246e-08	444837	41395	439303	CKD
15	53901935	rs62005936	T	C	0.84	0.0806	0.0126	1.589e-10	444790	41395	439303	CKD
15	53902901	rs7169864	T	C	0.24	-0.0819	0.0108	3.591e-14	444809	41395	439303	CKD
15	53904471	rs1906400	T	C	0.4	0.0534	0.0093	7.928e-09	444746	41395	439303	CKD
15	53905729	rs62005937	T	C	0.55	-0.056	0.0091	7.977e-10	444889	41395	439303	CKD
15	53905779	rs35292476	T	C	0.45	0.0561	0.0091	7.663e-10	444893	41395	439303	CKD
15	53906270	rs1906402	T	C	0.55	-0.0547	0.0092	2.386e-09	440290	41395	439303	CKD
15	53906310	rs1906403	C	G	0.55	-0.056	0.0091	8.066e-10	444955	41395	439303	CKD
15	53906402	rs1906404	A	G	0.45	0.0561	0.0091	7.807e-10	444954	41395	439303	CKD
15	53906763	rs7172766	A	G	0.4	0.0535	0.0093	7.479e-09	444848	41395	439303	CKD
15	53907948	rs17730281	A	G	0.23	-0.0869	0.011	2.677e-15	440290	41395	439303	CKD
15	53910810	rs62005939	T	C	0.58	-0.0597	0.0097	7.492e-10	402682	41395	439303	CKD
15	53914415	rs10851542	A	G	0.44	0.0604	0.0092	4.655e-11	444571	41395	439303	CKD
15	53915766	rs62005941	C	G	0.78	0.084	0.0112	6.02e-14	444706	41395	439303	CKD
15	53918873	rs58901710	T	C	0.75	0.0734	0.0106	5.122e-12	444706	41395	439303	CKD
15	53919226	rs35255404	A	G	0.22	-0.084	0.0117	8.087e-13	402682	41395	439303	CKD
15	53919558	rs1105903	A	G	0.25	-0.0744	0.0106	2.335e-12	444706	41395	439303	CKD
15	53920957	rs4536407	T	C	0.75	0.0739	0.0106	3.189e-12	444706	41395	439303	CKD
15	53921457	rs75183529	A	G	0.75	0.0737	0.0106	3.876e-12	444703	41395	439303	CKD
15	53921533	rs1906410	A	T	0.45	0.0536	0.0094	1.068e-08	433881	41395	439303	CKD
15	53923225	rs12442962	T	C	0.75	0.0736	0.0106	4.271e-12	444674	41395	439303	CKD
15	53923382	rs11070994	T	C	0.25	-0.0736	0.0106	3.987e-12	444706	41395	439303	CKD
15	53923458	rs11070995	A	C	0.25	-0.0742	0.0106	2.741e-12	444707	41395	439303	CKD
15	53925239	rs7166545	A	G	0.75	0.0735	0.0106	4.813e-12	444674	41395	439303	CKD
15	53925521	rs7171932	T	G	0.26	-0.0717	0.0104	6.737e-12	444705	41395	439303	CKD
15	53926368	rs4776164	C	G	0.75	0.0738	0.0106	3.632e-12	444707	41395	439303	CKD
15	53926520	rs12442975	A	G	0.75	0.074	0.0106	3.29e-12	444705	41395	439303	CKD
15	53926729	rs11858440	A	G	0.55	-0.0604	0.0096	3.753e-10	402682	41395	439303	CKD
15	53927089	rs17730323	A	G	0.75	0.0743	0.0106	2.58e-12	444633	41395	439303	CKD
15	53927803	rs1906411	A	G	0.75	0.0741	0.0106	2.945e-12	444707	41395	439303	CKD
15	53931103	rs1906412	C	G	0.22	-0.0833	0.0112	9.84e-14	444709	41395	439303	CKD
15	53931162	rs72747347	T	C	0.57	-0.0616	0.0092	2.033e-11	444629	41395	439303	CKD
15	53931308	rs35487869	A	C	0.45	0.0575	0.0092	3.415e-10	444637	41395	439303	CKD
15	53932751	rs62005944	A	C	0.45	0.0578	0.0092	2.749e-10	444631	41395	439303	CKD
15	53933007	rs17549560	A	C	0.55	-0.0573	0.0092	3.728e-10	444632	41395	439303	CKD
15	53936418	rs10518731	A	T	0.75	0.073	0.0106	5.754e-12	444962	41395	439303	CKD
15	53936627	rs2675328	T	C	0.26	-0.0712	0.0104	9.111e-12	444961	41395	439303	CKD
15	53936907	rs4776168	A	G	0.78	0.0825	0.0112	1.535e-13	444949	41395	439303	CKD
15	53936948	rs12593967	C	G	0.78	0.0825	0.0112	1.519e-13	444949	41395	439303	CKD
15	53937942	rs62005954	T	C	0.78	0.0828	0.0112	1.176e-13	444944	41395	439303	CKD
15	53938118	rs62005955	T	C	0.78	0.0829	0.0112	1.087e-13	444944	41395	439303	CKD
15	53939042	rs10518732	C	G	0.25	-0.0733	0.0106	4.745e-12	444955	41395	439303	CKD
15	53939214	rs542780	T	C	0.74	0.0715	0.0104	7.171e-12	444954	41395	439303	CKD
15	53939427	rs4776169	T	G	0.78	0.0829	0.0112	1.086e-13	444944	41395	439303	CKD
15	53940212	rs512563	T	C	0.74	0.0708	0.0105	1.505e-11	440290	41395	439303	CKD
15	53940307	rs10518733	A	C	0.78	0.0828	0.0112	1.606e-13	440276	41395	439303	CKD
15	53941106	rs1906413	A	C	0.78	0.0822	0.0112	1.789e-13	444901	41395	439303	CKD
15	53942928	rs17730436	T	C	0.78	0.0825	0.0112	1.385e-13	444922	41395	439303	CKD
15	53943318	rs7495833	A	C	0.47	0.0549	0.0092	2.162e-09	440290	41395	439303	CKD
15	53946593	rs491567	A	C	0.77	0.0803	0.011	2.827e-13	440290	41395	439303	CKD
15	53947167	rs80025274	T	C	0.22	-0.0826	0.0112	1.353e-13	444875	41395	439303	CKD
15	53947357	rs484867	C	G	0.77	0.0799	0.0109	2.828e-13	444940	41395	439303	CKD
15	53947395	rs2414254	T	C	0.52	-0.0586	0.0096	1.025e-09	402682	41395	439303	CKD
15	53947456	rs690597	A	G	0.8	0.0819	0.0144	1.366e-08	306905	41395	439303	CKD
15	53949334	rs690090	A	G	0.77	0.0793	0.0109	4.014e-13	444613	41395	439303	CKD
15	53950390	rs732975	T	G	0.22	-0.0817	0.0111	2.376e-13	444614	41395	439303	CKD
15	53950578	rs690428	A	C	0.72	0.0733	0.0107	9.199e-12	402682	41395	439303	CKD
15	53951435	rs1031755	A	C	0.78	0.0822	0.0112	1.661e-13	444616	41395	439303	CKD
15	53951548	rs1031756	C	G	0.22	-0.0823	0.0111	1.583e-13	444616	41395	439303	CKD
15	53956055	rs1878184	A	G	0.51	-0.0557	0.0092	1.13e-09	440290	41395	439303	CKD
15	53957202	rs67494345	C	G	0.56	-0.0635	0.0096	4.45e-11	402682	41395	439303	CKD
15	53957539	rs56396864	T	G	0.78	0.0833	0.0117	1.136e-12	402682	41395	439303	CKD
15	53958400	rs3911729	T	C	0.78	0.0815	0.0111	2.474e-13	444628	41395	439303	CKD
15	53959375	rs3848137	A	G	0.22	-0.0811	0.0111	2.971e-13	444950	41395	439303	CKD
15	53960628	rs17549749	A	G	0.72	0.0747	0.0103	3.329e-13	440290	41395	439303	CKD
15	53961230	rs113488773	A	G	0.59	-0.0678	0.0115	3.486e-09	306905	41395	439303	CKD
15	53961320	rs689651	T	G	0.77	0.0778	0.0109	9.087e-13	444906	41395	439303	CKD
15	53962748	rs10851543	A	G	0.57	-0.062	0.0092	1.396e-11	444733	41395	439303	CKD
15	53964746	rs3911726	A	G	0.48	0.0598	0.0091	5.199e-11	444874	41395	439303	CKD
15	53965346	rs62007961	A	C	0.78	0.082	0.0111	1.657e-13	444858	41395	439303	CKD
15	53965997	rs690255	A	G	0.77	0.0784	0.0109	7.012e-13	444905	41395	439303	CKD
15	53966805	rs690545	T	C	0.53	0.0565	0.0092	6.699e-10	444801	41395	439303	CKD
15	53969364	rs34753685	A	G	0.43	0.0628	0.0092	8.217e-12	444704	41395	439303	CKD
15	53972484	rs572528	A	G	0.19	-0.0757	0.0118	1.391e-10	440290	41395	439303	CKD
15	53972725	rs690500	A	G	0.2	-0.0717	0.0115	4.831e-10	440290	41395	439303	CKD
15	53974301	rs689751	A	G	0.48	0.0643	0.0091	1.819e-12	444714	41395	439303	CKD
15	53974475	rs4774672	C	G	0.52	0.0586	0.0092	1.645e-10	444773	41395	439303	CKD
15	53975914	rs12902855	A	G	0.45	0.0676	0.0111	1.17e-09	306905	41395	439303	CKD
15	53975964	rs1982601	A	C	0.52	-0.0623	0.0091	8.911e-12	444880	41395	439303	CKD
15	53976414	rs6493637	T	C	0.48	0.0638	0.0096	3.478e-11	402682	41395	439303	CKD
15	53976565	rs4611400	A	G	0.52	-0.0639	0.0096	3.426e-11	402682	41395	439303	CKD
15	53976687	rs474461	T	C	0.48	0.0628	0.0091	6.309e-12	444831	41395	439303	CKD
15	53976763	rs6493638	T	C	0.85	0.0882	0.0148	2.585e-09	348889	41395	439303	CKD
15	53977007	rs690625	T	C	0.52	-0.0622	0.0091	9.604e-12	444800	41395	439303	CKD
15	53977940	rs62007977	T	C	0.14	-0.0835	0.0132	2.38e-10	444880	41395	439303	CKD
15	53978335	rs143557914	T	C	0.52	-0.0657	0.0112	3.928e-09	306905	41395	439303	CKD
15	53978353	rs7179450	T	C	0.49	0.0691	0.0112	7.941e-10	306905	41395	439303	CKD
15	53978562	rs6493640	A	C	0.48	0.0638	0.011	7.549e-09	306905	41395	439303	CKD
15	53983968	rs17631603	A	G	0.53	-0.064	0.0091	2.374e-12	444949	41395	439303	CKD
15	53984172	rs62007980	A	G	0.86	0.0843	0.0132	1.475e-10	444965	41395	439303	CKD
15	53984665	rs1316714	A	G	0.51	-0.064	0.0091	2.334e-12	444959	41395	439303	CKD
15	53984796	rs1461410	T	C	0.49	0.0639	0.0091	2.554e-12	444963	41395	439303	CKD
15	53984985	rs1461411	C	G	0.49	0.064	0.0091	2.331e-12	444959	41395	439303	CKD
15	53985559	rs4143622	A	G	0.14	-0.0863	0.0132	7.404e-11	440290	41395	439303	CKD
15	53986031	rs2061599	A	G	0.86	0.0845	0.0132	1.345e-10	444967	41395	439303	CKD
15	53986326	rs62007982	T	G	0.14	-0.0848	0.0132	1.294e-10	444950	41395	439303	CKD
15	53986479	rs62007983	T	C	0.15	-0.0842	0.0132	1.607e-10	444896	41395	439303	CKD
15	53986606	rs12595408	T	C	0.51	-0.0638	0.0091	2.605e-12	444947	41395	439303	CKD
15	53986990	rs2061600	T	C	0.51	-0.0638	0.0091	2.631e-12	444949	41395	439303	CKD
15	53987147	rs10083695	A	G	0.53	-0.0636	0.0091	3.089e-12	444945	41395	439303	CKD
15	53987900	rs4774673	T	C	0.52	-0.063	0.0092	6.333e-12	440290	41395	439303	CKD
15	53988114	rs2470069	A	G	0.53	-0.0639	0.0091	2.407e-12	444958	41395	439303	CKD
15	53988418	rs12591470	A	T	0.85	0.0844	0.0132	1.369e-10	444863	41395	439303	CKD
15	53989564	rs2459377	C	G	0.84	0.0787	0.0127	6.015e-10	444951	41395	439303	CKD
15	53989746	rs7174645	T	C	0.14	-0.0848	0.0132	1.178e-10	444970	41395	439303	CKD
15	53989830	rs7174820	T	C	0.14	-0.0861	0.0132	7.85e-11	440290	41395	439303	CKD
15	53990075	rs6493642	C	G	0.48	0.0633	0.0091	4.332e-12	444932	41395	439303	CKD
15	53990288	rs8037023	A	T	0.53	-0.0639	0.0091	2.441e-12	444932	41395	439303	CKD
15	53994126	rs17663138	A	G	0.16	-0.0797	0.0128	4.646e-10	440290	41395	439303	CKD
15	53994493	rs6416452	A	G	0.48	0.0625	0.0092	9.356e-12	440290	41395	439303	CKD
15	53995401	rs62007984	A	G	0.14	-0.0858	0.0132	8.479e-11	444960	41395	439303	CKD
15	53995635	rs8038719	T	C	0.52	-0.0624	0.0092	1.025e-11	440290	41395	439303	CKD
15	53996037	rs1878185	T	C	0.84	0.0787	0.0127	6.59e-10	444931	41395	439303	CKD
15	53996997	rs62007985	A	G	0.85	0.0885	0.0139	1.981e-10	402682	41395	439303	CKD
15	53997089	rs578595	A	C	0.51	0.0699	0.0096	4.262e-13	402682	41395	439303	CKD
15	53999128	rs8037775	T	C	0.85	0.0858	0.0136	2.939e-10	402682	41395	439303	CKD
15	53999768	rs556217	T	C	0.47	0.0679	0.0096	1.695e-12	402682	41395	439303	CKD
15	54000973	rs690054	T	C	0.47	0.0641	0.0092	2.771e-12	440290	41395	439303	CKD
15	54001036	rs478008	A	G	0.53	-0.0647	0.0091	1.279e-12	444953	41395	439303	CKD
15	54001509	rs7183049	T	C	0.15	-0.0836	0.0131	1.723e-10	444813	41395	439303	CKD
15	54002001	rs62007986	T	C	0.15	-0.0833	0.0131	2.074e-10	444813	41395	439303	CKD
15	54002267	rs690383	A	G	0.52	-0.0644	0.0091	1.704e-12	444925	41395	439303	CKD
15	54002502	rs2675336	C	G	0.53	-0.065	0.0091	1.06e-12	444939	41395	439303	CKD
15	54002606	rs77593734	T	C	0.72	0.0667	0.0102	6.391e-11	444866	41395	439303	CKD
15	54002712	rs2459379	A	G	0.47	0.0651	0.0091	9.74e-13	444939	41395	439303	CKD
15	54002939	rs552960	T	C	0.52	-0.0638	0.0091	2.712e-12	444918	41395	439303	CKD
15	54003091	rs551225	A	G	0.47	0.0649	0.0091	1.147e-12	444944	41395	439303	CKD
15	54004516	rs2614205	T	C	0.48	0.0634	0.0091	3.567e-12	444837	41395	439303	CKD
15	54004596	rs2614204	T	C	0.47	0.0656	0.0091	6.329e-13	444894	41395	439303	CKD
15	54005244	rs2459380	A	T	0.47	0.0629	0.0091	5.4e-12	444878	41395	439303	CKD
15	54006063	rs690214	T	C	0.53	-0.0619	0.0091	1.175e-11	444874	41395	439303	CKD
15	54006275	rs11853157	T	C	0.28	-0.0664	0.0103	9.093e-11	440290	41395	439303	CKD
15	54007118	rs690526	T	G	0.53	-0.0624	0.0091	8.202e-12	444860	41395	439303	CKD
15	54009154	rs1585499	T	C	0.45	0.0704	0.0097	3.078e-13	402682	41395	439303	CKD
15	54009231	rs475377	T	C	0.54	-0.0666	0.0096	4.797e-12	402682	41395	439303	CKD
15	54010364	rs11070997	A	G	0.64	-0.062	0.0099	4.445e-10	402682	41395	439303	CKD
15	54011110	rs62007997	T	C	0.37	0.0544	0.0094	7.095e-09	444791	41395	439303	CKD
15	54011788	rs17631829	T	C	0.37	0.0534	0.0094	1.285e-08	444954	41395	439303	CKD
15	54011931	rs1350828	A	C	0.37	0.0542	0.0094	9.574e-09	440290	41395	439303	CKD
15	54015993	rs11852831	T	C	0.37	0.0586	0.0099	3.475e-09	402682	41395	439303	CKD
16	20350163	rs8044650	T	C	0.13	0.0863	0.014	6.714e-10	438716	41395	439303	CKD
16	20350459	rs71384446	A	C	0.76	0.1601	0.0119	2.778e-41	402682	41395	439303	CKD
16	20351231	rs11859916	A	G	0.13	0.0835	0.014	2.713e-09	434103	41395	439303	CKD
16	20351937	rs7198000	A	G	0.13	0.0888	0.0147	1.411e-09	396495	41395	439303	CKD
16	20352756	rs9646256	A	G	0.38	-0.0597	0.0101	3.895e-09	398001	41395	439303	CKD
16	20352863	rs9928757	C	G	0.21	-0.1767	0.0124	4.022e-46	402682	41395	439303	CKD
16	20353049	rs9928936	A	G	0.19	-0.1875	0.0122	2.029e-53	444569	41395	439303	CKD
16	20353127	rs4780884	A	G	0.64	0.0656	0.0102	1.132e-10	402682	41395	439303	CKD
16	20353815	rs60136849	T	C	0.81	0.188	0.0122	1.169e-53	444598	41395	439303	CKD
16	20354282	rs6497475	T	C	0.25	-0.1209	0.0115	5.985e-26	402682	41395	439303	CKD
16	20355651	rs8054296	A	G	0.63	0.0677	0.0101	2.577e-11	402682	41395	439303	CKD
16	20355811	rs34262842	A	G	0.82	0.1968	0.0132	5.35e-50	402682	41395	439303	CKD
16	20356165	rs11647727	A	G	0.26	-0.1195	0.0108	1.654e-28	440290	41395	439303	CKD
16	20356326	rs34356953	T	G	0.19	-0.188	0.0122	7.347e-54	444721	41395	439303	CKD
16	20356477	rs73541299	A	G	0.89	-0.08	0.0146	3.934e-08	439266	41395	439303	CKD
16	20357255	rs12934320	T	C	0.19	-0.1874	0.0122	1.412e-53	444660	41395	439303	CKD
16	20357281	rs12934455	T	C	0.18	-0.1968	0.0132	3.146e-50	402682	41395	439303	CKD
16	20357398	rs4506906	A	G	0.63	0.0687	0.0101	1.066e-11	402682	41395	439303	CKD
16	20358248	rs9928003	A	C	0.81	0.1896	0.0122	1.26e-54	444701	41395	439303	CKD
16	20358376	rs7203451	A	G	0.3	-0.1012	0.0107	4.36e-21	402682	41395	439303	CKD
16	20359267	rs28640218	T	G	0.2	-0.1814	0.0119	9.652e-53	444593	41395	439303	CKD
16	20359633	rs28544423	T	C	0.19	-0.1879	0.0122	6.297e-54	444921	41395	439303	CKD
16	20359831	rs13335818	T	C	0.19	-0.1887	0.0122	8.696e-54	440290	41395	439303	CKD
16	20360101	rs7193058	A	G	0.74	0.1243	0.0107	5.072e-31	444634	41395	439303	CKD
16	20361441	rs34882080	A	G	0.81	0.1882	0.0121	3.819e-54	444846	41395	439303	CKD
16	20361491	rs35650857	T	C	0.19	-0.1879	0.0121	5.095e-54	444846	41395	439303	CKD
16	20361950	rs36060036	T	C	0.17	-0.1981	0.0126	5.571e-56	444596	41395	439303	CKD
16	20363262	rs9922248	A	C	0.63	0.0677	0.0101	2.47e-11	402682	41395	439303	CKD
16	20364588	rs4293393	A	G	0.81	0.184	0.0121	4.564e-52	440219	41395	439303	CKD
16	20365012	rs28362063	T	C	0.81	0.1895	0.0121	5.729e-55	444869	41395	439303	CKD
16	20365234	rs4997081	C	G	0.2	-0.1808	0.0118	7.602e-53	444737	41395	439303	CKD
16	20365654	rs13333226	A	G	0.81	0.1842	0.0121	1.924e-52	440290	41395	439303	CKD
16	20366459	rs13334589	A	T	0.81	0.1892	0.0121	7.24e-55	444858	41395	439303	CKD
16	20366507	rs13329952	T	C	0.8	0.1832	0.0118	6.359e-54	444725	41395	439303	CKD
16	20366810	rs9933330	T	C	0.19	-0.189	0.0121	1.081e-54	444865	41395	439303	CKD
16	20366949	rs7204775	T	C	0.8	0.1855	0.0125	4.387e-50	402682	41395	439303	CKD
16	20367130	rs7203642	A	G	0.8	0.1847	0.0125	9.511e-50	402682	41395	439303	CKD
16	20367550	rs28688991	T	C	0.2	-0.1855	0.0125	4.158e-50	402682	41395	439303	CKD
16	20367645	rs12922822	T	C	0.19	-0.1893	0.0121	9.09e-55	444958	41395	439303	CKD
16	20367690	rs12917707	T	G	0.19	-0.1879	0.0122	1.72e-53	440290	41395	439303	CKD
16	20368564	rs4297685	T	C	0.71	0.0917	0.0103	4.705e-19	440290	41395	439303	CKD
16	20369797	rs118190679	T	C	0.062	0.1245	0.0223	2.325e-08	358804	41395	439303	CKD
16	20371588	rs4494548	A	G	0.097	0.0993	0.0152	7.306e-11	444862	41395	439303	CKD
16	20372795	rs4628982	C	G	0.39	-0.0782	0.0094	8.049e-17	444629	41395	439303	CKD
16	20373290	rs4496151	A	G	0.39	-0.0766	0.0094	4.644e-16	440290	41395	439303	CKD
16	20374780	rs1134487	T	C	0.39	-0.0774	0.0114	1.081e-11	306905	41395	439303	CKD
16	20375168	rs9921327	A	G	0.61	0.0767	0.0094	2.578e-16	444904	41395	439303	CKD
16	20375285	rs7498579	A	C	0.61	0.0788	0.0094	3.877e-17	444953	41395	439303	CKD
16	20375536	rs4321205	T	C	0.39	-0.0795	0.0094	2.21e-17	444952	41395	439303	CKD
16	20375549	rs4280249	T	G	0.39	-0.0795	0.0094	2.086e-17	444952	41395	439303	CKD
16	20375667	rs4369676	A	G	0.39	-0.0797	0.0094	1.865e-17	444952	41395	439303	CKD
16	20376030	rs8053057	T	C	0.39	-0.0794	0.0094	2.36e-17	444953	41395	439303	CKD
16	20376038	rs8052144	A	G	0.61	0.079	0.0106	9.686e-14	349176	41395	439303	CKD
16	20376078	rs8052161	A	G	0.61	0.0792	0.0094	2.765e-17	444954	41395	439303	CKD
16	20376588	rs8053146	T	G	0.61	0.0793	0.0094	2.636e-17	444967	41395	439303	CKD
16	20376734	rs8052918	A	G	0.39	-0.0794	0.0094	2.569e-17	444967	41395	439303	CKD
16	20376755	rs8054266	T	C	0.39	-0.0775	0.0094	1.904e-16	440290	41395	439303	CKD
16	20377587	rs9806861	A	C	0.61	0.08	0.0094	1.492e-17	444633	41395	439303	CKD
16	20378322	rs71373185	A	C	0.58	0.0691	0.0115	2.153e-09	306905	41395	439303	CKD
16	20378857	rs11865589	C	G	0.39	-0.0811	0.0094	6.067e-18	444859	41395	439303	CKD
16	20378993	rs11647854	A	G	0.61	0.0812	0.0094	5.82e-18	444859	41395	439303	CKD
16	20379128	rs11074453	T	C	0.61	0.081	0.0094	7.957e-18	444855	41395	439303	CKD
16	20381704	rs28510439	T	C	0.1	0.1034	0.0159	8.812e-11	402682	41395	439303	CKD
16	20383049	rs62034970	C	G	0.31	-0.1145	0.0106	4.477e-27	402682	41395	439303	CKD
16	20383531	rs4408552	A	G	0.69	0.1129	0.0101	3.938e-29	444803	41395	439303	CKD
16	20385144	rs34495073	T	C	0.69	0.1124	0.0101	6.904e-29	444714	41395	439303	CKD
16	20385148	rs34532024	C	G	0.69	0.1126	0.0101	5.836e-29	444713	41395	439303	CKD
16	20385182	rs35449439	C	G	0.31	-0.1122	0.0101	8.524e-29	444713	41395	439303	CKD
16	20385774	rs73543347	C	G	0.9	-0.102	0.015	1.17e-11	444882	41395	439303	CKD
16	20388929	rs35208507	A	G	0.69	0.1139	0.0106	7.89e-27	402682	41395	439303	CKD
16	20388957	rs73543348	T	G	0.099	0.1011	0.0151	1.907e-11	444848	41395	439303	CKD
16	20389421	rs7186720	A	C	0.1	0.1023	0.015	9.925e-12	444862	41395	439303	CKD
16	20390151	rs11074454	C	G	0.1	0.1033	0.0149	3.6e-12	444899	41395	439303	CKD
16	20390646	rs60261667	T	C	0.1	0.101	0.015	1.73e-11	444961	41395	439303	CKD
16	20390734	rs112709995	T	C	0.099	0.1013	0.0151	1.853e-11	444872	41395	439303	CKD
16	20390825	rs11859430	T	C	0.099	0.1031	0.0151	7.566e-12	444963	41395	439303	CKD
16	20391075	rs11863936	T	C	0.9	-0.1011	0.015	1.634e-11	444963	41395	439303	CKD
16	20391237	rs9922672	T	G	0.1	0.0998	0.0151	3.892e-11	440290	41395	439303	CKD
16	20392332	rs77924615	A	G	0.2	-0.2237	0.0128	6.383e-69	402682	41395	439303	CKD
16	20392391	rs73543356	A	G	0.1	0.1011	0.015	1.659e-11	444937	41395	439303	CKD
16	20392415	rs62034975	C	G	0.3	-0.1208	0.0107	2.48e-29	402682	41395	439303	CKD
16	20392810	rs79746097	T	C	0.7	0.1211	0.0107	1.889e-29	402682	41395	439303	CKD
16	20392827	rs113390526	A	G	0.9	-0.1011	0.015	1.673e-11	444935	41395	439303	CKD
16	20392890	rs113009812	A	G	0.1	0.1014	0.015	1.437e-11	444935	41395	439303	CKD
16	20393308	rs35747824	A	T	0.7	0.1208	0.0107	2.528e-29	402682	41395	439303	CKD
16	20393959	rs13334633	T	G	0.1	0.1012	0.015	1.557e-11	444934	41395	439303	CKD
16	20394407	rs73543364	T	C	0.1	0.1009	0.015	1.811e-11	444933	41395	439303	CKD
16	20394792	rs75585851	T	C	0.1	0.1016	0.015	1.326e-11	444933	41395	439303	CKD
16	20395868	rs9936599	T	C	0.099	0.1008	0.0151	2.247e-11	444902	41395	439303	CKD
16	20395908	rs9926996	T	C	0.9	-0.1013	0.015	1.235e-11	440290	41395	439303	CKD
16	20396958	rs9939434	A	C	0.9	-0.101	0.015	1.656e-11	444929	41395	439303	CKD
16	20399956	rs112462318	A	G	0.9	-0.1014	0.015	1.394e-11	444929	41395	439303	CKD
16	20399996	rs112349430	A	C	0.9	-0.1006	0.0151	2.336e-11	444871	41395	439303	CKD
16	20400839	rs11864909	T	C	0.29	-0.1312	0.0104	2.558e-36	440290	41395	439303	CKD
16	20400969	rs11646919	A	G	0.9	-0.1031	0.0149	5.079e-12	440290	41395	439303	CKD
16	20402466	rs74209810	T	C	0.099	0.1018	0.0151	1.42e-11	444854	41395	439303	CKD
16	20403827	rs11640962	A	G	0.9	-0.106	0.0149	9.726e-13	444946	41395	439303	CKD
16	20404043	rs11641045	A	G	0.9	-0.1061	0.0148	9.029e-13	444944	41395	439303	CKD
16	20404600	rs4319774	T	G	0.9	-0.1026	0.0151	1.004e-11	440290	41395	439303	CKD
16	20404822	rs28550569	A	G	0.9	-0.1055	0.0149	1.245e-12	444960	41395	439303	CKD
16	20405191	rs11642568	A	T	0.9	-0.1057	0.0149	1.163e-12	444960	41395	439303	CKD
16	20406287	rs28558428	T	C	0.099	0.1053	0.0159	3.762e-11	402682	41395	439303	CKD
16	20406319	rs28622969	C	G	0.9	-0.1043	0.016	7.046e-11	402682	41395	439303	CKD
16	20406481	rs28378477	A	T	0.9	-0.1071	0.0158	1.123e-11	402682	41395	439303	CKD
16	20406688	rs28427306	T	C	0.1	0.1069	0.0158	1.28e-11	402682	41395	439303	CKD
16	20406762	rs28649132	T	C	0.9	-0.107	0.0158	1.245e-11	402682	41395	439303	CKD
16	20407196	rs12921916	T	C	0.71	0.131	0.0111	3.009e-32	402682	41395	439303	CKD
16	20407237	rs12920708	A	C	0.22	0.0685	0.0113	1.402e-09	434881	41395	439303	CKD
16	20408377	rs12446492	A	T	0.42	-0.0857	0.01	1.32e-17	402682	41395	439303	CKD
16	20408529	rs66891425	A	G	0.54	0.0722	0.01	5.466e-13	402682	41395	439303	CKD
16	20410263	rs7185389	T	G	0.29	-0.091	0.0103	1.028e-18	439410	41395	439303	CKD
16	20410488	rs7185940	A	G	0.29	-0.0889	0.0103	8.415e-18	434881	41395	439303	CKD
16	20410547	rs9926580	T	C	0.29	-0.0899	0.0104	3.929e-18	434751	41395	439303	CKD
16	20410669	rs9928648	A	G	0.71	0.0907	0.0103	1.312e-18	439424	41395	439303	CKD
16	20411405	rs7191865	T	C	0.29	-0.0813	0.0124	5.204e-11	306905	41395	439303	CKD
16	20411469	rs7193249	T	C	0.71	0.082	0.0124	3.244e-11	306905	41395	439303	CKD
16	20411763	rs7192797	A	G	0.29	-0.0827	0.0124	2.458e-11	306905	41395	439303	CKD
16	20413776	rs11865591	A	T	0.75	0.0981	0.0117	6.166e-17	397273	41395	439303	CKD
16	20414772	rs11649245	T	C	0.36	-0.0729	0.0128	1.063e-08	328998	41395	439303	CKD
16	20421556	rs12920537	A	G	0.73	0.0751	0.0118	1.638e-10	378433	41395	439303	CKD
18	77156103	rs71359461	C	G	0.48	0.0611	0.011	2.54e-08	353141	41395	439303	CKD
18	77156537	rs8096658	C	G	0.51	-0.064	0.011	5.168e-09	353141	41395	439303	CKD
