# Supplementary material for: Immune cell signatures and inflammatory mediators: unraveling their genetic impact on chronic kidney disease through Mendelian randomization
Source: Clin Exp Med. 2024 May 4;24(1):94. doi: 10.1007/s10238-024-01341-z (PMC11069478; doi:10.1007/s10238-024-01341-z)
Supplement: Supplementary file 10 — Table S4 Forward MR analyses of causal associations between immune cells and CKD Supplementary file10 (CSV 492 kb) [file 10238_2024_1341_MOESM10_ESM.csv]

	id.exposure	id.outcome	outcome	exposure	nsnp	b_MR.Egger	se_MR.Egger	pval_MR.Egger	estimate_MR.Egger	b_Weighted.median	se_Weighted.median	pval_Weighted.median	estimate_Weighted.median	b_Inverse.variance.weighted.	se_Inverse.variance.weighted.	pval_Inverse.variance.weighted.	fdr_Inverse.variance.weighted.	estimate_Inverse.variance.weighted.	b_Weighted.mode	se_Weighted.mode	pval_Weighted.mode	estimate_Weighted.mode	b_Simple.mode	se_Simple.mode	pval_Simple.mode	estimate_Simple.mode	correct_causal_direction	steiger_pval	Value_Power	F	R2	Q_Inverse.variance.weighted	Q_df_Inverse.variance.weighted	Q_pval_Inverse.variance.weighted	egger_intercept	se	pval	outliers	global_test_p
1	ebi-a-GCST90001391	deTh01	outcome	IgD+ B cell %B cell || id:ebi-a-GCST90001391	21	0.00524123613155579	0.0250085460319772	0.836228019771445	1.01 (0.96-1.06)	0.0104316076664955	0.0190197036048011	0.583373885059893	1.01 (0.97-1.05)	0.00945769843840031	0.0127283143771708	0.457455003391388	0.794002281104836	1.01 (0.98-1.04)	0.00869525161866014	0.0164821953668039	0.603612774586768	1.01 (0.98-1.04)	0.0234818361052391	0.0264762872571286	0.385673432275115	1.02 (0.97-1.08)	TRUE	1.95002077736197e-105	0.100117025387932	22.0573997566742	0.125926743361066	29.3316409093329	20	0.0814316409516758	0.00152579005723777	0.0070162819556833	0.830164894173404	NA	0.111
2	ebi-a-GCST90001392	wZTn6E	outcome	IgD+ CD38+ B cell Absolute Count || id:ebi-a-GCST90001392	29	0.0253888270098322	0.0103459601893066	0.0208641741705187	1.03 (1.01-1.05)	0.0211316585922157	0.0102539507273612	0.0393191746345552	1.02 (1.00-1.04)	0.0189833210215219	0.00918355807614905	0.0387248539583456	0.286929426667401	1.02 (1.00-1.04)	0.0242089449676567	0.00892843082848383	0.0113166399004326	1.02 (1.01-1.04)	0.0442599096985437	0.0258079996797362	0.097399992319295	1.05 (0.99-1.10)	TRUE	1.76857690686182e-155	0.263669682586795	22.8533320764824	0.180220050903567	47.3062848413155	28	0.0127128498174714	-0.00583473197634358	0.00452295931586722	0.207981828958103	NA	0.045
3	ebi-a-GCST90001393	ZWYkl1	outcome	IgD+ CD38dim B cell %B cell || id:ebi-a-GCST90001393	14	-0.0253940826663068	0.0567702663698397	0.662616158658316	0.97 (0.87-1.09)	0.00800794236332425	0.0313458408478697	0.798359608913832	1.01 (0.95-1.07)	0.0080296932351728	0.0213694243550727	0.707098168686024	0.907173397435497	1.01 (0.97-1.05)	0.030769464561446	0.0450472181374354	0.506566882723846	1.03 (0.94-1.13)	0.0169383363933219	0.0533672772173635	0.755986406153167	1.02 (0.92-1.13)	TRUE	2.05388238621538e-70	0.0722200102946313	22.5629511879849	0.0858875333985426	19.3442971169826	13	0.11280941763376	0.00595104484197802	0.00892557234698422	0.517552354184587	NA	0.126
4	ebi-a-GCST90001394	A7LkWw	outcome	IgD+ CD38dim B cell Absolute Count || id:ebi-a-GCST90001394	29	-0.00223368086996883	0.00938738168174989	0.813720222909622	1.00 (0.98-1.02)	0.00399276222275258	0.00958277077627562	0.676926738026384	1.00 (0.99-1.02)	-0.00443341832076112	0.00681671066491708	0.515450010302946	0.823331298215563	1.00 (0.98-1.01)	-0.00130142993964821	0.00845998616349142	0.878844355678517	1.00 (0.98-1.02)	-0.0274340333056312	0.0204749473226744	0.191056783931458	0.97 (0.93-1.01)	TRUE	7.38771161273985e-149	0.062039535584527	21.8352805071969	0.172258637205591	36.4462269946279	28	0.131583441529785	-0.00192462607093237	0.00444673677792767	0.668585055300396	NA	0.151
5	ebi-a-GCST90001395	ZWYkl1	outcome	IgD+ CD38- B cell %B cell || id:ebi-a-GCST90001395	24	-0.0336976296144758	0.0167172239984182	0.0562021239639874	0.97 (0.94-1.00)	-0.0223527366578095	0.0186286389525441	0.230173326441303	0.98 (0.94-1.01)	-0.0172162146837153	0.0122771695703182	0.160827144170132	0.563705589868878	0.98 (0.96-1.01)	-0.0196542431611514	0.0179283118855799	0.284307646868391	0.98 (0.95-1.02)	-0.00811094761330947	0.0361490641658689	0.82444678497999	0.99 (0.92-1.06)	TRUE	5.414637656754e-125	0.204445316898092	22.4871419203822	0.146731841142816	26.1033451974456	23	0.296011739006897	0.00664996153293595	0.00437577537661412	0.142823171976623	NA	0.29
6	ebi-a-GCST90001396	suoHTa	outcome	IgD+ CD38- B cell Absolute Count || id:ebi-a-GCST90001396	20	0.088895462266801	0.0437701718859417	0.0572962494601372	1.09 (1.00-1.19)	0.0154447257958478	0.0268201161837018	0.564707452950084	1.02 (0.96-1.07)	0.029735114530308	0.0183188446817775	0.104547056323785	0.471107105656562	1.03 (0.99-1.07)	0.0051656294365281	0.0406064614071893	0.900109290209624	1.01 (0.93-1.09)	0.0074417268918972	0.0453215530353675	0.871309121817478	1.01 (0.92-1.10)	TRUE	1.97416213047033e-99	0.508713109993178	21.8104532808039	0.118660455588366	18.6630009904922	19	0.478638297515529	-0.0121856988582774	0.00818808478443093	0.154002429554069	NA	0.499
7	ebi-a-GCST90001397	rYKnET	outcome	Unswitched memory B cell %B cell || id:ebi-a-GCST90001397	37	0.00549746545124398	0.0176665185345713	0.757509774634238	1.01 (0.97-1.04)	0.0106489943064525	0.0172364276027193	0.536694587071239	1.01 (0.98-1.05)	0.0150697443845979	0.0100763167428302	0.134768143342581	0.517793392842548	1.02 (1.00-1.04)	-0.0179699048949883	0.0189946264131672	0.350429134389437	0.98 (0.95-1.02)	0.0665219063456307	0.0377834947795627	0.0867988222089379	1.07 (0.99-1.15)	TRUE	1.68159755321192e-198	0.284669644588003	21.998653815898	0.221335487166324	47.6855940063195	36	0.092090721205243	0.00298160515057791	0.00412998646514621	0.475126921478269	NA	0.079
8	ebi-a-GCST90001398	Q1dq9T	outcome	Unswitched memory B cell Absolute Count || id:ebi-a-GCST90001398	20	-0.00403078036188049	0.0538714360054459	0.941181446538728	1.00 (0.90-1.11)	0.0149246771252243	0.0316945346727356	0.637718440227167	1.02 (0.95-1.08)	0.0298140450813685	0.020629133446602	0.148390535435148	0.541087406539396	1.03 (0.99-1.07)	0.00613990526048824	0.0493397440904844	0.902272958138905	1.01 (0.91-1.11)	0.0184723876178908	0.05867920649483	0.756342219926031	1.02 (0.91-1.14)	TRUE	1.34919172700843e-104	0.505628406374605	22.8909224283146	0.124489683332011	21.3444457500846	19	0.318084252645739	0.00649844760516591	0.00942690429177445	0.499393213605786	NA	0.349
9	ebi-a-GCST90001399	rYKnET	outcome	IgD- CD27- B cell %B cell || id:ebi-a-GCST90001399	29	-0.0428725750186751	0.0319060919905051	0.190226080300717	0.96 (0.90-1.02)	-0.0280610269623659	0.017317852266082	0.105156555568532	0.97 (0.94-1.01)	-0.0152594036969512	0.0117565153483559	0.194303505571058	0.598487590999461	0.98 (0.96-1.01)	-0.0242081662857467	0.0172401215211302	0.171262026370896	0.98 (0.94-1.01)	-0.00301967522253477	0.0284943703178688	0.916358222916128	1.00 (0.94-1.05)	TRUE	5.90518816482224e-254	0.269561199032516	34.7236932887088	0.270020139439685	40.5376249609054	28	0.0591736431385892	0.00634046030307859	0.00656485517373124	0.342706690297541	NA	0.096
10	ebi-a-GCST90001400	ZWYkl1	outcome	IgD+ B cell Absolute Count || id:ebi-a-GCST90001400	16	-0.00752803868602932	0.0164822074964751	0.654865949528827	0.99 (0.96-1.03)	-0.00313652393120233	0.0134857726232937	0.816087390162459	1.00 (0.97-1.02)	-0.00704863614708043	0.0126382901320074	0.577035113406061	0.842471265572849	0.99 (0.97-1.02)	-0.00362099976715607	0.0122257735195942	0.771155594480241	1.00 (0.97-1.02)	-0.0185060882519155	0.0260562412064497	0.488453512376334	0.98 (0.93-1.03)	TRUE	7.23634844741085e-79	0.0659708225025712	22.1175061085871	0.0962324991967465	25.7983805062734	15	0.0401960565282185	0.000311225395966685	0.00650995567413423	0.962544884525156	rs189761842	0.005
11	ebi-a-GCST90001401	Hv3jbF	outcome	IgD- CD27- B cell Absolute Count || id:ebi-a-GCST90001401	30	-0.0649417919474062	0.0378001034288985	0.096832145481142	0.94 (0.87-1.01)	-0.00910862007650312	0.0237248369687931	0.701032098063547	0.99 (0.95-1.04)	-0.013485652648688	0.0144109932302019	0.349381703782569	0.741420476050219	0.99 (0.96-1.01)	0.0101117771304415	0.0398180790667217	0.801326588064403	1.01 (0.93-1.09)	0.0278709170202132	0.04475225956637	0.538294562052525	1.03 (0.94-1.12)	TRUE	1.1908449861918e-183	0.204819542974702	25.3805170608859	0.206262226327349	37.3140285832184	29	0.138361164869704	0.0106856426129565	0.00711154948453962	0.144143907078861	NA	0.129
12	ebi-a-GCST90001402	Z3KpJI	outcome	Switched memory B cell %B cell || id:ebi-a-GCST90001402	17	0.00284526863637138	0.0253275400878599	0.912044263084531	1.00 (0.95-1.05)	0.00158700414860957	0.020528132946376	0.938377936034297	1.00 (0.96-1.04)	-0.00833439091382859	0.014619626214196	0.568621843517557	0.842072278502689	0.99 (0.96-1.02)	0.000668926635992717	0.0186898575120619	0.971891828032096	1.00 (0.96-1.04)	-0.0134606571984319	0.0332394608399478	0.690869510372329	0.99 (0.92-1.05)	TRUE	4.04939124244645e-84	0.0750560508494427	21.9793116761626	0.101613915974412	19.6825014618866	16	0.234862254634181	-0.00361333543182	0.0061938672774907	0.568310639918364	NA	0.291
13	ebi-a-GCST90001403	hgfJiA	outcome	Switched memory B cell Absolute Count || id:ebi-a-GCST90001403	26	-0.0175998742315564	0.0207324124943399	0.404321659055491	0.98 (0.94-1.02)	-0.00737610168769098	0.0195508405454605	0.705967032332253	0.99 (0.96-1.03)	-0.0131806259279417	0.0133321455609987	0.322841748088109	0.714165079103999	0.99 (0.96-1.01)	-0.00688240567128851	0.0227936212398707	0.765192088166917	0.99 (0.95-1.04)	-0.00122649895492261	0.0283095663469652	0.965787015361369	1.00 (0.94-1.06)	TRUE	3.57424217775487e-135	0.14223081481062	22.2280875419672	0.15719802005295	23.8847671277058	25	0.526039725415998	0.00127299090722915	0.00457353460861565	0.783136521493336	NA	0.553
14	ebi-a-GCST90001404	UQpxmD	outcome	Plasma Blast-Plasma Cell %B cell || id:ebi-a-GCST90001404	27	-0.00100717774868052	0.0176493873656141	0.954946381010391	1.00 (0.97-1.03)	0.00141899785252253	0.0161389934829726	0.929937426479985	1.00 (0.97-1.03)	0.0028997561169267	0.0109601926653054	0.79133947199238	0.933243642252726	1.00 (0.98-1.02)	0.00114286036631706	0.014582265801391	0.938131174504046	1.00 (0.97-1.03)	-0.0114723033640017	0.0303796556428724	0.708769895758604	0.99 (0.93-1.05)	TRUE	1.73009166784038e-140	0.0554445096631327	22.2817003171408	0.163544533278284	33.6107702827957	26	0.145107297549315	0.00172383659643579	0.00541560967576666	0.752894559816509	NA	0.188
15	ebi-a-GCST90001405	ir79GV	outcome	Plasma Blast-Plasma Cell Absolute Count || id:ebi-a-GCST90001405	25	0.00467121893469374	0.0105903972514743	0.663273098878561	1.00 (0.98-1.03)	0.0134302372417369	0.0121894939319718	0.27055388058349	1.01 (0.99-1.04)	0.00996561966580043	0.00894262850898438	0.265109807278444	0.667691967385666	1.01 (0.99-1.03)	0.00797826166285551	0.0103052494969347	0.446376243825442	1.01 (0.99-1.03)	0.0601760920566344	0.0223239447129906	0.012633881333629	1.06 (1.02-1.11)	TRUE	4.01005741903527e-123	0.114634663906891	21.1549875076564	0.143863222705655	17.1529188215085	24	0.842067145726632	0.00345990551911222	0.00370749284225763	0.360400766438897	NA	0.869
16	ebi-a-GCST90001406	uvC9oY	outcome	Memory B cell %B cell || id:ebi-a-GCST90001406	28	-0.00301650364625096	0.0213096525329522	0.888522064725259	1.00 (0.96-1.04)	0.00741205435358003	0.0176912692176208	0.675240400206108	1.01 (0.97-1.04)	0.00287061511875135	0.0119931267499246	0.810830303541196	0.940887665640526	1.00 (0.98-1.03)	0.00179799145759174	0.0197269745907998	0.928051172052693	1.00 (0.96-1.04)	0.00179799145759174	0.0309355451787776	0.95408061222074	1.00 (0.94-1.06)	TRUE	2.69619345589431e-153	0.0562999971407782	23.1919564276255	0.176525340797835	34.4846143678995	27	0.152407688564432	0.00183563435407196	0.00506897573883027	0.720180804125388	NA	0.186
17	ebi-a-GCST90001407	1Chosv	outcome	Memory B cell Absolute Count || id:ebi-a-GCST90001407	16	0.0209633991977288	0.0178545817938272	0.259934009210905	1.02 (0.99-1.06)	0.0223285461209013	0.0193757869793165	0.24915908966645	1.02 (0.98-1.06)	0.0160370607793744	0.0134486859969208	0.233079740738386	0.647526228178618	1.02 (0.99-1.04)	0.0184445837296012	0.0175545319474223	0.31002924092414	1.02 (0.98-1.05)	-0.00308676356619755	0.0341246112419537	0.929121985210689	1.00 (0.93-1.07)	TRUE	1.40576878535441e-83	0.168992290694036	23.0349487363997	0.100201282351877	12.2481396862866	15	0.66015796166942	-0.00196237385499328	0.00467809950704618	0.68123032981184	NA	0.706
18	ebi-a-GCST90001408	IlEgl8	outcome	Naive-mature B cell %B cell || id:ebi-a-GCST90001408	28	0.0265715989976553	0.015371836915884	0.0957422845613465	1.03 (1.00-1.06)	0.00817940211458199	0.0169547007399848	0.629502782867767	1.01 (0.98-1.04)	0.00963984070243143	0.0102440586025172	0.346695776820853	0.740255910739952	1.01 (0.99-1.03)	0.0223263284118156	0.016777354543771	0.194403769466139	1.02 (0.99-1.06)	0.00723999710983875	0.0302051541364207	0.812377784710912	1.01 (0.95-1.07)	TRUE	1.9400080678682e-150	0.109159898446781	22.8210955348622	0.173727355150446	34.2272210257288	27	0.15954105970516	-0.0067385990562872	0.00418668175824568	0.119576260595592	NA	0.13
19	ebi-a-GCST90001409	1Chosv	outcome	Naive-mature B cell Absolute Count || id:ebi-a-GCST90001409	22	-0.0287376683329319	0.0162575396790201	0.0923738039881392	0.97 (0.94-1.00)	-0.0350591418360243	0.0164978829463481	0.0335808445908623	0.97 (0.93-1.00)	-0.0254625133518544	0.0111937465266498	0.0229234062686747	0.246089508472537	0.97 (0.95-1.00)	-0.0359382082041148	0.0153804346500193	0.029447625966646	0.96 (0.94-0.99)	-0.0537413934221287	0.0264825317689495	0.0552906913077272	0.95 (0.90-1.00)	TRUE	5.19512355688995e-111	0.430560761806972	22.0686796330449	0.132065564998802	23.8648821982931	21	0.299651362694646	0.00141872115936088	0.00465509514779381	0.76369209762931	NA	0.354
20	ebi-a-GCST90001410	8PfeNy	outcome	IgD- CD38+ B cell %B cell || id:ebi-a-GCST90001410	18	0.0127130052944022	0.0414149532638231	0.762827879506099	1.01 (0.93-1.10)	0.0113278916708601	0.0269049612699698	0.673730574670965	1.01 (0.96-1.07)	0.000927164114409506	0.0173955435791994	0.957493721054483	0.984741584068679	1.00 (0.97-1.04)	-0.0019135560774472	0.0397943133530112	0.962207985107151	1.00 (0.92-1.08)	0.0198994357862249	0.0491074708341554	0.690368092003765	1.02 (0.93-1.12)	TRUE	1.35664264825444e-92	0.0503770684888954	22.744595734778	0.111306287578599	25.420308014271	17	0.0856894789707748	-0.00280075571234983	0.00836057100694651	0.741980016433809	NA	0.08
21	ebi-a-GCST90001411	2Hjefc	outcome	IgD+ CD24+ B cell %B cell || id:ebi-a-GCST90001411	22	0.034121764763017	0.0545433896847194	0.538658201895172	1.03 (0.93-1.15)	-0.0188251965315352	0.0283032860822977	0.505971147328478	0.98 (0.93-1.04)	0.0076898603753303	0.0197832097798461	0.697493342921576	0.902246580040253	1.01 (0.97-1.05)	-0.021029982923835	0.0496247044071019	0.676035058959666	0.98 (0.89-1.08)	-0.027064598473352	0.0556625555098152	0.631842085978061	0.97 (0.87-1.09)	TRUE	2.2886741028553e-111	0.0814249795398067	22.0428893939566	0.131873188896263	23.7001570362542	21	0.307812417334659	-0.00466175010149492	0.00884930590487602	0.604131861207411	NA	0.326
22	ebi-a-GCST90001412	8PfeNy	outcome	IgD+ CD24+ B cell Absolute Count || id:ebi-a-GCST90001412	29	0.0337453893635605	0.0620139098943477	0.590798397718334	1.03 (0.92-1.17)	0.0289028475624439	0.0262010565375577	0.269976082807794	1.03 (0.98-1.08)	0.0160276442068669	0.0169282638464524	0.343741785738919	0.74021092504251	1.02 (0.98-1.05)	0.0428263598056526	0.0417218042531067	0.313454602909115	1.04 (0.96-1.13)	0.053076526725709	0.045198415554727	0.25016584492378	1.05 (0.97-1.15)	TRUE	1.26425702419092e-160	0.267671851528722	23.3754996463896	0.184245944535456	39.0018475558874	28	0.080893213003041	-0.0029426063593101	0.00973131670817485	0.764675661807277	NA	0.095
23	ebi-a-GCST90001413	ZWYkl1	outcome	IgD- CD24- B cell %B cell || id:ebi-a-GCST90001413	18	0.00661958295888559	0.013254088830207	0.624269225568009	1.01 (0.98-1.03)	0.000165153546031041	0.0121572241444657	0.989161225455712	1.00 (0.98-1.02)	0.00326687930487216	0.0106630734075133	0.759320555237677	0.911943946118426	1.00 (0.98-1.02)	0.00202298740019169	0.00929420137754073	0.830284177302652	1.00 (0.98-1.02)	-0.0210836556564666	0.0223366778632261	0.358441979114276	0.98 (0.94-1.02)	TRUE	2.31911743134918e-89	0.054522831411793	22.090451791439	0.108131553970556	27.7863687410336	17	0.0474971495425992	-0.00312420872872187	0.00699512830665366	0.661130772975936	NA	0.061
24	ebi-a-GCST90001414	2Hjefc	outcome	IgD- CD24- B cell Absolute Count || id:ebi-a-GCST90001414	18	-0.00173387595597947	0.0263825005026829	0.948414382828947	1.00 (0.95-1.05)	-0.00197650685278788	0.0234765565715655	0.932904842015555	1.00 (0.95-1.05)	0.013488133206237	0.0160491525512359	0.400669292608738	0.7663079536177	1.01 (0.98-1.05)	0.000209267492027043	0.0238424233291608	0.993099151125534	1.00 (0.95-1.05)	0.0181987696205881	0.0374304093094953	0.633031541124486	1.02 (0.95-1.10)	TRUE	4.49379688052151e-87	0.127459892226041	21.2898405671352	0.104265494190877	14.4920813056554	17	0.632014885137129	0.00491057280614337	0.00675500504739806	0.477756920406042	NA	0.653
25	ebi-a-GCST90001415	2Hjefc	outcome	IgD+ CD24- B cell %B cell || id:ebi-a-GCST90001415	18	0.0106219853781339	0.0168040785927795	0.536245195056399	1.01 (0.98-1.04)	0.0181469483590219	0.0188791023188048	0.336442158020962	1.02 (0.98-1.06)	0.00959491928948301	0.0119558346075647	0.42224628028007	0.7663079536177	1.01 (0.99-1.03)	0.0108210514894984	0.016028794730435	0.508690592694303	1.01 (0.98-1.04)	-0.000973232770715649	0.0344189534363059	0.977771260465958	1.00 (0.93-1.07)	TRUE	9.0579153370207e-90	0.090208619597681	22.0184566261009	0.107774779504334	17.280602791771	17	0.435517414820815	-0.000502947649998155	0.00554184633527644	0.928814105187663	NA	0.478
26	ebi-a-GCST90001416	2Hjefc	outcome	IgD+ CD24- B cell Absolute Count || id:ebi-a-GCST90001416	23	-0.00576663603882706	0.0126639200378293	0.653523763717389	0.99 (0.97-1.02)	-0.00520103000462647	0.0133469086160233	0.696772818649207	0.99 (0.97-1.02)	-0.00714792512217595	0.00851937096856298	0.40145792237732	0.7663079536177	0.99 (0.98-1.01)	-0.00643148337557914	0.0111778794799988	0.570875765400678	0.99 (0.97-1.02)	-0.0327359640470114	0.0257341124621354	0.216625488700232	0.97 (0.92-1.02)	TRUE	6.97384976443314e-114	0.0747192598999336	21.646001433305	0.135443433617986	30.7754323970988	22	0.100803109062721	-0.00100965831338556	0.00538071383256592	0.852957020511663	NA	0.117
27	ebi-a-GCST90001417	ROdtaS	outcome	CD24+ CD27+ B cell %B cell || id:ebi-a-GCST90001417	31	-0.00543032462685405	0.0181035980144438	0.766348575731732	0.99 (0.96-1.03)	-0.010827269629567	0.0169038113394575	0.521833037987449	0.99 (0.96-1.02)	0.00364854991940822	0.0115475001369183	0.752032752613075	0.911943946118426	1.00 (0.98-1.03)	-0.0136159035504975	0.0186293155836778	0.470519103248485	0.99 (0.95-1.02)	-0.0180355432573162	0.0266394755856093	0.503578763647902	0.98 (0.93-1.03)	TRUE	8.92796188307425e-167	0.0610319600571196	22.3947713835131	0.188759455987267	25.7387309677706	30	0.688397698004006	0.00292630313630855	0.0044939724257028	0.520068943205431	NA	0.721
28	ebi-a-GCST90001418	pO1Xhi	outcome	CD24+ CD27+ B cell Absolute Count || id:ebi-a-GCST90001418	25	0.0249087622444434	0.0170056558003351	0.156529881970638	1.03 (0.99-1.06)	0.0231518904258716	0.0188699660468037	0.219853623137203	1.02 (0.99-1.06)	0.0279657945496937	0.0126250932956659	0.026753471098512	0.254118006362848	1.03 (1.00-1.05)	0.0234388409010357	0.0166161637096182	0.171191845690029	1.02 (0.99-1.06)	0.0135238629564873	0.0309577524466879	0.66612615309151	1.01 (0.95-1.08)	TRUE	1.45340963656363e-130	0.569426692069456	22.2949059358669	0.15158070730886	13.0105051832797	24	0.965947004611242	0.00125916982380859	0.00469267562601071	0.790839888903765	NA	0.98
29	ebi-a-GCST90001419	uvC9oY	outcome	CD20- B cell %B cell || id:ebi-a-GCST90001419	18	-0.00538087416970352	0.0283527495789851	0.85186584962174	0.99 (0.94-1.05)	-0.0144883572266671	0.0217546924184563	0.505418972374534	0.99 (0.94-1.03)	-0.0192949054189652	0.0145278965618318	0.184135842763621	0.582666682305862	0.98 (0.95-1.01)	-0.00957304292822969	0.0200142492845385	0.638521905894459	0.99 (0.95-1.03)	-0.00309802372918272	0.0371664058650045	0.934542556366345	1.00 (0.93-1.07)	TRUE	6.87607684534809e-86	0.225596974697727	21.2888208197874	0.104205126216686	27.2907400987811	17	0.0539393042920459	-0.00471100240890641	0.00720816615317471	0.522674795482719	NA	0.081
30	ebi-a-GCST90001420	2Hjefc	outcome	IgD- CD38+ B cell Absolute Count || id:ebi-a-GCST90001420	22	-0.0151128553941823	0.0119907398793467	0.222040643261868	0.99 (0.96-1.01)	-0.00996052395979606	0.0132187561648248	0.451140823233784	0.99 (0.96-1.02)	-0.0084074595355193	0.0091929940121888	0.360427525692474	0.750183010357246	0.99 (0.97-1.01)	-0.0159180218822981	0.0100851152968705	0.129426856693621	0.98 (0.96-1.00)	-0.0300207370175877	0.0247990291260893	0.239512982156916	0.97 (0.92-1.02)	TRUE	4.63240232974153e-108	0.0899581100064767	21.4156838806809	0.128184265184206	23.6728753880017	21	0.309177058939186	0.00487103629721253	0.00504357913402082	0.345683509593783	NA	0.364
31	ebi-a-GCST90001421	8PfeNy	outcome	CD20- B cell Absolute Count || id:ebi-a-GCST90001421	27	0.0140218209067962	0.0228782174260827	0.545484988781504	1.01 (0.97-1.06)	0.0136429984769203	0.0213042638460382	0.521920273748045	1.01 (0.97-1.06)	-0.00674306985588604	0.0137771294438605	0.624530653530859	0.861828690127651	0.99 (0.97-1.02)	0.0138033893924757	0.0197957991299263	0.491810624631458	1.01 (0.98-1.05)	0.0214683541669264	0.0374737569090504	0.571640677026899	1.02 (0.95-1.10)	TRUE	4.05345635340485e-135	0.0815890024411391	21.5093919627282	0.157954252580335	31.2139293178139	26	0.220398161841653	-0.00562693109466426	0.00468836505767775	0.241315365508787	NA	0.237
32	ebi-a-GCST90001422	ir79GV	outcome	CD20- CD38- B cell %B cell || id:ebi-a-GCST90001422	24	-0.0813323027326595	0.0247936526423122	0.00341747977304975	0.92 (0.88-0.97)	-0.0158919508462136	0.0216445557108497	0.462812268693526	0.98 (0.94-1.03)	-0.0162248541031902	0.0152367289175417	0.286943121923965	0.684537513086583	0.98 (0.95-1.01)	-0.0361151777220822	0.0278398061797182	0.207407502175576	0.96 (0.91-1.02)	0.00803579647305835	0.0363887859996185	0.827172124918257	1.01 (0.94-1.08)	TRUE	2.20999640866018e-120	0.177384561482135	21.7865415719959	0.142121761867397	28.7869053655806	23	0.187478987003247	0.0176070801454735	0.00528945088587223	0.00304707627472576	NA	0.201
33	ebi-a-GCST90001423	suoHTa	outcome	CD20- CD38- B cell Absolute Count || id:ebi-a-GCST90001423	16	-0.101308836799109	0.0475119544452284	0.0511765066831834	0.90 (0.82-0.99)	-0.0596157280268292	0.0316883470605366	0.0599292302860873	0.94 (0.89-1.00)	-0.028434452266848	0.0212875711123489	0.181637464669604	0.582666682305862	0.97 (0.93-1.01)	-0.07814437655188	0.0413353022277378	0.0781693898032932	0.92 (0.85-1.00)	-0.0769141540608486	0.0532051413424793	0.168853930267864	0.93 (0.83-1.03)	TRUE	2.19681509787056e-78	0.311918686705357	21.8764455424989	0.0951660516164554	18.9114729991022	15	0.217773566595372	0.0142168515650155	0.00817060733400873	0.103784496693054	NA	0.219
34	ebi-a-GCST90001424	IlEgl8	outcome	IgD+ B cell %Lymphocyte || id:ebi-a-GCST90001424	21	-0.0217406101792675	0.0154480253908926	0.175476178441368	0.98 (0.95-1.01)	-0.012536769228127	0.0144915376173508	0.386978601387045	0.99 (0.96-1.02)	-0.0100226990932612	0.0102858332071853	0.32984912873553	0.722909178018035	0.99 (0.97-1.01)	-0.0175923956447654	0.0125433587640484	0.176090317311072	0.98 (0.96-1.01)	-0.0468486417708228	0.0351250702912162	0.197271615089088	0.95 (0.89-1.02)	TRUE	3.61989941412834e-117	0.101347496141247	24.3133465003181	0.13868461038128	29.8967348418544	20	0.0715442946438992	0.00598039360626895	0.00471044059867477	0.219556540282977	NA	0.105
35	ebi-a-GCST90001425	wZTn6E	outcome	IgD- CD38+ B cell %lymphocyte || id:ebi-a-GCST90001425	32	0.0101305602436653	0.0102570424185277	0.33121432507921	1.01 (0.99-1.03)	0.00915500476803276	0.0120675576900161	0.448064327998715	1.01 (0.99-1.03)	0.00864085503451705	0.00828364632436962	0.296891719286362	0.689935869627013	1.01 (0.99-1.03)	0.00822831021118176	0.0110557815176608	0.462327509329241	1.01 (0.99-1.03)	0.0134068331158653	0.0184429868727747	0.472720601829613	1.01 (0.98-1.05)	TRUE	3.78392429693035e-166	0.107420350144715	21.6595929523569	0.188560012190525	27.6649876255103	31	0.638402689529332	-0.000943713431028435	0.00383186202864625	0.807142345768983	NA	0.678
36	ebi-a-GCST90001426	zMyyiK	outcome	IgD- CD38dim B cell %lymphocyte || id:ebi-a-GCST90001426	31	0.0204586236486905	0.0134985194801597	0.140440762423147	1.02 (0.99-1.05)	0.0226503164913802	0.0155549592940416	0.145351824077243	1.02 (0.99-1.05)	0.0186345058739653	0.00964229230874932	0.05328789930361	0.338262317318568	1.02 (1.00-1.04)	0.0226080356901538	0.0134402939205211	0.102929901381737	1.02 (1.00-1.05)	0.0226080356901538	0.0281122027457315	0.427604462107222	1.02 (0.97-1.08)	TRUE	1.75477888631409e-168	0.360944083853832	22.7810796654922	0.192048037567456	35.1970694709353	30	0.235540474245046	-0.000849795133982893	0.00388528936623058	0.828399240253127	NA	0.319
37	ebi-a-GCST90001427	pO1Xhi	outcome	IgD- CD38- B cell %lymphocyte || id:ebi-a-GCST90001427	31	0.00987984249231293	0.0226051336536329	0.665303860232374	1.01 (0.97-1.06)	0.00763242850784496	0.0184014234022867	0.678307493164233	1.01 (0.97-1.04)	0.00743177616871029	0.0132957786475147	0.576190675577708	0.842471265572849	1.01 (0.98-1.03)	0.00468205980834102	0.023962502902813	0.846404155982911	1.00 (0.96-1.05)	-0.000256137550945112	0.0319875928189485	0.993664097171657	1.00 (0.94-1.06)	TRUE	1.81756604143642e-162	0.0943980045328244	21.8674669600549	0.184404250666446	24.4721800482958	30	0.750254792493668	-0.000573734889679977	0.00428450466120451	0.89439931448015	NA	0.781
38	ebi-a-GCST90001428	pO1Xhi	outcome	IgD- CD38dim B cell %B cell || id:ebi-a-GCST90001428	25	0.0118859914824355	0.0105831816322873	0.272981218193208	1.01 (0.99-1.03)	0.0142511619753378	0.0110191416000639	0.19590399039987	1.01 (0.99-1.04)	0.0106161975077944	0.00792623233518805	0.180448620814151	0.582666682305862	1.01 (1.00-1.03)	0.0138160307709465	0.00963954881283428	0.164681574747463	1.01 (0.99-1.03)	0.00313875092825266	0.0171767245873054	0.85654252032896	1.00 (0.97-1.04)	TRUE	4.13092547528882e-124	0.124683727346473	21.4668051400616	0.14596676584795	28.2118383618594	24	0.251206273513229	-0.00093589516819283	0.00436638673750499	0.832170185495721	NA	0.329
39	ebi-a-GCST90001429	uvC9oY	outcome	IgD+ CD38+ B cell %lymphocyte || id:ebi-a-GCST90001429	24	0.00116921770574751	0.042469822309109	0.978284782649195	1.00 (0.92-1.09)	0.0258027961075641	0.0233696234633933	0.269542433094041	1.03 (0.98-1.07)	0.0098230528310292	0.0194398893626884	0.613345370764321	0.857447050842329	1.01 (0.97-1.05)	0.0336651481674486	0.0312891195146925	0.29311233426535	1.03 (0.97-1.10)	0.0548095989159578	0.0401464689803667	0.185383325074403	1.06 (0.98-1.14)	TRUE	3.4040730224152e-124	0.107766259106911	22.4624462508479	0.146623187762055	35.2945265379987	23	0.0486151342625721	0.00183996966566712	0.00798256361826472	0.819834282290984	NA	0.052
40	ebi-a-GCST90001430	suoHTa	outcome	IgD+ CD38dim B cell %lymphocyte || id:ebi-a-GCST90001430	36	-0.00826060154941103	0.0118962746313231	0.492158326336281	0.99 (0.97-1.02)	-0.00997163706947996	0.0129089412137418	0.439842197027577	0.99 (0.97-1.02)	-0.00122941030908788	0.00849099485247126	0.884876755568655	0.964987558251027	1.00 (0.98-1.02)	-0.00502669273814582	0.0098411441040929	0.612709679386915	0.99 (0.98-1.01)	-0.0106847452968451	0.0245995259346199	0.666702120906732	0.99 (0.94-1.04)	TRUE	7.36767224001685e-190	0.0512234055054981	21.7559261955293	0.213063622797084	45.6388859934043	35	0.107559251156544	0.00384792013537303	0.00377620495259022	0.315403498164513	rs17056318	0.013
41	ebi-a-GCST90001431	UP9lkc	outcome	IgD+ CD38- B cell %lymphocyte || id:ebi-a-GCST90001431	23	-0.00333263879070536	0.0189765095057866	0.862275540887116	1.00 (0.96-1.03)	0.00203207787388442	0.0178659238164611	0.909443561225607	1.00 (0.97-1.04)	-0.0140668951981407	0.0120172144399383	0.241774858125161	0.654097201071081	0.99 (0.96-1.01)	0.00188029715204996	0.0164046202555474	0.909786024687756	1.00 (0.97-1.03)	-0.0373192597981002	0.0375610189647303	0.331238454195164	0.96 (0.89-1.04)	TRUE	1.42997088206052e-122	0.174094387469169	23.1032049378113	0.144463458948793	31.2080336980489	22	0.0919365449360085	-0.00492521448444583	0.00567411172888268	0.395197556900817	NA	0.127
42	ebi-a-GCST90001432	ROdtaS	outcome	Unswitched memory B cell %lymphocyte || id:ebi-a-GCST90001432	27	0.0453452848965817	0.039892024231445	0.266442208322353	1.05 (0.97-1.13)	0.0351656597774281	0.0239519349899145	0.142056380044013	1.04 (0.99-1.09)	0.0283460247461563	0.0159132631034631	0.0748662332799684	0.387605321236716	1.03 (1.00-1.06)	0.051594290286984	0.0403959561394534	0.212814960974785	1.05 (0.97-1.14)	0.0673423032271451	0.046341368158637	0.158138127339111	1.07 (0.98-1.17)	TRUE	3.12080483339742e-154	0.609490920550168	24.1546392481969	0.177223299230668	29.9581479342392	26	0.269348575143873	-0.00335619526693688	0.00709275888598334	0.64018599288245	NA	0.297
43	ebi-a-GCST90001433	ir79GV	outcome	IgD- CD27- B cell %lymphocyte || id:ebi-a-GCST90001433	20	-0.0731636686507068	0.0427414033703131	0.10411355613241	0.93 (0.85-1.01)	-0.0336769347436185	0.0216405111723906	0.119660857123437	0.97 (0.93-1.01)	-0.0109614260440277	0.0144556493994634	0.448283534332226	0.78665139438107	0.99 (0.96-1.02)	-0.02885790588966	0.0238020433024045	0.240215228649476	0.97 (0.93-1.02)	-0.0124132249828272	0.0366949655497152	0.738860510021589	0.99 (0.92-1.06)	TRUE	8.23516321328093e-143	0.128290698443682	30.5558280328054	0.164816807675994	26.2816259261287	19	0.122531152864995	0.012970661996129	0.00823259417028204	0.132547475411944	NA	0.153
44	ebi-a-GCST90001434	rYKnET	outcome	Switched memory B cell %lymphocyte || id:ebi-a-GCST90001434	19	0.0122052312451674	0.038854106995637	0.757244634167133	1.01 (0.94-1.09)	0.00217730546773212	0.0245485065502733	0.929325093676334	1.00 (0.96-1.05)	0.0148292070332116	0.0210472512617361	0.481079493970076	0.794002281104836	1.01 (0.97-1.06)	-0.00633781027860253	0.0242836793900699	0.797062446833048	0.99 (0.95-1.04)	-0.0191024150139815	0.0349809442571928	0.591715201974092	0.98 (0.92-1.05)	TRUE	1.23176570124165e-109	0.160264533011919	25.3266247983695	0.130742034034533	30.2741955973103	18	0.0348644911495441	0.000632675603784778	0.00777858457852522	0.936125010694236	NA	0.06
45	ebi-a-GCST90001435	Tj5sjb	outcome	Plasma Blast-Plasma Cell %lymphocyte || id:ebi-a-GCST90001435	20	0.00302586978094516	0.00966465995726604	0.757813967872359	1.00 (0.98-1.02)	0.0110761647639472	0.0108320143164898	0.306525528642881	1.01 (0.99-1.03)	0.0102866753961972	0.00822635367590639	0.211133813959789	0.616510736762584	1.01 (0.99-1.03)	0.00541173708270867	0.00938470861146337	0.570942065099112	1.01 (0.99-1.02)	0.0116743818236121	0.0179311462459446	0.522800022133624	1.01 (0.98-1.05)	TRUE	4.18406101586337e-101	0.101699715313249	22.0470413587268	0.119906733638374	16.2267036305284	19	0.642102570353736	0.00577048317965174	0.00403153589805316	0.16946814161632	NA	0.665
46	ebi-a-GCST90001436	rYKnET	outcome	Memory B cell %lymphocyte || id:ebi-a-GCST90001436	32	0.0109596311680383	0.0146725765361104	0.460910226662183	1.01 (0.98-1.04)	0.0143219943134488	0.0150804690238593	0.342262253425062	1.01 (0.98-1.04)	0.00338021965103175	0.0104608549688114	0.74659653167012	0.911943946118426	1.00 (0.98-1.02)	0.0163784262557445	0.0144112153171391	0.264454577479367	1.02 (0.99-1.05)	0.0142402914753742	0.0255131962153668	0.580748415710666	1.01 (0.96-1.07)	TRUE	1.22240654453121e-193	0.0584383094060251	24.7075766297042	0.214719862767763	26.8503854866083	31	0.679667705948906	-0.00243623290903373	0.00330703688017027	0.467038327944299	NA	0.699
47	ebi-a-GCST90001437	zMyyiK	outcome	Naive-mature B cell %lymphocyte || id:ebi-a-GCST90001437	23	0.0113939619603837	0.0495470876345818	0.820346285773567	1.01 (0.92-1.11)	0.00852998101165324	0.0274250770363814	0.75577894339438	1.01 (0.96-1.06)	0.000681208630954316	0.0181627158420234	0.970081652319266	0.98681018537854	1.00 (0.97-1.04)	0.0222534505752973	0.038429888527008	0.568426757698798	1.02 (0.95-1.10)	0.0617275339383659	0.0539332745543469	0.264709248515321	1.06 (0.96-1.18)	TRUE	5.05781451162966e-114	0.0502262802836689	21.5076434703033	0.134579225098191	24.4166972662893	22	0.325772204029208	-0.00204411928194518	0.00868637135428556	0.816236218440103	NA	0.36
48	ebi-a-GCST90001438	ROdtaS	outcome	IgD- CD38dim B cell Absolute Count || id:ebi-a-GCST90001438	18	0.0271092213910592	0.0257274700068059	0.307670242328246	1.03 (0.98-1.08)	0.00193722582449159	0.02332115314852	0.933798006335061	1.00 (0.96-1.05)	0.0200997902200552	0.0163075922414179	0.217746736503871	0.62580754979459	1.02 (0.99-1.05)	-0.000944759077323637	0.0229004584420631	0.967573242592384	1.00 (0.96-1.04)	-0.0120104254943076	0.0394191988498976	0.764304760561525	0.99 (0.91-1.07)	TRUE	2.35848029198645e-91	0.237180192001747	22.3366777999458	0.109356232125817	15.4684869131783	17	0.56177596964303	-0.00195733147644871	0.0055566121694757	0.729245735147122	NA	0.604
49	ebi-a-GCST90001439	2Hjefc	outcome	IgD+ CD24+ B cell %lymphocyte || id:ebi-a-GCST90001439	23	0.120658302190347	0.0696036947475268	0.0976656986377895	1.13 (0.98-1.29)	0.0299124660153894	0.0285011944756819	0.293940592011291	1.03 (0.97-1.09)	0.0230653725976706	0.01866589296797	0.21657151880337	0.62580754979459	1.02 (0.99-1.06)	0.0466395821217959	0.0509807882874604	0.370191190991818	1.05 (0.95-1.16)	0.0466395821217959	0.051968143843444	0.379187758252885	1.05 (0.95-1.16)	TRUE	3.5680167809004e-137	0.388202384543317	25.6205039378931	0.159903777896053	31.530507972039	22	0.0857601027249847	-0.0157624428459338	0.0106778038742453	0.154732060062324	NA	0.084
50	ebi-a-GCST90001440	ROdtaS	outcome	IgD- CD24- B cell %lymphocyte || id:ebi-a-GCST90001440	23	0.035263146475865	0.0174440941692467	0.0561567525444583	1.04 (1.00-1.07)	0.0355193487511889	0.018645751179581	0.0567856990659589	1.04 (1.00-1.07)	0.0220734475136507	0.0125118587191579	0.077697958152608	0.396639926233593	1.02 (1.00-1.05)	0.0288418072562941	0.0189538311714004	0.142331911490711	1.03 (0.99-1.07)	0.0482178267148115	0.0340208277556307	0.170401760827319	1.05 (0.98-1.12)	TRUE	3.3491872790623e-112	0.321509358815278	21.1765485893765	0.132524904634098	19.9128685601355	22	0.588490086183094	-0.00484748672640179	0.00446730099125353	0.290175890565624	NA	0.629
51	ebi-a-GCST90001441	ROdtaS	outcome	IgD+ CD24- B cell %lymphocyte || id:ebi-a-GCST90001441	23	0.00998637932732041	0.0481351535791529	0.837645067594662	1.01 (0.92-1.11)	0.0250436907693266	0.0290404637127602	0.388482692012548	1.03 (0.97-1.09)	0.020227785873489	0.017285966533539	0.241926362039989	0.654097201071081	1.02 (0.99-1.06)	0.0319987861202903	0.0342179679344522	0.359865173151093	1.03 (0.97-1.10)	0.0450477048195949	0.0499550289324677	0.376948629966716	1.05 (0.95-1.15)	TRUE	3.21246613798311e-115	0.26267849570023	21.8683039747618	0.136824037600761	32.4807023626467	22	0.0695619353031826	0.00211142001311685	0.00888203448511252	0.814403742602184	NA	0.086
52	ebi-a-GCST90001442	ROdtaS	outcome	CD24+ CD27+ B cell %lymphocyte || id:ebi-a-GCST90001442	34	0.0130966082930163	0.012144130049562	0.288903760355424	1.01 (0.99-1.04)	0.0094619909071812	0.0141590935245942	0.503966060981414	1.01 (0.98-1.04)	0.00397238732459915	0.00945618973048366	0.674424606851816	0.891239950583128	1.00 (0.99-1.02)	0.0112282674789085	0.0120908615405509	0.359810024013953	1.01 (0.99-1.04)	0.00857289296102282	0.0264809789237376	0.748179447494775	1.01 (0.96-1.06)	TRUE	5.14302830243989e-208	0.0605811547146207	24.7084909581112	0.228208540868657	27.8165148893898	33	0.722937828414283	-0.00361896192283307	0.00302223423271184	0.239927974904917	NA	0.734
53	ebi-a-GCST90001443	BCa5Gq	outcome	CD20- B cell %lymphocyte || id:ebi-a-GCST90001443	18	0.0213050489296298	0.0229688358429753	0.367416040337042	1.02 (0.98-1.07)	0.0174911070303649	0.0217900807821765	0.422142602863691	1.02 (0.98-1.06)	0.00938466793216562	0.0143642941499566	0.513541597936962	0.822117031785049	1.01 (0.98-1.04)	0.018206862346669	0.0208120694029011	0.393862588420713	1.02 (0.98-1.06)	0.0170255753900379	0.0389596513099613	0.667607853685336	1.02 (0.94-1.10)	TRUE	6.2602066279098e-87	0.0867061720185367	21.3937446935859	0.10473948007897	20.6137409369996	17	0.244045739252104	-0.00428827087170774	0.00591332196202797	0.478809517357396	NA	0.302
54	ebi-a-GCST90001444	2Hjefc	outcome	CD20- CD38- B cell %lymphocyte || id:ebi-a-GCST90001444	24	-0.0910630597376583	0.0330811087765533	0.0116148922985362	0.91 (0.86-0.97)	-0.0371043659664431	0.024967894012915	0.1372571351766	0.96 (0.92-1.01)	-0.0121638202984063	0.0169128395036258	0.472013833682775	0.794002281104836	0.99 (0.96-1.02)	-0.0452489714039345	0.0341367554275442	0.198014985218565	0.96 (0.89-1.02)	-0.0390855383197128	0.0450756529645216	0.394838552915018	0.96 (0.88-1.05)	TRUE	5.51169859694513e-120	0.0885911789722438	21.7877414038921	0.14217019021642	34.9342752952678	23	0.0528021970288332	0.018418619710441	0.00644839898151949	0.00917937227897644	NA	0.059
55	ebi-a-GCST90001445	suoHTa	outcome	IgD- CD38- B cell %B cell || id:ebi-a-GCST90001445	13	-0.0206783222718856	0.0369376035019505	0.586822598456787	0.98 (0.91-1.05)	-0.0198516784267275	0.0272920879325249	0.466994111535481	0.98 (0.93-1.03)	-0.0143588121682569	0.0187619283313473	0.444083137774326	0.783245095180066	0.99 (0.95-1.02)	-0.023089712756393	0.0280570404656317	0.426584918426143	0.98 (0.92-1.03)	-0.0598209597739647	0.0452589517429394	0.210896022636207	0.94 (0.86-1.03)	TRUE	5.42750243629446e-64	0.107803312780774	22.1261544107145	0.0782193089085631	16.0195557585402	12	0.190342013756488	0.0018666236563124	0.0086313968573072	0.832743453138611	NA	0.275
56	ebi-a-GCST90001446	JeukL4	outcome	IgD- CD38- B cell Absolute Count || id:ebi-a-GCST90001446	15	-0.0188156351748985	0.021064630010905	0.387968863462579	0.98 (0.94-1.02)	0.0104475879898325	0.0213416000768892	0.624458743511738	1.01 (0.97-1.05)	-0.000716114102647343	0.0154343318406722	0.962993445032972	0.98681018537854	1.00 (0.97-1.03)	0.00711786331160275	0.0233808559906915	0.765277599757652	1.01 (0.96-1.05)	0.0081266373298754	0.0296726667189682	0.788179079632551	1.01 (0.95-1.07)	TRUE	1.31741545417105e-77	0.0501531835955216	22.8972537044757	0.0934000546145245	12.2093091937839	14	0.5894979010538	0.0108198626953118	0.00856960135638458	0.228916823439117	NA	0.615
57	ebi-a-GCST90001447	zFDXMQ	outcome	IgD+ CD38+ B cell %B cell || id:ebi-a-GCST90001447	25	0.00104294151463533	0.0231423875679524	0.964443469814473	1.00 (0.96-1.05)	-0.0188102129037092	0.0191732874357336	0.326561417496116	0.98 (0.95-1.02)	-0.00154106685686851	0.0126331148230666	0.902909873133663	0.964987558251027	1.00 (0.97-1.02)	-0.0114115787561556	0.0260500986410909	0.665258298027186	0.99 (0.94-1.04)	0.0295992538346855	0.0363243089575051	0.423164756560794	1.03 (0.96-1.11)	TRUE	1.06912060997457e-128	0.0511979945617357	22.1546132983856	0.15061469879726	29.4011679079705	24	0.205397637036538	-0.000977172804607011	0.00688768826060737	0.888416205298316	NA	0.2
58	ebi-a-GCST90001448	uvC9oY	outcome	CD11c+ monocyte Absolute Count || id:ebi-a-GCST90001448	15	0.0461218695156891	0.027044105191477	0.111877096431489	1.05 (0.99-1.10)	0.0387481297109855	0.0253176951572022	0.125898901802519	1.04 (0.99-1.09)	0.0450667833510361	0.0163207294909724	0.00575679528687156	0.14756991798023	1.05 (1.01-1.08)	0.0388201910892819	0.0247480426951136	0.13905683701672	1.04 (0.99-1.09)	0.00538317644659173	0.0423635364413456	0.900691277233071	1.01 (0.93-1.09)	TRUE	2.31132458312365e-71	0.720547612340074	21.0053210362365	0.103673910075361	13.4825345790455	14	0.488929176331987	-0.0003732070373093	0.00754665711782584	0.961309794501744	NA	0.568
59	ebi-a-GCST90001449	zFDXMQ	outcome	CD11c+ monocyte %monocyte || id:ebi-a-GCST90001449	22	0.0138929180295532	0.0297142215612027	0.645159859859237	1.01 (0.96-1.07)	-0.0047295880521717	0.0203789017535105	0.816473876364932	1.00 (0.96-1.04)	-0.0278149656181175	0.0139315584744601	0.0458747715786911	0.315930030683439	0.97 (0.95-1.00)	-0.00191502219923911	0.0224176299970777	0.932732864032726	1.00 (0.96-1.04)	-0.00191502219923911	0.0284355766356988	0.946943350618696	1.00 (0.94-1.06)	TRUE	6.59418335777136e-110	0.556644837627943	21.4238557180564	0.153897359683722	26.8709797241405	21	0.175164673211814	-0.011588269240221	0.00709903077922367	0.118246703055961	NA	0.196
60	ebi-a-GCST90001450	8PfeNy	outcome	CD62L- monocyte Absolute Count || id:ebi-a-GCST90001450	20	0.0128514956571418	0.0204669551314175	0.53794569656043	1.01 (0.97-1.05)	0.00951100245222042	0.0197428084340077	0.629986989372587	1.01 (0.97-1.05)	0.0168386083737624	0.0124611482431329	0.17660298158272	0.582666682305862	1.02 (0.99-1.04)	0.01381945912185	0.0176851427685978	0.444186291384437	1.01 (0.98-1.05)	0.0262159882928268	0.0298639672346156	0.390992673864437	1.03 (0.97-1.09)	TRUE	1.02630985132437e-125	0.279579361800616	26.3729150571833	0.173116209001073	18.3713738258459	19	0.497773187875434	0.00118637706564403	0.00480662557282656	0.807839666125306	NA	0.536
61	ebi-a-GCST90001451	rYKnET	outcome	CD62L- monocyte %monocyte || id:ebi-a-GCST90001451	29	-0.0293569918379032	0.0291923033407621	0.323516089370438	0.97 (0.92-1.03)	0.00957694136688673	0.0169997531854209	0.573191354510403	1.01 (0.98-1.04)	-0.00018367156396942	0.0112202414401286	0.986939482435669	0.989650854640163	1.00 (0.98-1.02)	0.0324169928976537	0.0283191799838972	0.262024151467193	1.03 (0.98-1.09)	0.0335255709481661	0.0343410883330538	0.337299058352379	1.03 (0.97-1.11)	TRUE	7.97261923641292e-212	0.0500344662025086	28.5714061578782	0.268898377249765	32.2836129451695	28	0.263123386017973	0.00773747998817329	0.0070575455613039	0.282612061468835	NA	0.263
62	ebi-a-GCST90001452	ZWYkl1	outcome	CD11c+ CD62L- monocyte Absolute Count || id:ebi-a-GCST90001452	24	0.0222042520542955	0.0156516893481098	0.170013444474994	1.02 (0.99-1.05)	0.0167201211331813	0.0169741971596047	0.324608533475067	1.02 (0.98-1.05)	0.0279573030537464	0.0110355253308632	0.011296479418176	0.17149458394599	1.03 (1.01-1.05)	0.0192493214793396	0.0161790793219255	0.246275461429182	1.02 (0.99-1.05)	0.0802278055728432	0.0299170535207451	0.013320890369752	1.08 (1.02-1.15)	TRUE	8.23853460627114e-125	0.477722760710089	21.9037887734693	0.173074856898039	21.2696228661331	23	0.564625920301357	0.00254600699379712	0.00491194628217541	0.609402543821447	NA	0.614
63	ebi-a-GCST90001453	suoHTa	outcome	CD11c+ CD62L- monocyte %monocyte || id:ebi-a-GCST90001453	21	0.00507496509076588	0.0414100391487467	0.903747322386362	1.01 (0.93-1.09)	-0.0263780144616638	0.0222995619046348	0.236851222393629	0.97 (0.93-1.02)	-0.0260194000907181	0.0166891068324688	0.118981028468595	0.498737581390348	0.97 (0.94-1.01)	-0.0188082452242321	0.0290764917254738	0.525081404469364	0.98 (0.93-1.04)	-0.0114770812280762	0.033915659182981	0.738587962428185	0.99 (0.93-1.06)	TRUE	1.77101516189066e-107	0.453717161617832	21.9348327213603	0.15052523645945	22.5954702937695	20	0.309091405358929	-0.00722378201456756	0.00867767418938585	0.415492990155634	NA	0.364
64	ebi-a-GCST90001454	wZTn6E	outcome	CD62L- HLA DR++ monocyte Absolute Count || id:ebi-a-GCST90001454	19	0.0670579651978938	0.039140030596226	0.104835942228411	1.07 (0.99-1.15)	-0.0159350505716732	0.0269211632869184	0.553907254908778	0.98 (0.93-1.04)	-0.00628077440754018	0.0179974797491621	0.727103743624975	0.911943946118426	0.99 (0.96-1.03)	-0.0377858276483432	0.0462288651999842	0.424407619036491	0.96 (0.88-1.05)	-0.04569866761848	0.0577407242114706	0.438989167088996	0.96 (0.85-1.07)	TRUE	1.74434504718916e-92	0.0727025097786573	20.9907702949443	0.131316351108285	18.7577311775048	18	0.40688271921161	-0.0144730327728231	0.00685907342507978	0.0499766452106966	NA	0.41
65	ebi-a-GCST90001455	Tj5sjb	outcome	CD62L- HLA DR++ monocyte %monocyte || id:ebi-a-GCST90001455	16	-0.0407681620455503	0.040928526504551	0.336115943376453	0.96 (0.89-1.04)	0.00225035852339276	0.0235490408157154	0.923869624231032	1.00 (0.96-1.05)	0.00333655014772739	0.0170705242856027	0.84503534956312	0.946505875530321	1.00 (0.97-1.04)	-0.00265270659448935	0.0329500770746027	0.936898480170026	1.00 (0.93-1.06)	0.000284089850448171	0.0385655989235177	0.99421959055761	1.00 (0.93-1.08)	TRUE	4.96394055427125e-78	0.0553493210614258	21.2246545565584	0.110967848786012	13.6852247094254	15	0.549523866223766	0.00951199589185534	0.00802258157794307	0.255493913063965	NA	0.559
66	ebi-a-GCST90001456	IlEgl8	outcome	CD11c+ HLA DR++ monocyte Absolute Count || id:ebi-a-GCST90001456	17	0.012730200459676	0.0249899378433806	0.617874604071427	1.01 (0.96-1.06)	-0.0158027336962222	0.0239849537692828	0.509985485019525	0.98 (0.94-1.03)	-0.0114867364399505	0.016142176775671	0.476713909698606	0.794002281104836	0.99 (0.96-1.02)	-0.0170400694665691	0.029171786303479	0.567279069267259	0.98 (0.93-1.04)	-0.0235551121112578	0.035541557610796	0.516926095204475	0.98 (0.91-1.05)	TRUE	1.95784246210577e-85	0.117961223419342	21.6235467711358	0.12097206632975	9.33895742853489	16	0.898800798875112	-0.00752453788462683	0.00592744911858831	0.223627110801335	NA	0.895
67	ebi-a-GCST90001457	hgfJiA	outcome	CD11c+ HLA DR++ monocyte %monocyte || id:ebi-a-GCST90001457	18	0.0086155983250486	0.0135287458902967	0.533237823519056	1.01 (0.98-1.04)	0.000350654828828519	0.0141397117543609	0.980215056451633	1.00 (0.97-1.03)	-0.00455408612321412	0.0108798051526299	0.675521947615493	0.891239950583128	1.00 (0.97-1.02)	-0.000987478974817879	0.0132562048782967	0.941488581751907	1.00 (0.97-1.03)	-0.00750200011867214	0.0310974246133723	0.812253340687581	0.99 (0.93-1.05)	TRUE	2.68634981108382e-93	0.0607185697612642	22.2787692180181	0.130931683767633	14.5902667216481	17	0.624967759387014	-0.0072903785701621	0.00445124841764781	0.120970832313869	NA	0.687
68	ebi-a-GCST90001458	2Hjefc	outcome	Myeloid Dendritic Cell Absolute Count || id:ebi-a-GCST90001458	54	0.0116573348142843	0.0108332007766384	0.286861136661158	1.01 (0.99-1.03)	0.0193964509301191	0.011333664863093	0.087007022389947	1.02 (1.00-1.04)	0.000432942506547659	0.00717318197538427	0.951872330895304	0.982382143530153	1.00 (0.99-1.01)	0.0193091307062657	0.0127221447531878	0.13501835612063	1.02 (0.99-1.05)	0.0126598432512178	0.0229879708676697	0.584142379505628	1.01 (0.97-1.06)	TRUE	0	0.0504922278922548	44.6650370577713	0.68220334810893	53.3554851849892	53	0.460479784378837	-0.00422429297157942	0.00305524533788351	0.172685796279859	NA	0.4
69	ebi-a-GCST90001459	B7siKl	outcome	Myeloid Dendritic Cell %Dendritic Cell || id:ebi-a-GCST90001459	46	-0.0122122097010903	0.0192807503626997	0.529758563166616	0.99 (0.95-1.03)	-0.0179934574286225	0.0144881530461909	0.214257665455306	0.98 (0.95-1.01)	-0.0203677118535309	0.0095937406215203	0.0337521004927933	0.273767037330435	0.98 (0.96-1.00)	-0.0103797544346652	0.0226415465583221	0.648843918631652	0.99 (0.95-1.03)	-0.00245578180397804	0.0279761891860908	0.930440104120476	1.00 (0.94-1.05)	TRUE	0	0.803556745677415	39.4486768989439	0.511187481672086	46.9989996496173	45	0.390597355336419	-0.00208454783307976	0.00423073191050751	0.624663423320793	NA	0.362
70	ebi-a-GCST90001460	BW6bk7	outcome	Plasmacytoid Dendritic Cell Absolute Count || id:ebi-a-GCST90001460	31	0.00142343321603738	0.0120557870846092	0.906825791717958	1.00 (0.98-1.03)	-0.0115804559157714	0.0132786547544433	0.3831480295842	0.99 (0.96-1.01)	0.00228664109232602	0.00838104328181876	0.784980131858018	0.927241903327432	1.00 (0.99-1.02)	-0.0120748420120399	0.014336159542829	0.406304553379789	0.99 (0.96-1.02)	-0.0140156155907764	0.0209553094969036	0.508716041584012	0.99 (0.95-1.03)	TRUE	3.15329101461333e-188	0.0551345722861497	24.6328086260963	0.224644979130439	33.8367451524206	30	0.287406602369042	0.000444804759475071	0.00410355743412067	0.914428955530357	NA	0.268
71	ebi-a-GCST90001461	pO1Xhi	outcome	Dendritic Cell Absolute Count || id:ebi-a-GCST90001461	48	-0.0248692987893575	0.0213579849862802	0.250264349168958	0.98 (0.94-1.02)	-0.0101566208593677	0.0150010625712448	0.498367825894641	0.99 (0.96-1.02)	-0.00929926061536786	0.0100891139714552	0.356678654142268	0.750183010357246	0.99 (0.97-1.01)	-0.0149081265475879	0.0227949987892495	0.516293650085737	0.99 (0.94-1.03)	0.0143968650438648	0.0323838014751572	0.658671088705412	1.01 (0.95-1.08)	TRUE	0	0.243944125013855	39.4272994724982	0.541873519115844	43.935421858989	47	0.600260300871057	0.00377552493234286	0.0045647622504659	0.412449234560969	NA	0.574
72	ebi-a-GCST90001462	RJd1Vh	outcome	CD62L- Dendritic Cell Absolute Count || id:ebi-a-GCST90001462	55	-0.00552272912738197	0.00968992766402299	0.571122938262664	0.99 (0.98-1.01)	0.00174568617264646	0.0111398627595778	0.87547635732895	1.00 (0.98-1.02)	-0.00912517986747526	0.00668468083645081	0.172225286286923	0.576717701786485	0.99 (0.98-1.00)	-0.00221280457179626	0.00974180800495429	0.821168628888356	1.00 (0.98-1.02)	0.0117650974860372	0.0206157251460241	0.57058006707442	1.01 (0.97-1.05)	TRUE	0	0.368496304339862	55.6054209125121	0.848766114711152	41.3363713773642	54	0.896863435128282	-0.00151422385748417	0.00294861160039766	0.609709402734905	NA	0.872
73	ebi-a-GCST90001463	nQ4CcB	outcome	CD62L- Dendritic Cell %Dendritic Cell || id:ebi-a-GCST90001463	59	-0.0254872836274955	0.0114668781578902	0.0302193114895624	0.97 (0.95-1.00)	-0.0170340450497576	0.0108833947013564	0.11754989964448	0.98 (0.96-1.00)	-0.0178847017415833	0.00688030449119703	0.00933853708147913	0.162312668320947	0.98 (0.97-1.00)	-0.019368309856532	0.0119304129917584	0.10991863512752	0.98 (0.96-1.00)	-0.0235490995194316	0.0195088676588115	0.23229464166936	0.98 (0.94-1.01)	TRUE	0	0.808094619531197	49.1850720320836	0.803050640137449	54.1263978261791	58	0.620079400508153	0.00277084676322464	0.00334333797215447	0.410693541634028	NA	0.626
74	ebi-a-GCST90001464	nwVm99	outcome	CD86+ myeloid Dendritic Cell Absolute Count || id:ebi-a-GCST90001464	67	-0.0259041119893651	0.0125541775348494	0.0430739723802116	0.97 (0.95-1.00)	-0.0154278222915293	0.0105515760071477	0.143704382731311	0.98 (0.96-1.01)	-0.0192279058973672	0.00677704073127325	0.00455092862440084	0.141388862912956	0.98 (0.97-0.99)	-0.0195884189902799	0.0125908194360915	0.124545347104801	0.98 (0.96-1.01)	-0.00304469859652395	0.0196301935737914	0.877213623416709	1.00 (0.96-1.04)	TRUE	0	0.953396188891086	52.1873406255561	0.9679346126965	71.4633769229818	66	0.301293935410596	0.00222483339895012	0.0034541038948771	0.521768611207882	NA	0.319
75	ebi-a-GCST90001465	JtgPWL	outcome	CD86+ myeloid Dendritic Cell %Dendritic Cell || id:ebi-a-GCST90001465	68	-0.0096198653926435	0.00818839166802064	0.244288992330747	0.99 (0.97-1.01)	0.00167090822129578	0.00908501673315189	0.854076910385041	1.00 (0.98-1.02)	-0.0125169027870288	0.00565350278433764	0.0268281994798825	0.254118006362848	0.99 (0.98-1.00)	-0.000890290301028385	0.00868907256988359	0.918696883744506	1.00 (0.98-1.02)	-0.00611895327716916	0.0156573360434044	0.697181866274641	0.99 (0.96-1.02)	TRUE	0	0.648525471290471	50.2891792305809	0.940544193286905	54.3819785713557	67	0.866184906428294	-0.0013042520405349	0.00266676443106949	0.626408879060659	NA	0.871
76	ebi-a-GCST90001466	dWIcso	outcome	CD86+ plasmacytoid Dendritic Cell Absolute Count || id:ebi-a-GCST90001466	21	-0.00219403506805313	0.029149570724513	0.940788201723927	1.00 (0.94-1.06)	-5.28102840144779e-05	0.0227799036346218	0.99815027871938	1.00 (0.96-1.05)	-0.00624161722000211	0.0156824928588292	0.690630887873283	0.897082825885225	0.99 (0.96-1.02)	0.0108851401579451	0.0241249318093688	0.656700424315615	1.01 (0.96-1.06)	-0.00480287244769972	0.0374343908193375	0.899192094055748	1.00 (0.92-1.07)	TRUE	1.09015121638773e-106	0.0732962666906707	22.0522207977313	0.136436925693876	24.1100047266609	20	0.237619950419619	-0.00115083745922214	0.00659559936573137	0.86332962502931	NA	0.274
77	ebi-a-GCST90001467	wZTn6E	outcome	CD86+ plasmacytoid Dendritic Cell %Dendritic Cell || id:ebi-a-GCST90001467	30	-0.0072390011249492	0.0243934271930667	0.768839789541567	0.99 (0.95-1.04)	0.00836354840811137	0.0190704343259897	0.660979674103307	1.01 (0.97-1.05)	0.00801613044396801	0.0131181530223985	0.541152196126388	0.838665757757882	1.01 (0.98-1.03)	0.010996607777809	0.0235251519233862	0.643678306908879	1.01 (0.97-1.06)	0.0141054913998083	0.0275245906527494	0.612204354630352	1.01 (0.96-1.07)	TRUE	1.25185361826973e-168	0.10307752816115	23.2189451178406	0.202976546155042	30.2979485365192	29	0.399242090297833	0.00365799785902982	0.00487016530987243	0.458857042984465	NA	0.442
78	ebi-a-GCST90001468	Z3KpJI	outcome	CD62L- myeloid Dendritic Cell Absolute Count || id:ebi-a-GCST90001468	58	-0.0332550458690919	0.0159731300354396	0.0419301716525854	0.97 (0.94-1.00)	-0.0185417090836104	0.0113159109742681	0.10130658627045	0.98 (0.96-1.00)	-0.0203361182055517	0.00767874080765362	0.00808818405541193	0.15537827264344	0.98 (0.97-0.99)	-0.0278489952035428	0.0145029810421172	0.0598379362368894	0.97 (0.95-1.00)	-0.0176187329927857	0.020703332304955	0.398325061911635	0.98 (0.94-1.02)	TRUE	0	0.957307613364831	54.8165510200744	0.876702224714018	40.8574018432885	57	0.947386837637142	0.0036047695269837	0.00390819290241235	0.360296637508955	NA	0.95
79	ebi-a-GCST90001469	GpGxbx	outcome	CD62L- myeloid Dendritic Cell %Dendritic Cell || id:ebi-a-GCST90001469	73	-0.0173651999092529	0.01187566318783	0.148084888482302	0.98 (0.96-1.01)	-0.0145323987196334	0.0102192096501431	0.155006860995331	0.99 (0.97-1.01)	-0.0176530379835188	0.00631343972054326	0.00517226538579516	0.14756991798023	0.98 (0.97-0.99)	-0.0126642798431673	0.0117118386652846	0.283162009081884	0.99 (0.97-1.01)	-0.0112088267439523	0.0187520829503288	0.551890438719459	0.99 (0.95-1.03)	TRUE	NA	0.93683920348063	52.1521261242024	1.04329818929834	81.7852307313523	72	0.201531731460384	-9.73429086594423e-05	0.00329827190288909	0.976538010375709	NA	0.226
80	ebi-a-GCST90001470	7xEYi8	outcome	CD62L- plasmacytoid Dendritic Cell Absolute Count || id:ebi-a-GCST90001470	30	0.0168667746857512	0.0246207771640415	0.498936853306933	1.02 (0.97-1.07)	0.00435610954894661	0.0190916950194059	0.819515813528954	1.00 (0.97-1.04)	-0.0064622390307801	0.0127539168154516	0.612374718621484	0.857447050842329	0.99 (0.97-1.02)	0.007781344770244	0.0307539272203925	0.802038114338948	1.01 (0.95-1.07)	-0.00184861854397572	0.0333169483365731	0.956131932376962	1.00 (0.94-1.07)	TRUE	2.70296094459373e-202	0.085914637108147	26.9776250316926	0.237240665591347	21.2362251607589	29	0.850399235545826	-0.00570485329602621	0.00514997167878078	0.277397627115371	NA	0.824
81	ebi-a-GCST90001471	Z3KpJI	outcome	CD62L- plasmacytoid Dendritic Cell %Dendritic Cell || id:ebi-a-GCST90001471	30	-0.0123290685327468	0.0231060818248548	0.597839120899989	0.99 (0.94-1.03)	-0.0221179102159074	0.0174303365281312	0.204465350232893	0.98 (0.95-1.01)	-0.00924618757985688	0.0139848973416928	0.508512789182265	0.815855683742975	0.99 (0.96-1.02)	-0.0168964283737555	0.0194983303343648	0.393297797594314	0.98 (0.95-1.02)	-0.00663122825256368	0.0293977311904529	0.823118484454135	0.99 (0.94-1.05)	TRUE	1.59056498128386e-237	0.144215747937191	31.2337402930759	0.27080381020566	43.6784386099006	29	0.0393591765559926	0.000928065272578719	0.00548134415654049	0.866767396130794	NA	0.047
82	ebi-a-GCST90001472	Z3KpJI	outcome	CD62L- CD86+ myeloid Dendritic Cell Absolute Count || id:ebi-a-GCST90001472	80	-0.0213440948781889	0.0131726896615358	0.109197721968983	0.98 (0.95-1.00)	-0.0048561238501743	0.0101852468477218	0.633518658971263	1.00 (0.98-1.02)	-0.0189545680970329	0.00649609327697858	0.00352463887438775	0.122476442055899	0.98 (0.97-0.99)	-0.00655225821272037	0.0130289665992033	0.616434248626728	0.99 (0.97-1.02)	-0.0109426636419558	0.0200894908923592	0.587497015427781	0.99 (0.95-1.03)	TRUE	0	0.954507065287466	42.9747209486308	0.991677715379205	79.3078221787045	79	0.469109228969542	0.000736138618909112	0.00352111980999617	0.83494348149191	NA	0.475
83	ebi-a-GCST90001473	6pllY4	outcome	CD62L- CD86+ myeloid Dendritic Cell %Dendritic Cell || id:ebi-a-GCST90001473	78	-0.0172173633997363	0.0130291108186353	0.19031460727132	0.98 (0.96-1.01)	-0.00802909283804897	0.0107336739606805	0.454443034269219	0.99 (0.97-1.01)	-0.0129765906812355	0.00660362743598718	0.0494061272250407	0.324004029416443	0.99 (0.97-1.00)	-0.00865250653579835	0.013240647105211	0.515393176060512	0.99 (0.97-1.02)	-0.0170436967855318	0.01819946100291	0.351946587275135	0.98 (0.95-1.02)	TRUE	0	0.691983026734575	42.8379570241865	0.957463489604567	73.6164174695984	77	0.588155438744051	0.00126276025587948	0.00334440795497488	0.706799749941567	NA	0.618
84	ebi-a-GCST90001474	lB5ocz	outcome	Plasmacytoid Dendritic Cell %Dendritic Cell || id:ebi-a-GCST90001474	41	0.0105659090301426	0.0139531314714006	0.453455371854845	1.01 (0.98-1.04)	-0.00141242054663477	0.0138670430616421	0.918872176727929	1.00 (0.97-1.03)	0.0181505144929707	0.00864802007788864	0.0358340254458839	0.28127783414511	1.02 (1.00-1.04)	-6.98907259181203e-05	0.0144429721804857	0.996163040256234	1.00 (0.97-1.03)	0.00188816936920988	0.024946861767649	0.940044890865203	1.00 (0.95-1.05)	TRUE	0	0.687370043284659	40.8195328776448	0.472178498995057	38.2862404919631	40	0.547568158391611	0.00244296622869779	0.00352693134870413	0.492626742926454	NA	0.51
85	ebi-a-GCST90001475	iEulkS	outcome	HLA DR++ monocyte %monocyte || id:ebi-a-GCST90001475	45	-0.0214227514535013	0.0233250314341467	0.363509419318128	0.98 (0.94-1.02)	-0.0102036646439022	0.0158199622854358	0.518935830260217	0.99 (0.96-1.02)	-0.00721943292303864	0.0115272428776493	0.531122697257492	0.832016242484912	0.99 (0.97-1.02)	-0.00550002284218404	0.0179303986478138	0.76048603798874	0.99 (0.96-1.03)	-0.00092704602623761	0.0277141322837986	0.973466784855645	1.00 (0.95-1.05)	TRUE	0	0.136902892870867	30.240708412487	0.374908634947101	66.9980573580262	44	0.0142937279005446	0.00388838696655091	0.00554083356401049	0.486604232472468	rs6913182	0.002
86	ebi-a-GCST90001476	0MvJFb	outcome	HLA DR++ monocyte %leukocyte || id:ebi-a-GCST90001476	15	0.0329356813906681	0.0337377810861906	0.346769917483797	1.03 (0.97-1.10)	0.0330252355229354	0.0220076483802023	0.133452485318355	1.03 (0.99-1.08)	0.00196175038202661	0.0161144752118243	0.903106202913042	0.964987558251027	1.00 (0.97-1.03)	0.0370523924399287	0.0254622482629889	0.167671437994368	1.04 (0.99-1.09)	0.0304168501701436	0.042486742274286	0.485814994738361	1.03 (0.95-1.12)	TRUE	1.27129962527546e-95	0.051933158840872	27.9618485826247	0.115763008301536	18.1422480392833	14	0.200378721431613	-0.00844329068764041	0.00774009216784077	0.295144511418749	rs2760157, rs3134928	0.003
87	ebi-a-GCST90001477	99tKRi	outcome	HLA DR++ monocyte Absolute Count || id:ebi-a-GCST90001477	37	-0.0113617972253825	0.0169984101241322	0.508260530426362	0.99 (0.96-1.02)	-0.00863040274339872	0.0152584195619937	0.571655004530601	0.99 (0.96-1.02)	0.00196613753350742	0.0100221338466717	0.8444696474127	0.946505875530321	1.00 (0.98-1.02)	-0.00325363539723256	0.0157989188808424	0.837997701858693	1.00 (0.97-1.03)	0.0158359978700048	0.02552726432287	0.538930853253426	1.02 (0.97-1.07)	TRUE	7.89408123168798e-223	0.0537814915613587	24.0972546106371	0.247509137021153	46.3102346070384	36	0.116585118756739	0.00452139375012723	0.00429281788603507	0.299445467562776	rs28610544	0.021
88	ebi-a-GCST90001478	WOCaa9	outcome	CD4 regulatory T cell %CD4+ T cell || id:ebi-a-GCST90001478	25	-0.0113122092297719	0.0304788789437447	0.713923316875865	0.99 (0.93-1.05)	-0.00406171577787807	0.0207298613775303	0.844660649887261	1.00 (0.96-1.04)	0.0118061888948828	0.0137554388408854	0.390731013781442	0.7663079536177	1.01 (0.98-1.04)	-0.00775149713671278	0.023701309571729	0.746465983261394	0.99 (0.95-1.04)	-0.00876976030011017	0.0336311718661182	0.796499839389689	0.99 (0.93-1.06)	TRUE	4.52912421829421e-162	0.174383269968578	26.8488184556317	0.193713352330255	22.6755860060002	24	0.539010249618045	0.00566368509920753	0.00666321514853253	0.404090762977966	NA	0.56
89	ebi-a-GCST90001479	uvC9oY	outcome	CD4 regulatory T cell %T cell || id:ebi-a-GCST90001479	20	-0.00373136930061472	0.0262280599998046	0.888449972008279	1.00 (0.95-1.05)	-0.0147394349739215	0.020838808925266	0.479375729835115	0.99 (0.95-1.03)	0.00449681233460584	0.0145298353011369	0.756950199424817	0.911943946118426	1.00 (0.98-1.03)	-0.011021667655726	0.0259268826324708	0.675535241521321	0.99 (0.94-1.04)	0.00949384921599639	0.0388072509910215	0.809356910131728	1.01 (0.94-1.09)	TRUE	1.68786126010769e-113	0.0610060491603337	24.3702856903812	0.140856789964099	18.3823483760571	19	0.497049068178918	0.00201898318279521	0.00534221824712387	0.709902584094966	NA	0.519
90	ebi-a-GCST90001480	rYKnET	outcome	Resting CD4 regulatory T cell Absolute Count || id:ebi-a-GCST90001480	48	0.0213371203155877	0.0135661620734268	0.12261437320433	1.02 (0.99-1.05)	0.0203225765385952	0.0119513540677756	0.0890479412137574	1.02 (1.00-1.04)	0.00576843046592232	0.00827840672528897	0.485925194384543	0.795423493882023	1.01 (0.99-1.02)	0.013699384192147	0.0110634272571856	0.221769646481958	1.01 (0.99-1.04)	0.0156297061373096	0.018104619115576	0.39235706774706	1.02 (0.98-1.05)	TRUE	0	0.100815386270078	29.2994854522946	0.408939299471373	62.5734438601491	47	0.0637618118421637	-0.00710495391707977	0.00446402474787391	0.118323648844241	NA	0.083
91	ebi-a-GCST90001481	RJd1Vh	outcome	Resting CD4 regulatory T cell %CD4 regulatory T cell || id:ebi-a-GCST90001481	85	0.00784368013384231	0.00582816783441787	0.182024463153104	1.01 (1.00-1.02)	0.00247041476172142	0.00669672132628958	0.712202901761717	1.00 (0.99-1.02)	0.00474319856734315	0.00471914406014044	0.314850039447077	0.706764427027315	1.00 (1.00-1.01)	0.00590118005809814	0.00568090789256317	0.301890693874349	1.01 (0.99-1.02)	-0.000672542620478667	0.0116969523166069	0.954285649075587	1.00 (0.98-1.02)	TRUE	0	0.139856928844555	40.091838265595	0.971593305819523	75.2602985150529	84	0.741273024106359	-0.00228372943849266	0.0025191661906362	0.367273472809769	NA	0.797
92	ebi-a-GCST90001482	cu62oM	outcome	Resting CD4 regulatory T cell %CD4+ T cell || id:ebi-a-GCST90001482	62	0.00923460328524664	0.00686134509107717	0.183402225082718	1.01 (1.00-1.02)	0.000134310228275689	0.00800474706685932	0.986613064907578	1.00 (0.98-1.02)	0.00294465276187842	0.00547704471936265	0.590828831985	0.84404118855	1.00 (0.99-1.01)	0.00572202351490009	0.00659431425172765	0.388948061239633	1.01 (0.99-1.02)	0.00815667607296766	0.0137892045881429	0.556353777926872	1.01 (0.98-1.04)	TRUE	0	0.06892174418231	36.6122286399758	0.650098277636074	55.38322303297	61	0.678727639284105	-0.00453122965103795	0.00297723595719805	0.133272684689395	NA	0.708
93	ebi-a-GCST90001483	qFEtR2	outcome	CD39+ resting CD4 regulatory T cell Absolute Count || id:ebi-a-GCST90001483	149	0.00412300844151304	0.006354910322234	0.517485780952816	1.00 (0.99-1.02)	0.000680825040435425	0.00653197985154931	0.916987218200984	1.00 (0.99-1.01)	0.00522671714795031	0.00400544514628139	0.191925899963326	0.596251952860783	1.01 (1.00-1.01)	0.00438907691740215	0.00636226879350019	0.49136231759351	1.00 (0.99-1.02)	0.00718806517681714	0.0113380458376434	0.52707418245186	1.01 (0.99-1.03)	TRUE	NA	0.333670627015594	54.1966231318267	2.2459993360649	138.532130981856	148	0.699697145760855	0.000496521659989335	0.00221950212218818	0.823294671077362	NA	0.722
94	ebi-a-GCST90001484	BhAUc4	outcome	CD39+ resting CD4 regulatory T cell %resting CD4 regulatory T cell || id:ebi-a-GCST90001484	163	0.00413034775529558	0.00867666913929332	0.63469890418751	1.00 (0.99-1.02)	0.00548065146348687	0.00711368385691243	0.441040194508081	1.01 (0.99-1.02)	0.00629017749438616	0.00451666734776924	0.16372292822991	0.56643477539258	1.01 (1.00-1.02)	0.00486285211050019	0.00962077788809325	0.613927629484975	1.00 (0.99-1.02)	0.000878427690469197	0.0141032099601451	0.950412131757409	1.00 (0.97-1.03)	TRUE	NA	0.436158944055552	51.3505230007431	2.36793259911885	175.276313868723	162	0.22508325446804	0.000738141886957341	0.00249009744982389	0.767283054135376	NA	0.226
95	ebi-a-GCST90001485	0eOqsW	outcome	CD39+ resting CD4 regulatory T cell %CD4 regulatory T cell || id:ebi-a-GCST90001485	167	-0.00124411077001329	0.00553188085100192	0.822336649157548	1.00 (0.99-1.01)	0.000145719818579948	0.00573563134852276	0.979731074094978	1.00 (0.99-1.01)	0.00484802709362882	0.00368457136376147	0.188253198528579	0.589806158480097	1.00 (1.00-1.01)	0.00264267982018235	0.00570670004784777	0.643910893197223	1.00 (0.99-1.01)	-0.000266234632767759	0.0110131855377576	0.980742715417863	1.00 (0.98-1.02)	TRUE	NA	0.326809065263805	55.6836628628062	2.54692184154933	165.778333772505	166	0.490254102671422	0.002877248434964	0.00194876449239349	0.141729750526362	NA	0.528
96	ebi-a-GCST90001486	YbwrrT	outcome	Activated CD4 regulatory T cell Absolute Count || id:ebi-a-GCST90001486	17	0.00340699242933983	0.0106553530069409	0.753572060806857	1.00 (0.98-1.02)	-0.00535338679749219	0.0120744042220243	0.657500635280147	0.99 (0.97-1.02)	0.000706557363136611	0.0087675467433393	0.935769763421214	0.975874181853552	1.00 (0.98-1.02)	-0.00023010665762041	0.0112356939177916	0.983913719526723	1.00 (0.98-1.02)	0.0200949664139083	0.0171834544194429	0.259354701981165	1.02 (0.99-1.06)	TRUE	4.21189665116647e-89	0.0502445098787616	22.920685929497	0.113697406608995	14.7082811406561	16	0.546099206946244	-0.00242008740427422	0.00542666557081116	0.661994442549079	NA	0.599
97	ebi-a-GCST90001487	hgfJiA	outcome	Activated CD4 regulatory T cell %CD4 regulatory T cell || id:ebi-a-GCST90001487	31	-0.012007968678548	0.0127504424576593	0.354090657303882	0.99 (0.96-1.01)	-0.00399318612280164	0.0125404599631894	0.750163172320551	1.00 (0.97-1.02)	-0.0102085705417017	0.00897989156933746	0.255611202939094	0.66168857498418	0.99 (0.97-1.01)	-0.00943483165612019	0.0123468220745697	0.450746302123593	0.99 (0.97-1.01)	-0.000264535317213821	0.0177751638050543	0.988224615570844	1.00 (0.97-1.04)	TRUE	1.60803997738554e-187	0.153558591564368	24.6467284634432	0.220731439334041	33.2058994539168	30	0.313676434605848	0.000902067969553121	0.00420587762510395	0.831675402353993	NA	0.36
98	ebi-a-GCST90001488	pO1Xhi	outcome	Activated CD4 regulatory T cell %CD4+ T cell || id:ebi-a-GCST90001488	20	0.0138674962944603	0.0221956260055642	0.539952020567545	1.01 (0.97-1.06)	-0.000703348441026638	0.0187132854188401	0.970018158343841	1.00 (0.96-1.04)	-0.0108982627776942	0.0129356711526536	0.399509877116166	0.7663079536177	0.99 (0.96-1.01)	-0.0040045728503656	0.0197507504442066	0.841481597187248	1.00 (0.96-1.04)	0.00348522267042367	0.0273281076989296	0.899859037346111	1.00 (0.95-1.06)	TRUE	2.54103198782743e-102	0.0968559058943391	22.3874817905458	0.129495321070622	29.2807896696228	19	0.0616948465317827	-0.00951053836353825	0.00610554581807563	0.136715066752654	NA	0.092
99	ebi-a-GCST90001489	rYKnET	outcome	CD39+ activated CD4 regulatory T cell Absolute Count || id:ebi-a-GCST90001489	165	0.00609603451018371	0.0116514744733629	0.601546609212993	1.01 (0.98-1.03)	0.000458829319070041	0.00764653287258723	0.95215174472303	1.00 (0.99-1.02)	0.00696844407441133	0.00492684684293268	0.157249737503628	0.559962479890968	1.01 (1.00-1.02)	-0.00598066474078252	0.0129748799037544	0.645451033256303	0.99 (0.97-1.02)	0.00265003879855896	0.0192579742678227	0.890719547537006	1.00 (0.97-1.04)	TRUE	NA	0.380532848376872	44.1572535673703	2.09357659497296	181.531681463208	164	0.165515749305439	0.000251231230424714	0.00300273405721217	0.933423468163213	NA	0.18
100	ebi-a-GCST90001490	zW0p9l	outcome	CD39+ activated CD4 regulatory T cell %activated CD4 regulatory T cell || id:ebi-a-GCST90001490	6	0.0177131582775627	0.0314487037774125	0.603346374813551	1.02 (0.96-1.08)	0.0146783866261422	0.0267056185942882	0.582568618708031	1.01 (0.96-1.07)	0.0257088247887293	0.020317672897959	0.205748405399638	0.605630386861838	1.03 (0.99-1.07)	0.0140499304474436	0.0252821197370499	0.602346411500578	1.01 (0.97-1.07)	0.0153069335724805	0.0323427289510134	0.655959914553857	1.02 (0.95-1.08)	TRUE	1.64790894778915e-29	0.153339838983355	21.7009540442046	0.0376636081530496	2.41522207194224	5	0.789205118200821	0.00446110260440279	0.0133930385198733	0.755792747552564	NA	0.832
101	ebi-a-GCST90001491	f2noEF	outcome	CD39+ activated CD4 regulatory T cell %CD4 regulatory T cell || id:ebi-a-GCST90001491	159	-0.00255883066235538	0.00884296665192365	0.772685081901272	1.00 (0.98-1.01)	0.00430712994786342	0.00760938539131592	0.571374321850384	1.00 (0.99-1.02)	0.00840882644364275	0.00454999307094382	0.0645883784914863	0.362688586913731	1.01 (1.00-1.02)	0.00354799210083367	0.0102909198070956	0.730726394719277	1.00 (0.98-1.02)	0.00176509892586063	0.0169395053742341	0.917142670727517	1.00 (0.97-1.04)	TRUE	NA	0.630913857646686	47.6448481941093	2.15112280226123	180.029775531818	158	0.110656252263326	0.00390802640819281	0.00263742105925192	0.140408323438624	NA	0.102
102	ebi-a-GCST90001492	PD0MKW	outcome	Secreting CD4 regulatory T cell Absolute Count || id:ebi-a-GCST90001492	28	0.00145396491911011	0.00658493909712238	0.826971706441771	1.00 (0.99-1.01)	-0.000879949479466191	0.00734967421732819	0.904699946507344	1.00 (0.98-1.01)	-0.00055262717397008	0.00529151662965	0.916823003598004	0.96634465534984	1.00 (0.99-1.01)	0.000185665087614029	0.00749863772777008	0.980428613518204	1.00 (0.99-1.01)	-0.000351657914753695	0.00880225446461108	0.968426231522583	1.00 (0.98-1.02)	TRUE	1.13101518506825e-198	0.0502778680776558	28.3872946273741	0.231171741396367	15.0902207828324	27	0.968147517597007	-0.00258457166146517	0.00504827621250346	0.612992705471823	NA	0.965
103	ebi-a-GCST90001493	1Chosv	outcome	Secreting CD4 regulatory T cell %CD4 regulatory T cell || id:ebi-a-GCST90001493	67	-0.00382433040673524	0.00715519465587903	0.594830905311469	1.00 (0.98-1.01)	-0.0116232428894928	0.00823399733189352	0.158063040370923	0.99 (0.97-1.00)	-0.00274404675392669	0.00554059345649581	0.620415017878034	0.861032249146321	1.00 (0.99-1.01)	-0.00888464578974768	0.00767692293754186	0.251313570295482	0.99 (0.98-1.01)	-0.0077795428022619	0.0142356713703714	0.586577222540986	0.99 (0.96-1.02)	TRUE	0	0.072638111208184	39.4800271374916	0.755695623805554	55.8280305145059	66	0.809641975397839	0.000620663515872264	0.00260124274025436	0.812164331690411	NA	0.825
104	ebi-a-GCST90001494	da84Dh	outcome	Secreting CD4 regulatory T cell %CD4+ T cell || id:ebi-a-GCST90001494	40	-0.00644859058790445	0.00707419796613538	0.367744606994255	0.99 (0.98-1.01)	-0.00172432137134528	0.00735097052928891	0.814542051439227	1.00 (0.98-1.01)	-0.00556517783903588	0.00553521552250395	0.314698005696061	0.706764427027315	0.99 (0.98-1.01)	-0.00565426820078979	0.00629125514851771	0.374301235965693	0.99 (0.98-1.01)	-0.00565426820078979	0.0103556752952216	0.588171290222468	0.99 (0.97-1.01)	TRUE	0	0.10701052727995	35.9909136819792	0.413403680946519	42.1490180234544	39	0.336340712114306	0.000708707805917506	0.00321933501493018	0.826939719895863	NA	0.418
105	ebi-a-GCST90001495	5Sgsl9	outcome	CD39+ secreting CD4 regulatory T cell Absolute Count || id:ebi-a-GCST90001495	193	0.00412093774216436	0.0097217697275841	0.672124774233334	1.00 (0.99-1.02)	0.00227615844706495	0.0068265553691167	0.738811921989456	1.00 (0.99-1.02)	0.00900699744270621	0.00437106634988267	0.0393416946657364	0.286929426667401	1.01 (1.00-1.02)	-0.00333118016600509	0.01189473329757	0.779736763760456	1.00 (0.97-1.02)	0.010636280955527	0.0178299172892057	0.551516419831083	1.01 (0.98-1.05)	TRUE	NA	0.660922102273868	46.5810530815471	2.57470865813171	214.181998149507	192	0.130334412712574	0.00153325527886872	0.00268340506853556	0.568410974725316	NA	0.127
106	ebi-a-GCST90001496	gMEfXh	outcome	CD39+ secreting CD4 regulatory T cell %secreting CD4 regulatory T cell || id:ebi-a-GCST90001496	205	0.0112855589888328	0.00781443107127712	0.150225867334504	1.01 (1.00-1.03)	0.00610820496480155	0.0062538467169126	0.328711924436031	1.01 (0.99-1.02)	0.00915062812469818	0.00403730556971834	0.0234196503005764	0.247156596349039	1.01 (1.00-1.02)	0.00748981785841241	0.00938227268764502	0.425627869854804	1.01 (0.99-1.03)	0.0115120978679036	0.0147766584781622	0.436839430048504	1.01 (0.98-1.04)	TRUE	NA	0.825992036399944	49.9623031771566	2.89750459238003	207.698865692829	204	0.414887920720469	-0.000747625326405572	0.00233332483447506	0.748985586781611	NA	0.422
107	ebi-a-GCST90001497	cH1ktW	outcome	CD39+ secreting CD4 regulatory T cell %CD4 regulatory T cell || id:ebi-a-GCST90001497	193	0.00652308338002248	0.00823130592391267	0.429068433975003	1.01 (0.99-1.02)	0.00459110425968019	0.00674541194957943	0.496108029650186	1.00 (0.99-1.02)	0.00798564880126825	0.00415900370848042	0.0548469157096168	0.342207251863421	1.01 (1.00-1.02)	0.00550088749636346	0.0103166671982974	0.59450907581007	1.01 (0.99-1.03)	0.000302018256924108	0.0170165895552893	0.985857951243323	1.00 (0.97-1.03)	TRUE	NA	0.700100072786671	51.2570786644731	2.79849886135963	195.007309850426	192	0.425964719682281	0.000505078292138315	0.00244429787137154	0.836514779652332	NA	0.451
108	ebi-a-GCST90001498	gMEfXh	outcome	Activated & resting CD4 regulatory T cell Absolute Count || id:ebi-a-GCST90001498	22	0.00112383252764266	0.0239342415662514	0.963014795115016	1.00 (0.96-1.05)	0.00764830304431754	0.0197030090012132	0.697883245434608	1.01 (0.97-1.05)	0.00331593697058884	0.0145958550545275	0.820281082206477	0.944480466594794	1.00 (0.98-1.03)	0.00803508950006981	0.0266329368779672	0.76585010982785	1.01 (0.96-1.06)	0.0116843807356554	0.0323382287236259	0.721471549820118	1.01 (0.95-1.08)	TRUE	1.64845779915447e-123	0.0573305396424413	23.7699727255923	0.152566126731742	12.7746575017361	21	0.916311548459526	0.00062659881679173	0.00542205975899773	0.909149977020704	NA	0.919
109	ebi-a-GCST90001499	8PfeNy	outcome	Activated & resting CD4 regulatory T cell %CD4 regulatory T cell || id:ebi-a-GCST90001499	65	0.00239573458356052	0.00709202963176875	0.736631965858301	1.00 (0.99-1.02)	0.0114078914143147	0.00820630466775884	0.164487144181758	1.01 (1.00-1.03)	0.00189808075805466	0.00553337530491329	0.731580374028013	0.911943946118426	1.00 (0.99-1.01)	0.00881826735103819	0.00743674421623675	0.240097016728736	1.01 (0.99-1.02)	0.00773387057264552	0.0144095907379576	0.593324124120748	1.01 (0.98-1.04)	TRUE	0	0.0605902854995743	39.9105790213718	0.74087788854064	54.4953169169029	64	0.795592868879861	-0.00028859673397258	0.00257253698863195	0.91103443005278	NA	0.778
110	ebi-a-GCST90001500	HqiOOG	outcome	Activated & resting CD4 regulatory T cell %CD4+ T cell || id:ebi-a-GCST90001500	45	0.0128878808850402	0.0106174439637929	0.231433805323932	1.01 (0.99-1.03)	0.0194898373968195	0.0108332701491643	0.0720072278663914	1.02 (1.00-1.04)	0.014854505387893	0.00754241125726795	0.048899863944617	0.324004029416443	1.01 (1.00-1.03)	0.0140660171333506	0.0110310402407168	0.208955071562091	1.01 (0.99-1.04)	0.0151004720203351	0.0177476395078536	0.399462774985615	1.02 (0.98-1.05)	TRUE	0	0.415435279729283	27.7308713095776	0.359724532007994	44.3737317476965	44	0.45587923894023	0.000935985469147567	0.00350134670448632	0.790499600716382	NA	0.499
111	ebi-a-GCST90001501	hdXSYB	outcome	Activated & secreting CD4 regulatory T cell Absolute Count || id:ebi-a-GCST90001501	27	-0.00499064683784323	0.00679174476201755	0.469292011256147	1.00 (0.98-1.01)	-0.0010264591646105	0.00725737278935763	0.887524929884901	1.00 (0.98-1.01)	-0.000960220809348872	0.00541684992305456	0.859299819716164	0.95323518816172	1.00 (0.99-1.01)	-0.00102696785879966	0.00746620169513018	0.891656624975352	1.00 (0.98-1.01)	0.000381688195725621	0.00946828060567001	0.968152110782004	1.00 (0.98-1.02)	TRUE	2.07959875036129e-190	0.0507641466525803	28.4499410466439	0.223442068942694	17.549157380793	26	0.891555435743888	0.00519288079696924	0.00527867564880197	0.33466542822621	NA	0.907
112	ebi-a-GCST90001502	ir79GV	outcome	Activated & secreting CD4 regulatory T cell %CD4 regulatory T cell || id:ebi-a-GCST90001502	94	-0.00587148653026047	0.00508802267520513	0.251496528212544	0.99 (0.98-1.00)	-0.00319509650209291	0.00598502523009343	0.59344638302278	1.00 (0.99-1.01)	-0.00161966276738633	0.00391336906231891	0.678962444594534	0.891239950583128	1.00 (0.99-1.01)	-0.00399919332727805	0.00481915029111064	0.408746200392755	1.00 (0.99-1.01)	-0.00223300924631792	0.00978489371231985	0.819984116812476	1.00 (0.98-1.02)	TRUE	NA	0.0605521343824961	37.8816514213017	1.01673705538341	111.57801510443	93	0.0919346029030923	0.00399338761293568	0.00261846647796009	0.130667992455926	NA	0.094
113	ebi-a-GCST90001503	vIaIAb	outcome	Activated & secreting CD4 regulatory T cell %CD4+ T cell || id:ebi-a-GCST90001503	46	-0.00243876104505619	0.00485829281656283	0.618185124197774	1.00 (0.99-1.01)	-0.00130865882815135	0.00603280660554098	0.828267794763635	1.00 (0.99-1.01)	-0.00160494524000155	0.00414075539823473	0.698314133866771	0.902246580040253	1.00 (0.99-1.01)	0.000794958144462621	0.00560333105181665	0.887814052196031	1.00 (0.99-1.01)	-0.00429650332309892	0.00836458508770726	0.610006884203575	1.00 (0.98-1.01)	TRUE	0	0.0539866252182248	31.7566260441735	0.420243658512895	40.1414321876555	45	0.677538915332975	0.00100053622211332	0.00304918138036813	0.744367738979721	NA	0.702
114	ebi-a-GCST90001504	BW6bk7	outcome	CD25++ CD4+ T cell Absolute Count || id:ebi-a-GCST90001504	20	0.0128436293195627	0.0136327286124312	0.358606242094727	1.01 (0.99-1.04)	0.00684410018572858	0.0135377814095453	0.613168710212804	1.01 (0.98-1.03)	0.0131948236759599	0.00922646532678712	0.152686590535289	0.551788173716638	1.01 (1.00-1.03)	0.00590356158717686	0.0104605897107774	0.579109809389166	1.01 (0.99-1.03)	0.0267431181801605	0.0232202759091252	0.263725464082557	1.03 (0.98-1.07)	TRUE	4.76551027108701e-108	0.148346637926229	23.4175043998651	0.136519063418328	20.9347160731451	19	0.340419373006637	0.000268248689665147	0.00711837064568459	0.970354429616461	NA	0.431
115	ebi-a-GCST90001505	rYKnET	outcome	CD25++ CD4+ T cell %CD4+ T cell || id:ebi-a-GCST90001505	26	-0.0301002907803025	0.0242263003896267	0.226069121140525	0.97 (0.93-1.02)	-0.0160860004196418	0.0174414367477681	0.356379190753732	0.98 (0.95-1.02)	-0.0127579415861275	0.0129018415646648	0.322738222503335	0.714165079103999	0.99 (0.96-1.01)	-0.0222078630062162	0.0185027700016387	0.241294453839212	0.98 (0.94-1.01)	-0.0126367192791138	0.0340688317509127	0.713823728361059	0.99 (0.92-1.06)	TRUE	4.13629196599967e-165	0.196124749998612	26.4576889250102	0.198026857314037	31.6380754423024	25	0.168752642082076	0.00515460791805594	0.00575257456515534	0.379124799012493	NA	0.213
116	ebi-a-GCST90001506	UQpxmD	outcome	CD25++ CD4+ T cell %T cell || id:ebi-a-GCST90001506	23	-0.0257105849990155	0.0206738799318846	0.22734157293904	0.97 (0.94-1.01)	-0.0129794758910155	0.0174989200997253	0.458250874279978	0.99 (0.95-1.02)	-0.00178587033192516	0.0120411971129688	0.88209547681831	0.964987558251027	1.00 (0.97-1.02)	-0.0139563055437379	0.0189248393183585	0.468636024031387	0.99 (0.95-1.02)	-0.00511698383974266	0.0276309039860633	0.854776227907405	0.99 (0.94-1.05)	TRUE	4.40635321721335e-135	0.0522802198291508	25.0368710750798	0.166099506863077	30.0853216258205	22	0.116405340174258	0.00869165442928796	0.00563760058917954	0.13807445696776	rs71506285	0.02
117	ebi-a-GCST90001507	vWInko	outcome	CD25++ CD45RA+ CD4 not regulatory T cell Absolute Count || id:ebi-a-GCST90001507	49	0.00531326357581937	0.00792827347863916	0.506031259524327	1.01 (0.99-1.02)	0.0131030160204555	0.00982088334484876	0.182138537674504	1.01 (0.99-1.03)	0.00291941292744403	0.00593849937042891	0.622996590607055	0.861828690127651	1.00 (0.99-1.01)	0.00942048453360017	0.00901063748101526	0.301035511738747	1.01 (0.99-1.03)	0.00617326316677597	0.016945470289788	0.717232735973288	1.01 (0.97-1.04)	TRUE	0	0.0642711404188577	29.5440363378327	0.420811594057718	50.1796325655133	48	0.387043671285684	-0.00172993201168134	0.00364106548612294	0.636904176107848	NA	0.337
118	ebi-a-GCST90001508	orvxtG	outcome	CD25++ CD45RA+ CD4 not regulatory T cell %CD4+ T cell || id:ebi-a-GCST90001508	59	0.0121072777359317	0.00596628363951565	0.0471083809865896	1.01 (1.00-1.02)	0.00917710214336895	0.00793247595853803	0.247312152110578	1.01 (0.99-1.03)	0.0108409580436171	0.00491557282012804	0.0274238452623099	0.254118006362848	1.01 (1.00-1.02)	0.00964459285272862	0.00688652529826157	0.166690277519198	1.01 (1.00-1.02)	0.0200198605927507	0.0125777138073393	0.116889828986068	1.02 (1.00-1.05)	TRUE	0	0.309317824733756	31.2404390463843	0.530186545653984	55.6682649170962	58	0.562499418989712	-0.00104701990628788	0.00279579083423229	0.709423035040182	NA	0.558
119	ebi-a-GCST90001509	nwVm99	outcome	CD25++ CD45RA+ CD4 not regulatory T cell %T cell || id:ebi-a-GCST90001509	48	0.00954454579444297	0.00603739116647149	0.120752031450919	1.01 (1.00-1.02)	0.00328869531792073	0.00776474448958914	0.67189987073103	1.00 (0.99-1.02)	0.00744340388662676	0.0049243921436324	0.13065153613013	0.511414677635651	1.01 (1.00-1.02)	0.00866784183048158	0.00690980901160477	0.215890049294932	1.01 (1.00-1.02)	0.011938892293001	0.0122608419201905	0.3351699755726	1.01 (0.99-1.04)	TRUE	0	0.146772918610152	30.9889988407332	0.428107936967169	41.2047308816318	47	0.710441997937415	-0.00209381099123517	0.00348072801089414	0.550431013003568	NA	0.694
120	ebi-a-GCST90001510	RJd1Vh	outcome	CD25++ CD45RA- CD4 not regulatory T cell Absolute Count || id:ebi-a-GCST90001510	23	-0.00240131221689681	0.00977874113459692	0.808403321399462	1.00 (0.98-1.02)	0.000553354234357288	0.00987700652918589	0.955322299144224	1.00 (0.98-1.02)	-0.0042153895369407	0.00726212972958921	0.5616031804892	0.841324891156557	1.00 (0.98-1.01)	-0.00378318478024797	0.0100763609694672	0.710920347753675	1.00 (0.98-1.02)	-0.0133185257542562	0.0133541771433048	0.329448103074435	0.99 (0.96-1.01)	TRUE	2.57495672408395e-154	0.064451536677577	27.9051277947651	0.186571788111846	16.3222186078266	22	0.799578435350535	-0.00166398329245954	0.00600685488861057	0.784477733228907	NA	0.854
121	ebi-a-GCST90001511	ROdtaS	outcome	CD25++ CD45RA- CD4 not regulatory T cell %CD4+ T cell || id:ebi-a-GCST90001511	34	-0.013984696325795	0.0110697262054257	0.215598440005424	0.99 (0.96-1.01)	-0.0199130439432878	0.0118621000703291	0.0932082812817085	0.98 (0.96-1.00)	-0.0124915273611574	0.00828463036664727	0.131606905905538	0.511414677635651	0.99 (0.97-1.00)	-0.0153113989208278	0.0107649492255221	0.164312188093849	0.98 (0.96-1.01)	-0.0106080196006654	0.0177195304405148	0.553485420845299	0.99 (0.96-1.02)	TRUE	2.59525044614781e-252	0.248064114943799	28.7395225852768	0.281139205856716	29.7635483146116	33	0.629050231334433	0.000865364324636109	0.00425499911091818	0.840128984807988	NA	0.655
122	ebi-a-GCST90001512	BCa5Gq	outcome	CD25++ CD45RA- CD4 not regulatory T cell %T cell || id:ebi-a-GCST90001512	35	-0.0213826865454415	0.0109344128659795	0.0590304592669108	0.98 (0.96-1.00)	-0.0207383205973929	0.0111124042602899	0.0620089620380787	0.98 (0.96-1.00)	-0.00933305820404645	0.00803810431088482	0.245600461342929	0.654441616308943	0.99 (0.98-1.01)	-0.0167772163490114	0.0116653309630508	0.159515689065865	0.98 (0.96-1.01)	-0.0154294471611006	0.0159978403336271	0.341620212886459	0.98 (0.95-1.02)	TRUE	1.97959542203387e-229	0.152344222269937	25.8515826072335	0.260771817613357	32.0825201696504	34	0.561868771739524	0.00652711368415908	0.00401543329842532	0.113568451035022	NA	0.611
123	ebi-a-GCST90001513	niHtOH	outcome	CD4 regulatory T cell Absolute Count || id:ebi-a-GCST90001513	20	0.00762342097501692	0.0301319083509081	0.803133830981257	1.01 (0.95-1.07)	0.024840813686453	0.0218163782067606	0.254856917913331	1.03 (0.98-1.07)	0.00872796848576082	0.01542773576044	0.571575772235956	0.842072278502689	1.01 (0.98-1.04)	0.0296463524889399	0.0286673777075033	0.314050536805535	1.03 (0.97-1.09)	0.0296463524889399	0.0413875299752623	0.482511524942084	1.03 (0.95-1.12)	TRUE	5.73615362818083e-100	0.0890342362544165	21.679108348549	0.126600400942659	17.4612808986936	19	0.558647779628836	0.000320241517368863	0.00750418774346452	0.966430404522371	NA	0.572
124	ebi-a-GCST90001514	rYKnET	outcome	Hematopoietic Stem Cell Absolute Count || id:ebi-a-GCST90001514	27	-0.00261724071305066	0.0132791580093816	0.845347700708545	1.00 (0.97-1.02)	0.00663611889680231	0.0123190178797257	0.590101494532751	1.01 (0.98-1.03)	0.00619036167358471	0.00876756322457802	0.480155365986305	0.794002281104836	1.01 (0.99-1.02)	0.0114291716486111	0.0157494157777634	0.474511685810985	1.01 (0.98-1.04)	0.0121300884687211	0.0205007083203046	0.559167589468517	1.01 (0.97-1.05)	TRUE	1.39832235047314e-237	0.115894804422952	29.5464040954731	0.421112516753055	22.1624202482671	26	0.679777921690438	0.00412382470685125	0.00466959853619599	0.385584035991324	NA	0.655
125	ebi-a-GCST90001515	ir79GV	outcome	Immature Myeloid-Derived Suppressor Cells Absolute Count || id:ebi-a-GCST90001515	27	-0.00156875179483158	0.0163655525484571	0.92439845710892	1.00 (0.97-1.03)	0.00353435663461272	0.0133333600434098	0.79095074858525	1.00 (0.98-1.03)	0.00182628681187191	0.00929114685238019	0.844170275957467	0.946505875530321	1.00 (0.98-1.02)	0.0106813551169519	0.0195428219518144	0.589340255025732	1.01 (0.97-1.05)	-0.0030057105815517	0.0252210079691469	0.906052859967226	1.00 (0.95-1.05)	TRUE	6.26229342427408e-230	0.0554097798595891	28.9035475170575	0.410042816754063	12.4025548487227	26	0.988666771489944	0.00130089175622798	0.00516228310650452	0.803101774094323	NA	0.98
126	ebi-a-GCST90001516	ir79GV	outcome	Immature Myeloid-Derived Suppressor Cells %CD33dim HLA DR- CD66b- || id:ebi-a-GCST90001516	21	-0.0488475629059837	0.0220460234093326	0.0391205834604833	0.95 (0.91-0.99)	-0.0205313257076653	0.0169599816820696	0.226058423544154	0.98 (0.95-1.01)	-0.0179655091731943	0.011480693809891	0.11761919883868	0.498247976013565	0.98 (0.96-1.00)	0.0107733614207216	0.0298156040122507	0.721639543249697	1.01 (0.95-1.07)	-0.0267316519193904	0.0336805952223613	0.436697063773089	0.97 (0.91-1.04)	TRUE	1.03283640276914e-129	0.415731815247648	23.8926666412658	0.266619335841003	20.5505425649346	20	0.423997989391422	0.0107369649484876	0.00654353457879682	0.11727862144306	NA	0.381
127	ebi-a-GCST90001517	wZTn6E	outcome	CD33+ HLA DR+ Absolute Count || id:ebi-a-GCST90001517	35	0.00184535708788404	0.00876477186865933	0.834538934063959	1.00 (0.98-1.02)	0.0149006369119305	0.00930531508684877	0.109309635818149	1.02 (1.00-1.03)	0.00392557535733259	0.00592735390430041	0.507790990550886	0.815855683742975	1.00 (0.99-1.02)	0.00805013066594182	0.00887255893850908	0.370630713378036	1.01 (0.99-1.03)	-0.00963112394980925	0.0190112655008323	0.615704605552338	0.99 (0.95-1.03)	TRUE	8.95613678574743e-262	0.0805781223161097	24.3474297870739	0.451909029722213	46.4302174706056	34	0.0758151458555027	0.00150092172997286	0.00379212423438798	0.694800199170951	rs141849324	0.011
128	ebi-a-GCST90001518	hl3lOr	outcome	CD33+ HLA DR+ CD14- Absolute Count || id:ebi-a-GCST90001518	36	0.00679952927523962	0.00668934560865101	0.316583933471705	1.01 (0.99-1.02)	0.0145112529564374	0.0069542467230748	0.0369175203228968	1.01 (1.00-1.03)	0.00805661893842658	0.00553338949169889	0.145392427843245	0.538763818911517	1.01 (1.00-1.02)	0.00787252181482484	0.00615613798500752	0.20937895961623	1.01 (1.00-1.02)	0.00787252181482484	0.0102903905986004	0.449378003868872	1.01 (0.99-1.03)	TRUE	4.67964353453543e-267	0.185565777719361	24.010153066842	0.458404094126049	50.4379086809806	35	0.0441148359629894	0.00134717301052672	0.00391381374054575	0.732808415724207	NA	0.055
129	ebi-a-GCST90001519	KkV310	outcome	CD33+ HLA DR+ CD14- %CD33+ HLA DR+ || id:ebi-a-GCST90001519	20	-0.0115189861700131	0.016875101902694	0.503549057657472	0.99 (0.96-1.02)	0.000801531030829384	0.0140431808772236	0.954484516121257	1.00 (0.97-1.03)	0.00083041244760039	0.00908970343952353	0.92720854230995	0.972398132427996	1.00 (0.98-1.02)	-0.00183059403813535	0.0139854743155839	0.89723631544994	1.00 (0.97-1.03)	0.00253521530107986	0.0219046326240102	0.909074078663513	1.00 (0.96-1.05)	TRUE	2.29176745451029e-126	0.0507766852560635	24.6202044729063	0.261349567780991	28.0858797944693	19	0.0817897338499389	0.00606286091260764	0.00625348888286821	0.345135635504797	NA	0.092
130	ebi-a-GCST90001520	rYKnET	outcome	CD33+ HLA DR+ CD14dim Absolute Count || id:ebi-a-GCST90001520	32	0.000867837682547758	0.0116967271428791	0.941347815113722	1.00 (0.98-1.02)	0.00957418153610233	0.0124327292607071	0.441253136157131	1.01 (0.99-1.03)	0.00372716999724122	0.0076090670348103	0.624252275625	0.861828690127651	1.00 (0.99-1.02)	-0.000373547840321647	0.012499087888097	0.976349546627202	1.00 (0.98-1.02)	0.0204445439169634	0.0259721338008971	0.437158217432907	1.02 (0.97-1.07)	TRUE	4.08235532859661e-218	0.074450403743252	23.4264479682422	0.398188851756678	38.8277022008113	31	0.157664898494857	0.00171580574242587	0.00473279846641771	0.719493814576671	NA	0.157
131	ebi-a-GCST90001521	zMyyiK	outcome	CD33+ HLA DR+ CD14dim %CD33+ HLA DR+ || id:ebi-a-GCST90001521	26	0.00749094526505624	0.0175410089834118	0.673147360273285	1.01 (0.97-1.04)	0.00894176595414683	0.0146795518408224	0.542437798047695	1.01 (0.98-1.04)	0.00577022366260366	0.00992837702119381	0.561115785332915	0.841324891156557	1.01 (0.99-1.03)	0.00706173333378241	0.0171061388900739	0.683258606771569	1.01 (0.97-1.04)	0.00374944708660621	0.023222674124479	0.873031766272817	1.00 (0.96-1.05)	TRUE	1.0744659826207e-155	0.0915643292602759	22.313571579456	0.308819403806682	28.2332552408518	25	0.29722761469996	-0.000602005024066881	0.00484524944465936	0.902154923904671	NA	0.34
132	ebi-a-GCST90001522	UQpxmD	outcome	CD33- HLA DR- Absolute Count || id:ebi-a-GCST90001522	19	-0.00965545259386527	0.0214384726812743	0.658127502669822	0.99 (0.95-1.03)	0.00513576023032339	0.0180649229004411	0.776184615573716	1.01 (0.97-1.04)	0.00485602413977448	0.0114323509560353	0.671010444191487	0.891239950583128	1.00 (0.98-1.03)	0.00256271936161515	0.0207540855346455	0.903095192655958	1.00 (0.96-1.04)	-0.00275764194935416	0.028991572379073	0.925271430650627	1.00 (0.94-1.06)	TRUE	4.85201786853797e-105	0.0674134140729911	22.0048930655553	0.222581847364527	13.9924782791358	18	0.729581467179916	0.00529862792849924	0.00662201253394936	0.43466148791393	NA	0.751
133	ebi-a-GCST90001523	Tj5sjb	outcome	CD33- HLA DR+ Absolute Count || id:ebi-a-GCST90001523	46	0.0010059995054653	0.00852541359266923	0.906604636346957	1.00 (0.98-1.02)	0.000862521468821569	0.00936036274680724	0.926581915285691	1.00 (0.98-1.02)	-0.00257460694623821	0.00620890865930468	0.678388355973379	0.891239950583128	1.00 (0.99-1.01)	0.00192793348424269	0.0107151372124769	0.858018331413791	1.00 (0.98-1.02)	0.00910487233706481	0.0149375417930849	0.545239024529917	1.01 (0.98-1.04)	TRUE	0	0.0627476407225743	24.2604830575044	0.592648188823538	30.214814712463	45	0.955380131810656	-0.00215545187983353	0.00351692768613569	0.543111223626261	NA	0.961
134	ebi-a-GCST90001524	BW6bk7	outcome	Granulocytic Myeloid-Derived Suppressor Cells Absolute Count || id:ebi-a-GCST90001524	27	0.0178609830344889	0.0174981903308409	0.317157553569042	1.02 (0.98-1.05)	0.0209249775625416	0.0145665308453828	0.150857071092468	1.02 (0.99-1.05)	0.0272896635540205	0.00991498237472905	0.00591662967239782	0.14756991798023	1.03 (1.01-1.05)	0.0202047381409823	0.0167585814883421	0.238816081694345	1.02 (0.99-1.05)	0.0114598026942941	0.0215686018658772	0.599708193719557	1.01 (0.97-1.06)	TRUE	5.13462339046001e-169	0.869800571731289	22.9627498430711	0.330046599704843	26.3299709116048	26	0.445086640315999	0.00302662536522472	0.00458954586894539	0.515629357869812	NA	0.49
135	ebi-a-GCST90001525	ir79GV	outcome	CD33dim HLA DR+ CD11b+ Absolute Count || id:ebi-a-GCST90001525	28	-0.0238077892414375	0.0172609862891436	0.179557086463576	0.98 (0.94-1.01)	-0.0110364822376862	0.0132881400591586	0.4062271459605	0.99 (0.96-1.02)	-0.00601795830136232	0.00954161940702631	0.528232659272255	0.832016242484912	0.99 (0.98-1.01)	-0.0096213004622519	0.0157392219826975	0.546117396437853	0.99 (0.96-1.02)	-0.0116214325756112	0.0225718307831934	0.610837270925045	0.99 (0.95-1.03)	TRUE	3.65297440866477e-188	0.106596395300117	23.90824447102	0.355756087112611	19.9371154098471	27	0.833384695781875	0.00622317788492606	0.00503175798037424	0.22722422576112	NA	0.838
136	ebi-a-GCST90001526	1Chosv	outcome	CD33dim HLA DR+ CD11b+ %CD33dim HLA DR+ || id:ebi-a-GCST90001526	29	0.000970229741676122	0.0150767438661824	0.949163457390014	1.00 (0.97-1.03)	0.00996504067839436	0.0105435683402841	0.344592611145037	1.01 (0.99-1.03)	-0.000257616074188179	0.00749135415428176	0.972567391842583	0.98681018537854	1.00 (0.99-1.01)	0.00960639030581625	0.0111701408898468	0.397089618483464	1.01 (0.99-1.03)	0.00700619110205336	0.0178224296405255	0.697214777098527	1.01 (0.97-1.04)	TRUE	0	0.0501376714046103	36.2405046071792	0.541041722955168	17.1688687087767	28	0.945178283050824	-0.000501036491703162	0.00533902496967275	0.925925872471077	NA	0.945
137	ebi-a-GCST90001527	ZWYkl1	outcome	CD33dim HLA DR+ CD11b- Absolute Count || id:ebi-a-GCST90001527	29	0.00751904302747142	0.008902085815255	0.40573513383457	1.01 (0.99-1.03)	0.00483093921607755	0.0105444748969277	0.646845493688911	1.00 (0.98-1.03)	0.00918973372738751	0.00690859530714298	0.183456186579939	0.582666682305862	1.01 (1.00-1.02)	0.00483286981875033	0.00952247304615722	0.615762770357619	1.00 (0.99-1.02)	0.0363910294617031	0.0216929077643626	0.104564189352669	1.04 (0.99-1.08)	TRUE	1.59951453499367e-195	0.192708655439222	23.8049268170104	0.366217385031139	19.9281705997198	28	0.867068761234507	0.00102314212210107	0.00343812993369493	0.768296301290982	NA	0.843
138	ebi-a-GCST90001528	ZWYkl1	outcome	CD33dim HLA DR+ CD11b- %CD33dim HLA DR+ || id:ebi-a-GCST90001528	30	-0.00565663057390878	0.011610010056597	0.6298951055971	0.99 (0.97-1.02)	-0.006197767748397	0.00958559445035745	0.517909607682742	0.99 (0.98-1.01)	-0.00159630315696821	0.00662455748341446	0.809580293758862	0.940887665640526	1.00 (0.99-1.01)	-0.00630591433676467	0.0111635208761253	0.576507532632188	0.99 (0.97-1.02)	-0.00418428478905744	0.0143970636452501	0.773399165289957	1.00 (0.97-1.02)	TRUE	0	0.0553417249517659	35.3063960391166	0.545633651427503	22.9902963898251	29	0.776987049451897	0.00191686446652385	0.00450122144867093	0.673469758156402	NA	0.805
139	ebi-a-GCST90001529	Z3KpJI	outcome	CD66b++ myeloid cell Absolute Count || id:ebi-a-GCST90001529	18	0.0141774798386632	0.0212214920496626	0.513610405717432	1.01 (0.97-1.06)	0.00921900700495868	0.0158164126328313	0.559976791943877	1.01 (0.98-1.04)	0.00726480653686274	0.0115520784398384	0.529431279118545	0.832016242484912	1.01 (0.98-1.03)	0.00965328491870254	0.0159796705728148	0.55375559038317	1.01 (0.98-1.04)	0.00595665736057774	0.0221751833968271	0.791456124942296	1.01 (0.96-1.05)	TRUE	9.97192544488449e-96	0.0881681361287276	21.5477017521865	0.206555974933564	20.7817435928398	17	0.236205442056545	-0.00263889711940465	0.00637478731284792	0.684400503891134	NA	0.289
140	ebi-a-GCST90001530	2Hjefc	outcome	Monocytic Myeloid-Derived Suppressor Cells Absolute Count || id:ebi-a-GCST90001530	49	0.0385100605078241	0.0362150747271661	0.293046863725447	1.04 (0.97-1.12)	0.0354042787792372	0.0138742025543274	0.0107166050996199	1.04 (1.01-1.06)	0.0245610624911848	0.0112366905569734	0.0288308643351525	0.263081637058267	1.02 (1.00-1.05)	0.0271875177389674	0.0203882230847828	0.188664488207582	1.03 (0.99-1.07)	0.0248893328138058	0.0287521059316049	0.390986942485424	1.03 (0.97-1.08)	TRUE	0	0.97779076880741	28.7426489739552	0.745181494930833	90.8440113084433	48	0.000185298008650399	-0.00353828595873814	0.00872465167065363	0.686913288805114	rs12885009, rs206018	<0.001
141	ebi-a-GCST90001531	IC98E3	outcome	CD33dim HLA DR- Absolute Count || id:ebi-a-GCST90001531	33	0.0048666466860397	0.00564670994752247	0.395385232453086	1.00 (0.99-1.02)	0.00420832187298745	0.00742033271820352	0.570623245587715	1.00 (0.99-1.02)	0.00747408307167381	0.00461896455000745	0.105634679419946	0.471786278419384	1.01 (1.00-1.02)	0.00424220782962276	0.00641006456300814	0.512834596537834	1.00 (0.99-1.02)	0.00581700925754203	0.012960898117619	0.656591852108807	1.01 (0.98-1.03)	TRUE	0	0.16642186225549	28.9166148892623	0.50236653821529	31.843202419911	32	0.474542044360074	0.00274984621563337	0.00340460944026444	0.425427376998997	NA	0.451
142	ebi-a-GCST90001532	If6nSf	outcome	Basophil Absolute Count || id:ebi-a-GCST90001532	32	0.00425349115389664	0.00595343474382342	0.480465568171649	1.00 (0.99-1.02)	0.003936952853547	0.0073249817653569	0.590943482480796	1.00 (0.99-1.02)	0.00793743372930019	0.00460512285463801	0.0847783534187869	0.415357033528285	1.01 (1.00-1.02)	0.00501843930108081	0.00598538008093129	0.408197014836118	1.01 (0.99-1.02)	0.00501843930108081	0.0127740172165879	0.697109239357426	1.01 (0.98-1.03)	TRUE	0	0.195438299493046	30.1890172821461	0.507518533367481	36.4643427161144	31	0.229480797224504	0.0037618156915426	0.00334196540429024	0.269247081749252	NA	0.234
143	ebi-a-GCST90001533	zMyyiK	outcome	Basophil %CD33dim HLA DR- CD66b- || id:ebi-a-GCST90001533	31	0.00195818355213112	0.0192664253704228	0.919744229106185	1.00 (0.96-1.04)	0.0205395869802449	0.014091632923339	0.144958211627425	1.02 (0.99-1.05)	0.00951664016223621	0.00921717341117527	0.301842589888302	0.697294590564748	1.01 (0.99-1.03)	0.0285116276967182	0.0176368699370909	0.116435074687908	1.03 (0.99-1.07)	0.0100983702330006	0.0270359417562295	0.711390685996182	1.01 (0.96-1.07)	TRUE	0	0.22722711696405	32.4511476044739	0.525298974612359	28.1496019596395	30	0.562509147359361	0.00227077342297277	0.00508282287458573	0.658371026273373	NA	0.506
144	ebi-a-GCST90001534	pO1Xhi	outcome	CD45RA- CD4+ T cell Absolute Count || id:ebi-a-GCST90001534	15	0.00215732417905106	0.0101093024220533	0.834325333615791	1.00 (0.98-1.02)	0.000930487496459036	0.0112678077656499	0.934186074052762	1.00 (0.98-1.02)	-0.00209950094328925	0.00854046092321114	0.805813884148132	0.939828473916287	1.00 (0.98-1.01)	0.00047753970235026	0.010001019711099	0.962590683079846	1.00 (0.98-1.02)	0.0108144427907795	0.0186994522720611	0.572228175047708	1.01 (0.97-1.05)	TRUE	1.23888370629503e-81	0.0519882721388072	23.6354991737585	0.103738000247342	6.62867673389211	14	0.948080194933858	-0.00389523948937039	0.00494965070905239	0.445408563799077	NA	0.963
145	ebi-a-GCST90001535	zFDXMQ	outcome	CD45RA- CD4+ T cell %CD4+ T cell || id:ebi-a-GCST90001535	35	-0.0258193246699059	0.0146573953264098	0.0874136894838754	0.97 (0.95-1.00)	-0.0237298980281732	0.0143167045616496	0.0974189902148273	0.98 (0.95-1.00)	-0.0175224363101211	0.00966294595262397	0.0697757303195825	0.376995201435346	0.98 (0.96-1.00)	-0.0181339533279923	0.0135799505026014	0.190634402291405	0.98 (0.96-1.01)	-0.0156935375462008	0.0234942952324501	0.508660618004071	0.98 (0.94-1.03)	TRUE	1.13887351726019e-237	0.359529346222184	26.6295008458386	0.269730714763829	40.5788631387161	34	0.202928652943133	0.00328064988164037	0.0039996110160493	0.417963631417477	NA	0.258
146	ebi-a-GCST90001536	niHtOH	outcome	CD45RA- CD4+ T cell %T cell || id:ebi-a-GCST90001536	38	-0.00226234103429794	0.0110444517687384	0.838851231129377	1.00 (0.98-1.02)	-0.009911402776515	0.012226864823293	0.417581033044516	0.99 (0.97-1.01)	-0.00877926071037305	0.0080433776993494	0.275057636713735	0.667691967385666	0.99 (0.98-1.01)	-0.0129642290212694	0.0121921940523121	0.29452675259215	0.99 (0.96-1.01)	-0.0247631786935533	0.019008298054112	0.200708250803697	0.98 (0.94-1.01)	TRUE	4.29865171416156e-245	0.12862823101356	25.0806065967446	0.276076049362749	38.7254039559921	37	0.391719548449521	-0.00316060651525522	0.00355984585254749	0.380515554100035	NA	0.404
147	ebi-a-GCST90001537	dFLMC2	outcome	Central Memory CD4+ T cell Absolute Count || id:ebi-a-GCST90001537	26	0.00986864005979474	0.0225007453868399	0.664880279191423	1.01 (0.97-1.06)	0.00523944419097316	0.0194372049174039	0.787500707255029	1.01 (0.97-1.04)	-0.00920815009497888	0.0124392392924032	0.459148157226926	0.794002281104836	0.99 (0.97-1.02)	0.00156409202665753	0.0183305627927809	0.932681097700505	1.00 (0.97-1.04)	0.00306219317476153	0.0283130729330634	0.914736308984099	1.00 (0.95-1.06)	TRUE	5.64837083341729e-136	0.107813007354797	22.2790380146081	0.169590786494827	37.257331914804	25	0.0545694958025952	-0.0071881867820649	0.00628797121527842	0.264245747569599	NA	0.076
148	ebi-a-GCST90001538	UQpxmD	outcome	Central Memory CD4+ T cell %CD4+ T cell || id:ebi-a-GCST90001538	36	-0.00288859421070488	0.00569156535110506	0.615065211110793	1.00 (0.99-1.01)	-0.00111773695740098	0.00621535968283928	0.857282389863756	1.00 (0.99-1.01)	-0.00157416335764701	0.00506137480988064	0.755789237761211	0.911943946118426	1.00 (0.99-1.01)	-0.00250300456267036	0.00571599795811216	0.664153356335219	1.00 (0.99-1.01)	-0.016472770540226	0.0199019736045064	0.413451244675277	0.98 (0.95-1.02)	TRUE	5.05370277173632e-205	0.052563121532446	22.7856206807042	0.237851481017999	31.1687719311351	35	0.653669717566682	0.00149444641816653	0.00295966228711122	0.616859659569881	NA	0.743
149	ebi-a-GCST90001539	KkV310	outcome	Central Memory CD4+ T cell %T cell || id:ebi-a-GCST90001539	24	-0.00292626985661026	0.0390767121539352	0.940982774094508	1.00 (0.92-1.08)	0.00174067494292784	0.0227048707898727	0.938889837452091	1.00 (0.96-1.05)	-0.0109135456795846	0.0151840545759045	0.472294708039609	0.794002281104836	0.99 (0.96-1.02)	0.0092787484719144	0.0275103361803543	0.738962772521579	1.01 (0.96-1.07)	-0.000566750296591201	0.0379327720359974	0.988208168409645	1.00 (0.93-1.08)	TRUE	5.7437085930926e-121	0.12976789085137	21.7413671700179	0.151377609871479	33.3094555371042	23	0.075824113575342	-0.00160750594820559	0.00690984653400882	0.818191706903995	NA	0.09
150	ebi-a-GCST90001540	suoHTa	outcome	Naive CD4+ T cell Absolute Count || id:ebi-a-GCST90001540	26	-0.00828242122244166	0.0266754918207408	0.758870240518844	0.99 (0.94-1.04)	0.00349154576880977	0.0237005088134351	0.882879886233414	1.00 (0.96-1.05)	-0.0162620908278284	0.0148995154630734	0.27507448835532	0.667691967385666	0.98 (0.96-1.01)	0.0223922344724574	0.0295363287467063	0.455463859177759	1.02 (0.97-1.08)	-0.0844718877405487	0.0443812973996093	0.0685735169520128	0.92 (0.84-1.00)	TRUE	1.379263993957e-138	0.232871062024197	22.5265742551003	0.17140915608038	25.8831051950255	25	0.413857765796889	-0.00216038277955065	0.00589123949134962	0.717047871547367	rs35139945, rs72776301	0.003
151	ebi-a-GCST90001541	HAMgOF	outcome	Naive CD4+ T cell %CD4+ T cell || id:ebi-a-GCST90001541	52	0.034148056958366	0.0187427231036816	0.0744486505045048	1.03 (1.00-1.07)	0.0303054585647244	0.0155190308201168	0.0508440992158384	1.03 (1.00-1.06)	0.0072237134339777	0.0118718356319054	0.542872579823799	0.838665757757882	1.01 (0.98-1.03)	0.0237230125580872	0.0169562097523892	0.16784306234631	1.02 (0.99-1.06)	0.0331011721067294	0.027937944215325	0.241584292839442	1.03 (0.98-1.09)	TRUE	0	0.130393659134903	22.8526664810145	0.344578836206714	72.5441552595475	51	0.0253311652059823	-0.0076736178724804	0.00419406773311692	0.0732698020635678	NA	0.027
152	ebi-a-GCST90001542	UseiZT	outcome	Effector Memory CD4+ T cell Absolute Count || id:ebi-a-GCST90001542	25	-0.00344222003169818	0.0103187891239213	0.741712968545816	1.00 (0.98-1.02)	-0.00198197260572722	0.0112028240261009	0.859573403761107	1.00 (0.98-1.02)	-0.00859160397640026	0.00817297351215278	0.293156955005235	0.689935869627013	0.99 (0.98-1.01)	-0.00140284503563964	0.0105487626580994	0.895312670489982	1.00 (0.98-1.02)	-0.0309420357800839	0.0196273438306187	0.128007471187753	0.97 (0.93-1.01)	TRUE	5.30280867498663e-130	0.102924087937635	22.0900082620785	0.161684884391125	21.8036575789939	24	0.590984532824223	-0.00449709578208953	0.00550126059952581	0.422049794225914	NA	0.594
153	ebi-a-GCST90001543	uvC9oY	outcome	Effector Memory CD4+ T cell %CD4+ T cell || id:ebi-a-GCST90001543	36	0.000811962293826604	0.0137604549144492	0.953292041592789	1.00 (0.97-1.03)	-0.028316216083077	0.0145707554447216	0.0519727365026914	0.97 (0.94-1.00)	0.00236274510231506	0.00936704704500319	0.800855466506182	0.938402071508046	1.00 (0.98-1.02)	-0.0234083547554527	0.0188054558873626	0.221489148670625	0.98 (0.94-1.01)	-0.0246115069698506	0.0311111523083496	0.434223785304059	0.98 (0.92-1.04)	TRUE	3.52203344613722e-212	0.0554267750087164	23.5361449307491	0.245641741856802	38.2875683047493	35	0.322594606461667	0.00066449857375219	0.00407903484907182	0.871556990888492	NA	0.302
154	ebi-a-GCST90001544	KkV310	outcome	Effector Memory CD4+ T cell %T cell || id:ebi-a-GCST90001544	33	-0.0318822237602511	0.0160654325388801	0.0561094508163993	0.97 (0.94-1.00)	-0.0281045680867283	0.0140801990548398	0.0459301289574167	0.97 (0.95-1.00)	-0.0181914284087373	0.0101436812100762	0.0729129173994001	0.382923954687497	0.98 (0.96-1.00)	-0.0271071107672698	0.0148124693629299	0.0765762569311949	0.97 (0.95-1.00)	-0.0338221148558319	0.0235453333455989	0.160574602186969	0.97 (0.92-1.01)	TRUE	2.15768294739662e-212	0.409521839956646	25.6884846370613	0.245566781425678	34.4743469492637	32	0.350268052180406	0.00500257209103505	0.0044476239109178	0.269318631830669	NA	0.377
155	ebi-a-GCST90001545	If6nSf	outcome	Terminally Differentiated CD4+ T cell Absolute Count || id:ebi-a-GCST90001545	16	-0.0540737703390474	0.0437615039784241	0.236923047183724	0.95 (0.87-1.03)	-7.61992673685603e-05	0.0271656270620465	0.997761946038913	1.00 (0.95-1.05)	0.013433582298983	0.0181891974047393	0.460181946337641	0.794002281104836	1.01 (0.98-1.05)	-0.00694718422171214	0.032496563391031	0.833595695095103	0.99 (0.93-1.06)	0.0826381094353821	0.0514556672195572	0.129114798962112	1.09 (0.98-1.20)	TRUE	8.06382186940063e-87	0.1217811331677	23.9166288011522	0.111955103470412	20.6325405996377	15	0.148986262117888	0.0167617191987981	0.00966046929179965	0.104675240291734	rs143706635	0.024
156	ebi-a-GCST90001546	Hv3jbF	outcome	Terminally Differentiated CD4+ T cell %CD4+ T cell || id:ebi-a-GCST90001546	44	-0.0100444884351094	0.0248467101594576	0.688074086046073	0.99 (0.94-1.04)	-0.00165145819045125	0.0174450892929003	0.924580062463182	1.00 (0.96-1.03)	-0.00386412989676917	0.0111797084627825	0.729614930568494	0.911943946118426	1.00 (0.97-1.02)	-0.00532890421199606	0.0221635275305672	0.811135114411365	0.99 (0.95-1.04)	-0.0178501734311791	0.0310497833671659	0.568362429137527	0.98 (0.92-1.04)	TRUE	0	0.0681104951512553	26.0896159798199	0.332398630607636	57.427675780035	43	0.0694855832882469	0.00138237791464282	0.00472796700193058	0.771433235109296	rs140178705, rs34977393	<0.001
157	ebi-a-GCST90001547	TnG2BZ	outcome	Terminally Differentiated CD4+ T cell %T cell || id:ebi-a-GCST90001547	55	0.00535105041247844	0.0119479650760872	0.656077509964373	1.01 (0.98-1.03)	0.00288925502771059	0.0110032791458016	0.792873336900092	1.00 (0.98-1.02)	0.0030668610669557	0.00900174880354653	0.733332345153175	0.911943946118426	1.00 (0.99-1.02)	0.00297876883347675	0.00999541225755322	0.766836424179423	1.00 (0.98-1.02)	-0.0173647562607968	0.0236620387056353	0.466205142685018	0.98 (0.94-1.03)	TRUE	0	0.0670301039963648	26.0929054255023	0.415500339391124	82.2028839200069	54	0.00798716260053169	-0.000971270481512793	0.00330268790370652	0.769841755088194	rs140239764	0.005
158	ebi-a-GCST90001548	0RpQ7i	outcome	Central Memory CD8+ T cell Absolute Count || id:ebi-a-GCST90001548	30	-0.00806039508603519	0.0219592660773442	0.71633300356195	0.99 (0.95-1.04)	0.00139035273468338	0.0186522287165215	0.940580048549034	1.00 (0.97-1.04)	0.0071550139590445	0.0131294779880903	0.585782409767173	0.84404118855	1.01 (0.98-1.03)	-0.000107330000497202	0.0234460880693144	0.996378853838682	1.00 (0.95-1.05)	0.00160498129887934	0.0347633550793193	0.963492205600051	1.00 (0.94-1.07)	TRUE	7.47072172280147e-162	0.0854620184866056	22.2498347496408	0.195424317912109	22.1883701668749	29	0.812306972279683	0.00452641206518033	0.00523636013384017	0.394702804967193	NA	0.83
159	ebi-a-GCST90001549	Z3KpJI	outcome	Central Memory CD8+ T cell %CD8+ T cell || id:ebi-a-GCST90001549	29	0.0375294355260961	0.0357971105725845	0.303752131673706	1.04 (0.97-1.11)	0.0449423522217938	0.0227681106320165	0.0483912234287699	1.05 (1.00-1.09)	0.0259859255109296	0.0150706971505363	0.0846594173236365	0.415357033528285	1.03 (1.00-1.06)	0.0623669396621555	0.0344767404090871	0.0812079651724829	1.06 (0.99-1.14)	0.066061492285914	0.0429679543638749	0.135405836147732	1.07 (0.98-1.16)	TRUE	1.266603156367e-149	0.547130425916979	21.6579166220379	0.182220239173355	28.5223653781592	28	0.437042039158777	-0.00234526692651094	0.00656024080202132	0.723499133366258	NA	0.467
160	ebi-a-GCST90001550	ZWYkl1	outcome	Central Memory CD8+ T cell %T cell || id:ebi-a-GCST90001550	25	0.0335416971388761	0.0345674856845896	0.341978807923845	1.03 (0.97-1.11)	-0.0109759225738126	0.0235043638818476	0.640518609260952	0.99 (0.94-1.04)	0.00915589051714995	0.016637521838005	0.582102814736376	0.84404118855	1.01 (0.98-1.04)	-0.0296926990934003	0.0423824647697872	0.490296276603527	0.97 (0.89-1.05)	0.0766208475119952	0.0506036739201797	0.143050847978894	1.08 (0.98-1.19)	TRUE	6.24149046504253e-123	0.101714050708947	20.8873126244703	0.15153385622644	15.1938446776159	24	0.914958282604802	-0.00522150195326079	0.00648790143396074	0.429173054917325	NA	0.905
161	ebi-a-GCST90001551	uvC9oY	outcome	Naive CD8+ T cell Absolute Count || id:ebi-a-GCST90001551	31	-0.0205878509304846	0.016118913913282	0.211646345842206	0.98 (0.95-1.01)	-0.0124209037652738	0.0177067245264047	0.483003841370389	0.99 (0.95-1.02)	-0.00958137633887366	0.0119595071121184	0.423043979873881	0.7663079536177	0.99 (0.97-1.01)	-0.0132025979724347	0.0142698045751466	0.362238617568932	0.99 (0.96-1.01)	-0.0281267399099552	0.0416953358119084	0.505109855143158	0.97 (0.90-1.06)	TRUE	5.87064288028602e-170	0.134613746819355	22.657529280183	0.205612772531453	38.1440342485596	30	0.146086349791132	0.00476512726468889	0.00389464495054983	0.230986815745961	rs2629830	0.043
162	ebi-a-GCST90001552	kSjBmh	outcome	Naive CD8+ T cell %CD8+ T cell || id:ebi-a-GCST90001552	37	0.0211908181519263	0.00702497689588549	0.00474060701873744	1.02 (1.01-1.04)	0.0188450806231544	0.0088594704441417	0.0334108278871187	1.02 (1.00-1.04)	0.0172511895739133	0.0062169806648437	0.0055227152130018	0.14756991798023	1.02 (1.01-1.03)	0.0182990615527656	0.00774042894453475	0.023589704455389	1.02 (1.00-1.03)	0.026947172159618	0.0140858292024486	0.0637188542478053	1.03 (1.00-1.06)	TRUE	4.04121108042042e-198	0.341286616315759	21.5878515387918	0.231736208082625	25.3842295612659	36	0.906587714457682	-0.00347937517689603	0.00288886165856026	0.236512696149629	NA	0.922
163	ebi-a-GCST90001553	Q1dq9T	outcome	Naive CD8+ T cell %T cell || id:ebi-a-GCST90001553	34	0.0029522188889863	0.0134302833169729	0.827409123824764	1.00 (0.98-1.03)	-0.0104399530744183	0.0149136006946797	0.483909189977287	0.99 (0.96-1.02)	0.00343689050703143	0.0100952646712401	0.733520829131402	0.911943946118426	1.00 (0.98-1.02)	-0.00366020454046245	0.0121293648841751	0.764725624204657	1.00 (0.97-1.02)	-0.00516863128542272	0.0251638727667993	0.83852229444052	0.99 (0.95-1.05)	TRUE	1.11203809156347e-196	0.0619780685425924	23.4215245229311	0.230890220578131	39.2811948723136	33	0.209005141121808	0.000210103307421077	0.00322322505730423	0.948432878581235	NA	0.24
164	ebi-a-GCST90001554	BCa5Gq	outcome	Effector Memory CD8+ T cell Absolute Count || id:ebi-a-GCST90001554	35	-0.00440664611973996	0.0110770462477255	0.693326384168141	1.00 (0.97-1.02)	0.00263094484397248	0.0118904949327953	0.824886461808318	1.00 (0.98-1.03)	0.002403049279394	0.00747099510369522	0.747717484872585	0.911943946118426	1.00 (0.99-1.02)	-0.000571297306796781	0.00995340188696966	0.954564803958948	1.00 (0.98-1.02)	-0.00283764373130863	0.0234828658071907	0.904529946884913	1.00 (0.95-1.04)	TRUE	1.67504898027017e-200	0.0546632374353014	23.0944586015964	0.236563157041226	44.4430972624635	34	0.108410598295064	0.00339502924293543	0.00351125833164555	0.340628086210117	NA	0.149
165	ebi-a-GCST90001555	niHtOH	outcome	Effector Memory CD8+ T cell %CD8+ T cell || id:ebi-a-GCST90001555	41	-0.00859708983789929	0.0091336549941932	0.352368720299365	0.99 (0.97-1.01)	-0.000748416351097782	0.0102887287194085	0.942011917292671	1.00 (0.98-1.02)	-0.00313710804812034	0.0069405912551547	0.651273051156925	0.880424680267695	1.00 (0.98-1.01)	-0.00820432608479332	0.0078697389327582	0.303432794515586	0.99 (0.98-1.01)	-0.00682869288356613	0.0165334369917337	0.68179536386162	0.99 (0.96-1.03)	TRUE	0	0.0660818927926365	31.9140486543404	0.377075746953067	46.7370018621617	40	0.215263872514552	0.00349061565183341	0.00333847725820356	0.302196487175134	NA	0.252
166	ebi-a-GCST90001556	iEulkS	outcome	Effector Memory CD8+ T cell %T cell || id:ebi-a-GCST90001556	24	-0.00126928886078802	0.0145371230448726	0.931212098836466	1.00 (0.97-1.03)	0.00118053137643855	0.0135265170013173	0.930452654681094	1.00 (0.97-1.03)	0.00296752386825485	0.00884613720276556	0.737278226063953	0.911943946118426	1.00 (0.99-1.02)	-0.00178199886550029	0.011110509889222	0.873975335255003	1.00 (0.98-1.02)	0.0212310056949913	0.0188534238603597	0.271732801739713	1.02 (0.98-1.06)	TRUE	2.01445614402475e-140	0.0557455131804704	24.8404885093758	0.172711724201434	34.3447643199857	23	0.0603346791185863	0.00230900995545456	0.00517760708352697	0.659983686196424	NA	0.091
167	ebi-a-GCST90001557	suoHTa	outcome	Terminally Differentiated CD8+ T cell Absolute Count || id:ebi-a-GCST90001557	27	0.0470268867249978	0.0362497396389988	0.206371627235194	1.05 (0.98-1.13)	-0.00858387452607905	0.0220582560916334	0.697168401733589	0.99 (0.95-1.04)	-0.0167438732574168	0.0153259136553495	0.274604430533494	0.667691967385666	0.98 (0.95-1.01)	0.00995975862854581	0.0317856094938132	0.756520963291023	1.01 (0.95-1.07)	0.00320978140601536	0.0420818875797245	0.939784495862637	1.00 (0.92-1.09)	TRUE	1.87217405077959e-162	0.276837897128158	24.9019991159307	0.196409828684956	23.6583884247749	26	0.595491981051474	-0.0150758217729681	0.00776608823492755	0.0635825174947544	NA	0.602
168	ebi-a-GCST90001558	ir79GV	outcome	Terminally Differentiated CD8+ T cell %CD8+ T cell || id:ebi-a-GCST90001558	54	0.0130143844837233	0.0143768631467662	0.369518167641229	1.01 (0.98-1.04)	0.0196508195890081	0.0130780050151915	0.132945986831986	1.02 (0.99-1.05)	0.0145820072643837	0.00881624750493078	0.0981290362845936	0.456268767437919	1.01 (1.00-1.03)	0.0196932965442552	0.0128476896309603	0.13126630509384	1.02 (0.99-1.05)	0.0285707784268375	0.0225696902393915	0.211088239579629	1.03 (0.98-1.08)	TRUE	0	0.457238877552453	29.7726956378692	0.464004789318776	51.7695014640562	53	0.522137280495896	0.000519471872490047	0.00376323560925477	0.890743045550967	NA	0.559
169	ebi-a-GCST90001559	B7siKl	outcome	Terminally Differentiated CD8+ T cell %T cell || id:ebi-a-GCST90001559	32	0.0205497632304493	0.0176837356301932	0.25436835843597	1.02 (0.99-1.06)	0.0188168918477827	0.0156721532599365	0.229883999966822	1.02 (0.99-1.05)	0.0172265235381869	0.0105418187430364	0.102235115982962	0.469381350110455	1.02 (1.00-1.04)	0.014790898686587	0.0147152865891778	0.322611938227829	1.01 (0.99-1.04)	0.0163764606670131	0.0260178448708028	0.533678046246893	1.02 (0.97-1.07)	TRUE	2.34437190161383e-211	0.356160562222682	26.4378063532069	0.244646420808988	35.1961876440507	31	0.276091905302134	-0.00115504135136572	0.00469660948713274	0.807410572346967	NA	0.328
170	ebi-a-GCST90001560	zMyyiK	outcome	CD45RA+ CD8+ T cell Absolute Count || id:ebi-a-GCST90001560	38	0.00578002281346498	0.00565791135795538	0.313794905633666	1.01 (0.99-1.02)	0.00804154547212905	0.00682245050854344	0.238522148043169	1.01 (0.99-1.02)	0.00617519868597127	0.00500101796826828	0.216909287201191	0.62580754979459	1.01 (1.00-1.02)	0.00690031054361151	0.00516005181146826	0.189302464726804	1.01 (1.00-1.02)	-0.00278104267336199	0.0147466447676813	0.851446213715017	1.00 (0.97-1.03)	TRUE	1.97270807046664e-236	0.0878315636360317	24.3529046143438	0.270488309455494	38.0039141559133	37	0.423445218758183	0.000482697740183196	0.00289825433200236	0.868657840032362	NA	0.474
171	ebi-a-GCST90001561	dFLMC2	outcome	CD45RA+ CD8+ T cell %CD8+ T cell || id:ebi-a-GCST90001561	48	0.00805358013731423	0.00744201533632134	0.284814214792618	1.01 (0.99-1.02)	0.01037336188049	0.00786650375996047	0.187277786627053	1.01 (0.99-1.03)	0.00610830339774847	0.00561771176118489	0.276891241146292	0.667691967385666	1.01 (1.00-1.02)	0.00819328622259063	0.00670169845956526	0.227588158797058	1.01 (1.00-1.02)	0.0130166512657476	0.0139251008217996	0.354689103969293	1.01 (0.99-1.04)	TRUE	0	0.125594901237669	32.734028199091	0.452288048299032	58.3487431876054	47	0.12399370963684	-0.00173512635456499	0.00351886244755611	0.624292711344341	NA	0.163
172	ebi-a-GCST90001562	RJd1Vh	outcome	CD45RA+ CD8+ T cell %T cell || id:ebi-a-GCST90001562	45	0.00621602750042171	0.00561823683928632	0.274704182182311	1.01 (1.00-1.02)	0.00739022047889492	0.00714954721698428	0.301293863360687	1.01 (0.99-1.02)	0.00668439172741973	0.00493889432411494	0.175921920160019	0.582666682305862	1.01 (1.00-1.02)	0.00378426407406401	0.00553877459196909	0.498042810553836	1.00 (0.99-1.01)	0.0121281352298143	0.0128590964451337	0.350751227277688	1.01 (0.99-1.04)	TRUE	4.33584058528561e-298	0.107209447468492	24.6303846274848	0.321033125133919	30.3590198044907	44	0.941338277260831	0.000522092732627683	0.00298525398816835	0.861986535561226	NA	0.946
173	ebi-a-GCST90001563	hdXSYB	outcome	Central Memory CD4-CD8- T cell Absolute Count || id:ebi-a-GCST90001563	5	-0.00601145067985175	0.040341915326998	0.890997055243397	0.99 (0.92-1.08)	-0.0151453564904465	0.020571997383185	0.461601538086375	0.98 (0.95-1.03)	-0.0215034921312028	0.030401191643636	0.479365161367518	0.794002281104836	0.98 (0.92-1.04)	-0.0161098603399844	0.0181772097500731	0.425542824834854	0.98 (0.95-1.02)	-0.029092341608531	0.0315940771238691	0.409255421452266	0.97 (0.91-1.03)	TRUE	3.27060949643629e-23	0.102041755996198	20.9799234179763	0.0307246892748022	11.4232557397798	4	0.0221972616953196	-0.012313535819081	0.0186627481404384	0.556517977015768	NA	0.177
174	ebi-a-GCST90001564	KH0d8y	outcome	Central Memory CD4-CD8- T cell %CD4-CD8- T cell || id:ebi-a-GCST90001564	18	0.00312417325333477	0.0212494860157862	0.884950137922693	1.00 (0.96-1.05)	-0.00114921098717424	0.0178820927024216	0.948758406945984	1.00 (0.96-1.03)	-0.00734228069120529	0.0130014176955081	0.572257944933814	0.842072278502689	0.99 (0.97-1.02)	0.000876437092954818	0.0161450304243086	0.95734075778904	1.00 (0.97-1.03)	-0.012489022696775	0.0246316748824133	0.618646687396619	0.99 (0.94-1.04)	TRUE	1.67890826996819e-85	0.0743249426025465	21.0066944483331	0.109723218203362	24.4500941463411	17	0.107712396622594	-0.00458362576768992	0.00621975872332079	0.471824168012492	NA	0.16
175	ebi-a-GCST90001565	2Hjefc	outcome	Central Memory CD4-CD8- T cell %T cell || id:ebi-a-GCST90001565	15	0.000543869108980928	0.0165218931647499	0.974239959119691	1.00 (0.97-1.03)	-0.00474655118030456	0.0184030006756637	0.79646658390213	1.00 (0.96-1.03)	0.000418406384364728	0.0133211226655035	0.974943169610189	0.98681018537854	1.00 (0.97-1.03)	-0.00312094483691339	0.0171510401262929	0.858216103956557	1.00 (0.96-1.03)	-0.0273623132476286	0.0334943175155521	0.427655202003322	0.97 (0.91-1.04)	TRUE	6.04576710776768e-74	0.0500497498146731	21.7561367597781	0.0946742796093625	12.8533043056474	14	0.538105819407757	-6.29925836898202e-05	0.00490708215899586	0.98995269304621	NA	0.603
176	ebi-a-GCST90001566	zFDXMQ	outcome	Naive CD4-CD8- T cell Absolute Count || id:ebi-a-GCST90001566	22	-0.0449906432800177	0.0302762731073365	0.152872297621415	0.96 (0.90-1.01)	-0.00210771845430392	0.0252656863316424	0.933515858512616	1.00 (0.95-1.05)	-0.0289871551304872	0.0159397436167058	0.0689807405502295	0.376995201435346	0.97 (0.94-1.00)	-0.00620926186415749	0.0309950821072457	0.843149442110409	0.99 (0.94-1.06)	-0.0399235707080285	0.048094826255221	0.415819114314086	0.96 (0.87-1.06)	TRUE	1.4786479393884e-110	0.551219961003652	21.7262378732325	0.139966955272874	24.4406924176859	21	0.27219922546449	0.00420356005295162	0.00650074977466104	0.525225367475543	NA	0.266
177	ebi-a-GCST90001567	8PfeNy	outcome	Naive CD4-CD8- T cell %CD4-CD8- T cell || id:ebi-a-GCST90001567	18	0.0391921832635011	0.0290250472778602	0.195715508018213	1.04 (0.98-1.10)	0.0326242903336968	0.0230406852936611	0.156792279275794	1.03 (0.99-1.08)	0.0224533300976388	0.0170356793856641	0.187497661181325	0.589806158480097	1.02 (0.99-1.06)	0.0349407159469287	0.0333309937505364	0.309178621002261	1.04 (0.97-1.11)	0.0360613535630069	0.0382623486518179	0.3591507843048	1.04 (0.96-1.12)	TRUE	1.06470669639451e-89	0.319158311383859	21.8464582572802	0.114078801291289	18.3230017118084	17	0.368743224329266	-0.00421970673305121	0.00575359271577719	0.473922054276015	rs1290035, rs2331387, rs4504704	<0.001
178	ebi-a-GCST90001568	dXXJMN	outcome	Naive CD4-CD8- T cell %T cell || id:ebi-a-GCST90001568	32	-0.0102052889260646	0.0173069872313876	0.559831832385247	0.99 (0.96-1.02)	-0.015009019520075	0.0170890386422018	0.379789924281194	0.99 (0.95-1.02)	-0.0131720966543184	0.0103064342137596	0.201233219894139	0.602106455589117	0.99 (0.97-1.01)	-0.0137728032674342	0.0159458768946997	0.394374553964785	0.99 (0.96-1.02)	-0.0163902158722086	0.02866971239797	0.571653692380081	0.98 (0.93-1.04)	TRUE	2.87990337933361e-171	0.186656769138221	22.1680078695663	0.20575368742435	43.2175345849984	31	0.0711800614485004	-0.00108386932551556	0.00442661590185763	0.808237515806678	NA	0.093
179	ebi-a-GCST90001569	zMyyiK	outcome	Effector Memory CD4-CD8- T cell Absolute Count || id:ebi-a-GCST90001569	19	0.0618890530105762	0.042140645312756	0.160193884398907	1.06 (0.98-1.16)	0.0299736137384841	0.0258997216589314	0.247151928789129	1.03 (0.98-1.08)	0.0169036860473248	0.018573049392392	0.362759729665901	0.750183010357246	1.02 (0.98-1.05)	0.0381972843364519	0.0415315463700586	0.369882245117581	1.04 (0.96-1.13)	0.0422886479668295	0.0407739023382798	0.313398974688619	1.04 (0.96-1.13)	TRUE	1.82392093448954e-104	0.223815380199644	23.7114060690216	0.131823617747153	14.0054744480022	18	0.728734325790857	-0.00877337320674016	0.0073772807175573	0.25069057591078	NA	0.741
180	ebi-a-GCST90001570	Tj5sjb	outcome	Effector Memory CD4-CD8- T cell %CD4-CD8- T cell || id:ebi-a-GCST90001570	35	0.000580106748559404	0.0123097528706988	0.962697026988466	1.00 (0.98-1.03)	-0.0217387708680251	0.0122242452788744	0.0753492857629382	0.98 (0.96-1.00)	-0.0156244247389081	0.0087365849986192	0.0737130440838467	0.384360872722915	0.98 (0.97-1.00)	-0.0167751559821585	0.0136686698823108	0.228151047920078	0.98 (0.96-1.01)	-0.0290763932633529	0.0183964641125879	0.12324215406691	0.97 (0.94-1.01)	TRUE	3.63479089193304e-240	0.349981929929527	26.7379063464208	0.270845545152052	28.9211370037617	34	0.714829809065514	-0.00692403440425398	0.00370542235541155	0.0705742775504932	NA	0.758
181	ebi-a-GCST90001571	niHtOH	outcome	Effector Memory CD4-CD8- T cell %T cell || id:ebi-a-GCST90001571	27	0.0097374789728385	0.0236245303806934	0.683722979960323	1.01 (0.96-1.06)	-0.00108370258700015	0.0198662014732	0.956496921622158	1.00 (0.96-1.04)	0.00162231836630562	0.0134763595013907	0.904180123073565	0.964987558251027	1.00 (0.98-1.03)	-0.00272220221083691	0.0209879981997818	0.897799798636501	1.00 (0.96-1.04)	-0.0289286334760824	0.0303732775203424	0.34964655481509	0.97 (0.92-1.03)	TRUE	2.77094472539895e-155	0.0519406641224172	23.9250433944738	0.187222978128089	22.1168008241793	26	0.682289266890377	-0.00212307524627168	0.00507638224410266	0.679352656448085	NA	0.694
182	ebi-a-GCST90001572	ir79GV	outcome	Terminally Differentiated CD4-CD8- T cell Absolute Count || id:ebi-a-GCST90001572	35	0.00709850339043259	0.0263970917744372	0.789671309940573	1.01 (0.96-1.06)	-0.0132381514681832	0.0179181621757377	0.460021223878094	0.99 (0.95-1.02)	-0.0209330939008198	0.012244296164008	0.0873361603965816	0.422221172778176	0.98 (0.96-1.00)	-0.0148331800029681	0.02602906066934	0.572512434841007	0.99 (0.94-1.04)	-0.0250052111126292	0.0343234033535369	0.471285009412474	0.98 (0.91-1.04)	TRUE	1.34619756423996e-230	0.508675483503853	25.9314446369205	0.265196286511281	39.5296025972644	34	0.23661585500331	-0.00653787439025113	0.00534407733412701	0.229847817163724	rs13032255, rs36060603	0.002
183	ebi-a-GCST90001573	lhhwki	outcome	Terminally Differentiated CD4-CD8- T cell %CD4-CD8- T cell || id:ebi-a-GCST90001573	31	0.00205385626219804	0.0141769213212	0.885813161444012	1.00 (0.97-1.03)	0.001481081494984	0.0137429366973755	0.914177840225626	1.00 (0.97-1.03)	0.0020347064113592	0.00972725348489607	0.834310972702131	0.946505875530321	1.00 (0.98-1.02)	0.00636966931789246	0.0150515884939707	0.67517568487793	1.01 (0.98-1.04)	0.0052425139353135	0.0209681476770746	0.804273979627775	1.01 (0.96-1.05)	TRUE	2.17687914710755e-202	0.0542407192848915	26.1357715949608	0.23459044473291	23.8836142047919	30	0.777264602357614	-7.34249146711377e-06	0.00395438298926908	0.998531204451831	NA	0.811
184	ebi-a-GCST90001574	pO1Xhi	outcome	Terminally Differentiated CD4-CD8- T cell %T cell || id:ebi-a-GCST90001574	33	-0.0233095673143142	0.0208386009885029	0.271914138484889	0.98 (0.94-1.02)	-0.00837605538348893	0.0161104137056779	0.603122402982919	0.99 (0.96-1.02)	-0.00952499936840058	0.0106225696396864	0.369892026038302	0.754249103374191	0.99 (0.97-1.01)	-0.0158747684740883	0.0232927426748762	0.500437481689571	0.98 (0.94-1.03)	-0.00672404491357351	0.0290316923701423	0.81831524282838	0.99 (0.94-1.05)	TRUE	3.35298515586181e-212	0.140676996960949	25.7320487981347	0.245903392018706	40.6563778931967	32	0.140249929881566	0.00413346101491062	0.0051005505439423	0.423890992839839	rs3132563	0.013
185	ebi-a-GCST90001575	JTxxlI	outcome	Naive CD4+ T cell %T cell || id:ebi-a-GCST90001575	38	-0.00803338345647186	0.0204805294266004	0.697189957572717	0.99 (0.95-1.03)	-0.00520047597705789	0.0173873531015596	0.764867315405664	0.99 (0.96-1.03)	-0.00032762927055483	0.0133728476505185	0.980454111586416	0.98681018537854	1.00 (0.97-1.03)	-0.0137860477408882	0.0186704284481239	0.464935915479627	0.99 (0.95-1.02)	-0.0521504815901006	0.0338666150866814	0.132099518192245	0.95 (0.89-1.01)	TRUE	3.38408512680407e-202	0.0500845886098951	21.5462853056667	0.237543008174141	54.9875386655773	37	0.0287627983369822	0.00229755611159705	0.00458937811273931	0.619682325299999	rs4792002	0.001
186	ebi-a-GCST90001576	dx0dFZ	outcome	Transitional B cell %B cell || id:ebi-a-GCST90001576	15	0.0185324923339832	0.0597677415277851	0.761418611627707	1.02 (0.91-1.15)	0.0329346389089721	0.0321005560931818	0.304899390726359	1.03 (0.97-1.10)	0.0080699891764041	0.0232550360132187	0.728575434863776	0.911943946118426	1.01 (0.96-1.06)	0.053508911318519	0.0497932651016112	0.300716851141326	1.05 (0.96-1.16)	0.053508911318519	0.0534523814624001	0.333788146557155	1.05 (0.95-1.17)	TRUE	4.82221389626084e-73	0.0710114359855355	21.641664012365	0.0882920377634848	13.6126851675311	14	0.478946554128482	-0.00191705842062105	0.0100484968370797	0.851644632976013	rs117943886, rs4906270	0.015
187	ebi-a-GCST90001577	99tKRi	outcome	Transitional B cell Absolute Count || id:ebi-a-GCST90001577	34	0.0504262384670445	0.0281218558505818	0.082408700625044	1.05 (1.00-1.11)	-0.000457018955890356	0.0226971135933293	0.983935237916483	1.00 (0.96-1.05)	-0.0146150255504501	0.0177634525959861	0.410645534870032	0.7663079536177	0.99 (0.95-1.02)	0.0388118708217904	0.0276624669662167	0.169940755504894	1.04 (0.98-1.10)	-0.0590813465576148	0.060211073610741	0.333615293609091	0.94 (0.84-1.06)	TRUE	2.94017572955107e-179	0.245988050814007	22.0150102410161	0.203601521812359	53.5705441387361	33	0.0132359276624201	-0.0145305013014513	0.00514492034300556	0.0080905008745464	NA	0.011
188	ebi-a-GCST90001578	BCa5Gq	outcome	Transitional B cell %lymphocyte || id:ebi-a-GCST90001578	27	0.0264712005797863	0.0437013343946226	0.550154494719556	1.03 (0.94-1.12)	0.0322617893299752	0.0254895408267272	0.205625039760479	1.03 (0.98-1.09)	0.0116742027594841	0.0165247230243684	0.479896591751866	0.794002281104836	1.01 (0.98-1.05)	0.054849043160084	0.0420868996634342	0.203918692522193	1.06 (0.97-1.15)	0.0595744508646677	0.0547632522875863	0.286641274425811	1.06 (0.95-1.18)	TRUE	8.48155080118144e-139	0.141344105000228	22.0652924800621	0.162056149796011	36.4829642086023	26	0.0831381094420457	-0.0027913342527918	0.00733913645667637	0.706908749143713	NA	0.081
189	ebi-a-GCST90001579	ir79GV	outcome	CD14- CD16+ monocyte Absolute Count || id:ebi-a-GCST90001579	31	-0.0210292896216639	0.0170681928258438	0.227817853130425	0.98 (0.95-1.01)	-0.0251927733502947	0.0169444015188281	0.137070180311467	0.98 (0.94-1.01)	-0.00493671085496156	0.0113299078503153	0.663037113133356	0.891239950583128	1.00 (0.97-1.02)	-0.0231282970029985	0.0199175976362333	0.25471733428609	0.98 (0.94-1.02)	0.0124306627220067	0.0328785488392612	0.708034587863814	1.01 (0.95-1.08)	TRUE	3.09242046749372e-247	0.0768451178720377	31.4580324803644	0.264248267701794	23.3098367410149	30	0.802311146746707	0.00562883072568325	0.00446506975925942	0.217488584061665	NA	0.773
190	ebi-a-GCST90001580	pO1Xhi	outcome	CD14+ CD16+ monocyte Absolute Count || id:ebi-a-GCST90001580	56	0.0193787132575156	0.0175371314109834	0.274054316912278	1.02 (0.99-1.06)	0.0149742983166758	0.0144059071262801	0.298592978520198	1.02 (0.99-1.04)	0.0181672036220991	0.00884994192646386	0.0400915089316095	0.286929426667401	1.02 (1.00-1.04)	0.0130329102472492	0.0212523636539387	0.542242033004297	1.01 (0.97-1.06)	0.00861060200519392	0.0258732016438987	0.740550476203176	1.01 (0.96-1.06)	TRUE	0	0.777888136335278	43.5376385561895	0.645044920058436	59.3977833115221	55	0.318521490697417	-0.000340332460103711	0.00417999962560303	0.935409565480476	NA	0.294
191	ebi-a-GCST90001581	QsSGEP	outcome	CD14- CD16- Absolute Count || id:ebi-a-GCST90001581	29	0.0111286856248511	0.0148500055429197	0.460092473941429	1.01 (0.98-1.04)	0.00910244790281543	0.0174154498476113	0.601207326374394	1.01 (0.98-1.04)	-0.0016478321720473	0.0106879870365492	0.877470885269868	0.964987558251027	1.00 (0.98-1.02)	0.0111369167572079	0.0161013888081857	0.494837699148914	1.01 (0.98-1.04)	-0.00825540277165257	0.0310099676539274	0.792022173943308	0.99 (0.93-1.05)	TRUE	1.15584692830947e-184	0.0517668628931066	26.1791911616574	0.207307355765977	24.277278070891	28	0.666818825753725	-0.00511135183520319	0.00412447479279814	0.225909014840018	NA	0.665
192	ebi-a-GCST90001582	ZWYkl1	outcome	CD14+ CD16- monocyte Absolute Count || id:ebi-a-GCST90001582	26	-0.0157390304754288	0.0122789221754778	0.212160530728107	0.98 (0.96-1.01)	-0.0172949944266519	0.0147596015112954	0.241285705450914	0.98 (0.95-1.01)	-0.0111263167888892	0.00955368798745847	0.244177054272837	0.654441616308943	0.99 (0.97-1.01)	-0.0150709166483309	0.0113140817152713	0.194860794685756	0.99 (0.96-1.01)	-0.0172315005224597	0.0324953960824873	0.600600018647686	0.98 (0.92-1.05)	TRUE	9.31858382868243e-144	0.142589007447217	23.4233189387004	0.166777590483313	25.1568892708179	25	0.453609125690493	0.00227724890536369	0.00371336518037623	0.545474672964539	NA	0.517
193	ebi-a-GCST90001583	UQpxmD	outcome	Monocyte Absolute Count || id:ebi-a-GCST90001583	29	-0.0199401629388259	0.0125286141547839	0.12312320968063	0.98 (0.96-1.00)	-0.0164795177245145	0.0140269663267874	0.240056548453713	0.98 (0.96-1.01)	-0.0125728995962076	0.00871225368349426	0.148984340704683	0.541087406539396	0.99 (0.97-1.00)	-0.0173033998152173	0.0119128608802658	0.157478533389837	0.98 (0.96-1.01)	-0.0109468540053626	0.0276176406773993	0.694835442980803	0.99 (0.94-1.04)	TRUE	1.06495837929192e-153	0.177315343060524	22.4350013861291	0.178262154042888	37.943287130892	28	0.0994765225999867	0.00412303387252491	0.00411704113017804	0.325497827224763	NA	0.168
194	ebi-a-GCST90001584	ZWYkl1	outcome	CD14- CD16+ monocyte %monocyte || id:ebi-a-GCST90001584	33	0.00396768078549037	0.0208391092037126	0.850240282851371	1.00 (0.96-1.05)	0.0203781020987829	0.018228360490947	0.263595226091734	1.02 (0.98-1.06)	0.00893737606800569	0.0118430564724557	0.450458330342401	0.788572137050246	1.01 (0.99-1.03)	0.0331711844141585	0.0262004390946748	0.214633203107276	1.03 (0.98-1.09)	0.018010267791344	0.0311361720881784	0.567019214889567	1.02 (0.96-1.08)	TRUE	2.21651340513026e-260	0.14574440182618	30.9372965618572	0.276972748335608	37.9750529671428	32	0.215606236066569	0.00134115191299671	0.00437625156712313	0.761302368152927	NA	0.205
195	ebi-a-GCST90001585	If6nSf	outcome	CD14+ CD16+ monocyte %monocyte || id:ebi-a-GCST90001585	63	0.0306312307576334	0.0170587668641735	0.0775066612937371	1.03 (1.00-1.07)	0.0166352756913701	0.0129742266773065	0.199780004277708	1.02 (0.99-1.04)	0.017410628322837	0.00798838238637802	0.0292950192460174	0.264016840118428	1.02 (1.00-1.03)	0.0202115139701365	0.0164506420377971	0.223859213937625	1.02 (0.99-1.05)	0.0140469548160553	0.0240461592465809	0.56122800819692	1.01 (0.97-1.06)	TRUE	0	0.817104437462732	46.9121120992446	0.77644446756697	57.7714334906888	62	0.628721653054878	-0.00382799930514671	0.00436427998901282	0.383862620577699	NA	0.648
196	ebi-a-GCST90001586	yL0j2B	outcome	CD14+ CD16- monocyte %monocyte || id:ebi-a-GCST90001586	38	-0.00784022479077535	0.0113591776094808	0.49448776159689	0.99 (0.97-1.01)	-0.00592193566224759	0.0133558981402991	0.657480203092463	0.99 (0.97-1.02)	-0.0231740659585885	0.00865644837738332	0.0074265334308401	0.149621243687013	0.98 (0.96-0.99)	-0.00666813116932685	0.0111019800108011	0.551751201082169	0.99 (0.97-1.02)	-0.0125669319980229	0.0247093354721448	0.614058684102047	0.99 (0.94-1.04)	TRUE	0	0.747614578965897	35.5931217235793	0.363721143635658	38.373666700887	37	0.407060858762028	-0.00732975575608798	0.00351580193516719	0.0442407039354841	NA	0.399
197	ebi-a-GCST90001587	dFLMC2	outcome	CD16+ monocyte %monocyte || id:ebi-a-GCST90001587	39	-0.0239616977362113	0.0316732447207913	0.454123067771826	0.98 (0.92-1.04)	0.0172086475154286	0.0196183212197215	0.380393071029552	1.02 (0.98-1.06)	0.0204307730088216	0.0128053363316872	0.110602932244764	0.480994153039372	1.02 (1.00-1.05)	0.0169276121742383	0.0280064134705029	0.549157086818974	1.02 (0.96-1.07)	0.0103739557265756	0.0388435408815949	0.790859155899111	1.01 (0.94-1.09)	TRUE	0	0.654854680788208	34.6674450525467	0.364056228960831	52.20025043296	38	0.0623098640367401	0.00959718554248478	0.00606304828228531	0.121956255984981	NA	0.071
198	ebi-a-GCST90001588	RtN9Fv	outcome	T/B cell || id:ebi-a-GCST90001588	37	-0.0358428158725604	0.0241576992435944	0.14683842303274	0.96 (0.92-1.01)	-0.0129031529661319	0.0178805337678289	0.47052118533407	0.99 (0.95-1.02)	-0.00694947819388934	0.0118944259062653	0.559043085567101	0.841324891156557	0.99 (0.97-1.02)	-0.028962672764477	0.0302079230045004	0.34406619777067	0.97 (0.92-1.03)	-0.0118670188308103	0.0404713819586965	0.771037675735699	0.99 (0.91-1.07)	TRUE	4.16727354677587e-219	0.0963417571323967	23.7909173769909	0.239342460313466	37.734303250655	36	0.389908501542941	0.00581536114016495	0.00421671877685164	0.176607576343883	NA	0.365
199	ebi-a-GCST90001589	Q1dq9T	outcome	CD4+/CD8+ T cell || id:ebi-a-GCST90001589	18	0.0389165774629521	0.0386808546566889	0.32934433943171	1.04 (0.96-1.12)	0.0120834341487877	0.0263070178551454	0.646001802725751	1.01 (0.96-1.07)	0.0112897441955156	0.0177681763242704	0.525173257606266	0.832016242484912	1.01 (0.98-1.05)	-0.000914314534994964	0.0345229901080951	0.97917953077484	1.00 (0.93-1.07)	-0.0146104872945033	0.0430110411696648	0.738249488235065	0.99 (0.91-1.07)	TRUE	3.63977300563158e-88	0.104624043631813	21.5789816101272	0.105781945417816	17.419835663622	17	0.426291262384108	-0.0056828086519497	0.00702392900335767	0.430345791710193	NA	0.449
200	ebi-a-GCST90001590	2Hjefc	outcome	CD4+ T cell Absolute Count || id:ebi-a-GCST90001590	19	0.00305468625045003	0.0197501930244427	0.878905946488042	1.00 (0.96-1.04)	0.00479055738277834	0.020563221615021	0.815786829569762	1.00 (0.97-1.05)	0.00166429797452523	0.0137384163999724	0.903578635865483	0.964987558251027	1.00 (0.98-1.03)	0.00567430918507578	0.0199338077456565	0.779155571979555	1.01 (0.97-1.05)	0.0138688730895305	0.0329977201448946	0.679242562053457	1.01 (0.95-1.08)	TRUE	4.5779142304541e-93	0.0513296370105744	21.5030646880696	0.111274481103278	17.6761847823727	18	0.477168470105813	-0.000453358989532751	0.00454080353909086	0.921638404864503	rs3211602	0.031
201	ebi-a-GCST90001591	zVf6jU	outcome	CD4+ T cell %T cell || id:ebi-a-GCST90001591	24	-0.0106096555370573	0.0267949429799384	0.695950430654217	0.99 (0.94-1.04)	-0.0208270351906478	0.021228925948144	0.326558854818367	0.98 (0.94-1.02)	-0.0160131947214703	0.0146410652502492	0.274078733696707	0.667691967385666	0.98 (0.96-1.01)	-0.0216053203241376	0.0234375937602978	0.366189902076469	0.98 (0.93-1.02)	-0.0702870175311434	0.0380933501940789	0.0779346735960492	0.93 (0.87-1.00)	TRUE	1.01363971873837e-114	0.18863045665049	20.8416266144719	0.135668973351546	28.8316099459401	23	0.18595767857873	-0.00166081832562351	0.00643172356860807	0.798635227946948	NA	0.222
202	ebi-a-GCST90001592	suoHTa	outcome	CD8+ T cell Absolute Count || id:ebi-a-GCST90001592	42	-0.013959856234831	0.0183319386814984	0.450822272259747	0.99 (0.95-1.02)	-0.0194960531675266	0.0143992962251335	0.175749537244399	0.98 (0.95-1.01)	-0.00934051699114643	0.0114752820591368	0.415663053323324	0.7663079536177	0.99 (0.97-1.01)	-0.0121195282958578	0.0128991787854296	0.352946916010812	0.99 (0.96-1.01)	-0.0278684902870998	0.0241749680887938	0.255676402574209	0.97 (0.93-1.02)	TRUE	2.57276501246872e-266	0.142347242415673	24.755647198712	0.282829760765071	63.0943718903808	41	0.0148727810447773	0.00134261371799541	0.00412521489740595	0.74652546919809	rs3130685, rs3130978	<0.001
203	ebi-a-GCST90001593	45BgB0	outcome	CD8+ T cell %T cell || id:ebi-a-GCST90001593	32	-0.0161173058137198	0.0239377557078506	0.505910347164214	0.98 (0.94-1.03)	-0.00079216859357981	0.0197871292540172	0.968065590386972	1.00 (0.96-1.04)	-0.00423672588669324	0.0117259292340412	0.71786578148837	0.909795174455747	1.00 (0.97-1.02)	-0.00230373668811362	0.0203873946464298	0.910760665196106	1.00 (0.96-1.04)	0.0038805310256218	0.0338234209091198	0.909399738398857	1.00 (0.94-1.07)	TRUE	2.56204154046787e-168	0.0634281340768724	21.975658923107	0.190657676754938	35.224645946452	31	0.274984528258718	0.00291892025621069	0.00499533240083572	0.563367333743691	NA	0.293
204	ebi-a-GCST90001594	zMyyiK	outcome	CD4+CD8+ T cell Absolute Count || id:ebi-a-GCST90001594	19	0.0193212293085098	0.0407519742365208	0.641448493770254	1.02 (0.94-1.10)	-0.0173494470281804	0.0232632476772897	0.455795592114641	0.98 (0.94-1.03)	-0.014289235919736	0.0161115951966002	0.375137348852497	0.762056863805415	0.99 (0.96-1.02)	-0.0278129379323489	0.0346779253346064	0.432993992664141	0.97 (0.91-1.04)	0.00155609281557484	0.0410326380884624	0.970166275506933	1.00 (0.92-1.09)	TRUE	1.33905989266861e-115	0.144139063384114	26.5148176353538	0.136620511688131	24.8949976184632	18	0.127835963070647	-0.00774041561619871	0.00830058143477956	0.36412642066127	NA	0.111
205	ebi-a-GCST90001595	Tj5sjb	outcome	CD4+CD8+ T cell %T cell || id:ebi-a-GCST90001595	6	-0.0679058327888716	0.156637300946139	0.686990774533302	0.93 (0.69-1.27)	0.026240201963697	0.0475893816408412	0.581367897857522	1.03 (0.94-1.13)	0.00342324804884657	0.0508332987916357	0.946308939801805	0.982382143530153	1.00 (0.91-1.11)	0.0264805068652076	0.0495472724789741	0.615931174164382	1.03 (0.93-1.13)	0.0248299603790801	0.0648627321226611	0.7175956909395	1.03 (0.90-1.16)	TRUE	9.01177657637145e-29	0.0518008946659897	21.6286035051077	0.0351902023011085	11.1483696784805	5	0.0485163264727742	0.0129780445129924	0.0266696819094305	0.651986378296409	NA	0.105
206	ebi-a-GCST90001596	f2noEF	outcome	CD8dim T cell Absolute Count || id:ebi-a-GCST90001596	35	0.00881319139057159	0.0171054624904089	0.609828989300314	1.01 (0.98-1.04)	0.00307487089914828	0.0169004271058267	0.855629478942718	1.00 (0.97-1.04)	-0.0010526921366728	0.0103830154172918	0.919244069803094	0.966928200225157	1.00 (0.98-1.02)	0.00323221898841297	0.0151946506709774	0.83281497417692	1.00 (0.97-1.03)	-0.0315799023371814	0.0276556039296325	0.261474506349482	0.97 (0.92-1.02)	TRUE	1.10103637130664e-198	0.0509661086313619	23.2541897722761	0.221502127004927	44.7973398624546	34	0.101886084269711	-0.00423453244681151	0.00524072758746588	0.424874422213612	NA	0.14
207	ebi-a-GCST90001597	niHtOH	outcome	CD8dim T cell %T cell || id:ebi-a-GCST90001597	30	-0.0353542108691733	0.0296908938629173	0.243751889361569	0.97 (0.91-1.02)	0.00423974050478037	0.0216828339840669	0.844974589452937	1.00 (0.96-1.05)	0.0121483961013172	0.0137271482426587	0.376161742783997	0.762056863805415	1.01 (0.99-1.04)	-0.0016745188867841	0.0243946520438074	0.945745018022151	1.00 (0.95-1.05)	-0.0339792955971097	0.0360205307787508	0.353304584519307	0.97 (0.90-1.04)	TRUE	1.3396884110673e-188	0.169177543501473	25.9032053152031	0.210307744250687	34.5593188210354	29	0.219375624814568	0.0139935496541464	0.00764682800150741	0.0779187794426371	NA	0.245
208	ebi-a-GCST90001598	Z3KpJI	outcome	CD4-CD8- T cell Absolute Count || id:ebi-a-GCST90001598	23	-0.0469045349415663	0.0473428316210067	0.333090653741881	0.95 (0.87-1.05)	0.00998003760169856	0.0233388106101835	0.668931065741142	1.01 (0.96-1.06)	0.0225553212355238	0.0166416534116792	0.175304994748446	0.582666682305862	1.02 (0.99-1.06)	0.0127149408194311	0.0316266761072947	0.691539545827838	1.01 (0.95-1.08)	0.0106056704840445	0.0362062200368536	0.772325354624193	1.01 (0.94-1.08)	TRUE	1.30513573825638e-128	0.361239171153915	24.0543391004665	0.150508011703054	26.0432034688075	22	0.249831707488115	0.0118118770561026	0.00747915951890274	0.129211624360222	NA	0.29
209	ebi-a-GCST90001599	ROdtaS	outcome	CD4-CD8- T cell %T cell || id:ebi-a-GCST90001599	20	-0.00485059986886816	0.0306850847397448	0.876156174630937	1.00 (0.94-1.06)	0.0045623357871244	0.022105207730629	0.836484798777471	1.00 (0.96-1.05)	0.0248196458593011	0.0155601346681432	0.110694544809061	0.480994153039372	1.03 (0.99-1.06)	0.00153955905580896	0.0284985231860413	0.957481299491044	1.00 (0.95-1.06)	0.0244809545943979	0.039104303877692	0.538735893381658	1.02 (0.95-1.11)	TRUE	4.24578806363867e-122	0.417929361507005	26.2725159606944	0.142165425715316	15.9968383840406	19	0.657488935642029	0.00631950929371146	0.00563303708882552	0.276662942341459	NA	0.659
210	ebi-a-GCST90001600	rYKnET	outcome	Leukocyte Absolute Count || id:ebi-a-GCST90001600	13	-0.0113304975744707	0.0347774208752468	0.75068905940609	0.99 (0.92-1.06)	-0.00972359511602806	0.0218747767966367	0.656672642194098	0.99 (0.95-1.03)	-0.0124390759936805	0.0156276214551816	0.426051029457888	0.769844681941233	0.99 (0.96-1.02)	-0.00894822695818298	0.0180811390357661	0.629612570936424	0.99 (0.96-1.03)	-0.0138230637543865	0.0316207736135766	0.669764964490386	0.99 (0.93-1.05)	TRUE	2.43057939703874e-66	0.0954013332815913	22.753324718686	0.0805100961224988	12.8678867212051	12	0.378715985607294	-0.00064973336424419	0.0178139446103834	0.971558451547612	NA	0.467
211	ebi-a-GCST90001601	JeukL4	outcome	Lymphocyte Absolute Count || id:ebi-a-GCST90001601	18	-0.0172384894491221	0.0246533350937886	0.494445266832626	0.98 (0.94-1.03)	-0.0147694056554334	0.0220172343797234	0.502340862532695	0.99 (0.94-1.03)	0.00721616216217555	0.0143914939763754	0.616076581515016	0.858274626919774	1.01 (0.98-1.04)	-0.0204840340630209	0.0213646892927044	0.351108144053917	0.98 (0.94-1.02)	-0.0233578425355278	0.0327849976552433	0.485847321529343	0.98 (0.92-1.04)	TRUE	1.57419987056958e-88	0.0745006847068845	21.8748250139516	0.107190106977421	25.9367796510818	17	0.075620065716289	0.00867455557065792	0.00622876425546508	0.182774324031348	NA	0.058
212	ebi-a-GCST90001602	2Hjefc	outcome	Lymphocyte %leukocyte || id:ebi-a-GCST90001602	24	0.0129920884776642	0.0179542993650412	0.476923512505758	1.01 (0.98-1.05)	0.0102395300710841	0.0171435791708361	0.55031994486475	1.01 (0.98-1.04)	0.0127865026685374	0.0115568693945102	0.268554085491122	0.667691967385666	1.01 (0.99-1.04)	0.0122521555181012	0.0144569803204818	0.405454778035568	1.01 (0.98-1.04)	0.00488260589484574	0.0311197360765738	0.876694854310299	1.00 (0.95-1.07)	TRUE	1.48397016773855e-119	0.130441032328989	21.6558771035282	0.140890015659526	29.9362528212054	23	0.151240389071785	-8.57268822882802e-05	0.00494473971792668	0.986324051984327	NA	0.226
213	ebi-a-GCST90001603	suoHTa	outcome	T cell Absolute Count || id:ebi-a-GCST90001603	23	-0.0276791894636558	0.0321533402593359	0.399043327817893	0.97 (0.91-1.04)	-0.0127152359933773	0.0224969410585673	0.571938797573897	0.99 (0.94-1.03)	-0.0274712451653174	0.0144595581542133	0.0574505048938773	0.355414140445173	0.97 (0.95-1.00)	-0.0112630241165505	0.0239484490481295	0.642767647275562	0.99 (0.94-1.04)	-0.0172893137341969	0.0375722825168271	0.649916072256631	0.98 (0.91-1.06)	TRUE	1.93506255541793e-121	0.480831194944933	23.0208159561552	0.144079196051114	31.9750854517621	22	0.077821773418569	5.15764724027983e-05	0.00663447236853337	0.993870677109929	NA	0.106
214	ebi-a-GCST90001604	ROdtaS	outcome	T cell %lymphocyte || id:ebi-a-GCST90001604	18	-0.00933750155633439	0.0584425648093956	0.875060055922637	0.99 (0.88-1.11)	0.0288943592107205	0.0258976355861699	0.264544499552245	1.03 (0.98-1.08)	0.0140133383041895	0.018266203757267	0.442978664703373	0.783245095180066	1.01 (0.98-1.05)	0.0297412386359179	0.0400497303923487	0.467857273804994	1.03 (0.95-1.11)	0.0260144521575569	0.0446500276585158	0.567790644154031	1.03 (0.94-1.12)	TRUE	5.82054421421082e-111	0.166084051460422	26.6469657935862	0.129639818909165	12.319929323865	17	0.780389091900803	0.00445412267597407	0.0105893053914262	0.679624374914249	NA	0.785
215	ebi-a-GCST90001605	2Hjefc	outcome	T cell %leukocyte || id:ebi-a-GCST90001605	20	0.00730632039919566	0.0177871262414241	0.686093802578642	1.01 (0.97-1.04)	0.00110871124372551	0.0180146219712278	0.950925118493884	1.00 (0.97-1.04)	-0.0052723941509032	0.0130731777155268	0.686728578244019	0.894552351947465	0.99 (0.97-1.02)	0.00144697936445082	0.0175033229833617	0.93497958756947	1.00 (0.97-1.04)	-0.0279208224418503	0.0378330226254534	0.469531448941962	0.97 (0.90-1.05)	TRUE	2.02085847793727e-100	0.0630648551970809	21.9470589744844	0.118982661636417	19.1392542388761	19	0.447936021442236	-0.00479563832179149	0.00459150914433035	0.310098305912842	NA	0.49
216	ebi-a-GCST90001606	rYKnET	outcome	CD4+ T cell %leukocyte || id:ebi-a-GCST90001606	15	0.0110891546278095	0.0410734489925497	0.791411261314395	1.01 (0.93-1.10)	0.0362079618657677	0.0297939613217626	0.224259873273485	1.04 (0.98-1.10)	0.0343438676609026	0.0193755459832684	0.0763054974676519	0.392274740502717	1.03 (1.00-1.07)	0.01328449656279	0.0373531755646573	0.727407556157798	1.01 (0.94-1.09)	0.0688180533629523	0.0475294708409463	0.169667013267155	1.07 (0.98-1.18)	TRUE	4.53465144514386e-69	0.43079125744616	20.7228604585891	0.0843128307395578	18.4424562306722	14	0.187365566847008	0.00571114988277886	0.00841017603786385	0.508999851756366	NA	0.198
217	ebi-a-GCST90001607	zFDXMQ	outcome	CD8+ T cell %leukocyte || id:ebi-a-GCST90001607	32	0.0105957026728663	0.0579087004828148	0.856050522964986	1.01 (0.90-1.13)	-0.0103854349381647	0.0221464257913409	0.639109618031209	0.99 (0.95-1.03)	0.000849255507357633	0.0165106082340484	0.958977333337737	0.984741584068679	1.00 (0.97-1.03)	-0.0469110796905539	0.0598827528131472	0.439347107949095	0.95 (0.85-1.07)	-0.0358720530069162	0.0561269363790257	0.527437201282368	0.96 (0.86-1.08)	TRUE	1.18548707449852e-185	0.0505875510647974	24.025970455434	0.208309740183192	47.1054014718323	31	0.0319971369863108	-0.00176189852447615	0.010019513471652	0.86159598792744	rs3130685	<0.001
218	ebi-a-GCST90001608	wO6Yvn	outcome	CD4+CD8+ T cell %leukocyte || id:ebi-a-GCST90001608	18	-0.000409028828341728	0.0384126344983631	0.991635697868149	1.00 (0.93-1.08)	-0.017066396730628	0.0239461193953255	0.476031482719666	0.98 (0.94-1.03)	-0.0217054505980828	0.0163519165705431	0.184378087140622	0.582666682305862	0.98 (0.95-1.01)	-0.0135227932734758	0.0302571585865739	0.660568054675907	0.99 (0.93-1.05)	0.0146285706508257	0.0388188988728965	0.710953932436923	1.01 (0.94-1.09)	TRUE	3.61909670402405e-120	0.347297198245233	28.7993646696159	0.139711417513776	13.7574384340768	17	0.684191388556515	-0.00563826968299475	0.00920235095547324	0.548685749338794	NA	0.659
219	ebi-a-GCST90001609	2Hjefc	outcome	CD4+ CD8dim T cell Absolute Count || id:ebi-a-GCST90001609	37	-0.0195528353876528	0.0212710742644626	0.36427159859203	0.98 (0.94-1.02)	-0.0112723659257189	0.0152442707713451	0.459634192475754	0.99 (0.96-1.02)	-0.0030867940588509	0.0103969649153514	0.766547616441583	0.914702086706853	1.00 (0.98-1.02)	-0.00856276233105036	0.0156216223399753	0.586982155613898	0.99 (0.96-1.02)	-0.0115644563660007	0.0256133528528695	0.654336813522189	0.99 (0.94-1.04)	TRUE	2.39846788631928e-302	0.0616749551949521	30.8436538834463	0.30869831476246	28.4843556826361	36	0.809496769228302	0.0040633499407562	0.00457933546554413	0.38096206728855	NA	0.841
220	ebi-a-GCST90001610	Q1dq9T	outcome	CD4+ CD8dim T cell %lymphocyte || id:ebi-a-GCST90001610	58	0.0117438441292735	0.0278959352345046	0.675375472215674	1.01 (0.96-1.07)	0.000813177159324937	0.0148176776711062	0.956234979098901	1.00 (0.97-1.03)	0.0211239848580866	0.00933880168786544	0.0236999475951133	0.247156596349039	1.02 (1.00-1.04)	0.00533839260586655	0.0183557370129165	0.772237214518892	1.01 (0.97-1.04)	0.0135135536172208	0.032237907137749	0.676658606078295	1.01 (0.95-1.08)	TRUE	0	0.760819157896108	31.7765457027487	0.496143903477929	75.2534014815753	57	0.053042331746332	0.00194584111534754	0.00533439434850418	0.716655089212963	NA	0.053
221	ebi-a-GCST90001611	GpGxbx	outcome	CD4+ CD8dim T cell %leukocyte || id:ebi-a-GCST90001611	51	-0.0109332056415968	0.0328158314762302	0.74042841632013	0.99 (0.93-1.05)	-0.00253423494883503	0.0158205223879126	0.87273412171962	1.00 (0.97-1.03)	0.00619138947323873	0.0118082840741118	0.600051868003468	0.848910588454519	1.01 (0.98-1.03)	0.00405857896092687	0.0188812224136491	0.830678169217711	1.00 (0.97-1.04)	0.00405857896092687	0.0297285355207217	0.8919573907002	1.00 (0.95-1.06)	TRUE	0	0.112922276314409	31.8612784988891	0.437322954992034	68.0343452994628	50	0.0456909492540913	0.00346097870290428	0.0061816011929514	0.578109350846501	NA	0.067
222	ebi-a-GCST90001612	HALxtK	outcome	CD8dim T cell %leukocyte || id:ebi-a-GCST90001612	28	0.00171398402521732	0.0176272419339478	0.923285500269711	1.00 (0.97-1.04)	0.00770481073300691	0.0181706368972083	0.671547323278063	1.01 (0.97-1.04)	0.00940315159650499	0.0117314425202558	0.422822492628088	0.7663079536177	1.01 (0.99-1.03)	0.00558632058967568	0.0148966178666649	0.710585715172879	1.01 (0.98-1.04)	-0.0290128505567528	0.0318859554125171	0.370929794523053	0.97 (0.91-1.03)	TRUE	4.51100034893363e-168	0.101813554688206	25.0253578007316	0.189727463292708	26.9589254362618	27	0.466012675435507	0.00299994722451211	0.00508549426888048	0.560348035674331	NA	0.526
223	ebi-a-GCST90001613	1Chosv	outcome	CD4-CD8- T cell %leukocyte || id:ebi-a-GCST90001613	28	0.00464437571965686	0.0128194091708375	0.720061727483158	1.00 (0.98-1.03)	0.0106122361875276	0.0139428598375201	0.446583394961075	1.01 (0.98-1.04)	0.00935699292360797	0.00961425347868553	0.33043316312462	0.722909178018035	1.01 (0.99-1.03)	0.00940366178010893	0.0122246465400298	0.448429542181956	1.01 (0.99-1.03)	0.00623167177684369	0.0205785239295354	0.764344820264638	1.01 (0.97-1.05)	TRUE	1.89082792086029e-163	0.113394331713352	24.3121999899369	0.18434902331804	19.2684287532749	27	0.860013697858406	0.0019634089147462	0.00353283416624699	0.583126024729303	NA	0.882
224	ebi-a-GCST90001614	1Chosv	outcome	CD8+ and CD8dim T cell %leukocyte || id:ebi-a-GCST90001614	31	0.104829149775979	0.0616809370809213	0.0999215597778794	1.11 (0.98-1.25)	-0.0201157127699471	0.0221233095669262	0.363215945340698	0.98 (0.94-1.02)	0.00513833093303577	0.0141331895389802	0.716182978738541	0.909240999094148	1.01 (0.98-1.03)	-0.0452599959653386	0.0540497604821478	0.409002630341661	0.96 (0.86-1.06)	-0.0452599959653386	0.0553398441698619	0.419888328792875	0.96 (0.86-1.07)	TRUE	1.30568584690957e-179	0.0736003420692145	24.0577673336047	0.202059039615791	41.2360621432416	30	0.0830578497017023	-0.0168713586458906	0.0100771182917325	0.104839896870306	rs34767257	0.002
225	ebi-a-GCST90001615	kSjBmh	outcome	TCRgd T cell Absolute Count || id:ebi-a-GCST90001615	28	-0.0830536383753758	0.0448560471230056	0.0754790009070556	0.92 (0.84-1.00)	0.00242482285498325	0.0242185192990576	0.920246936416749	1.00 (0.96-1.05)	-0.0241380250219631	0.0156953452906926	0.124070675707331	0.501293787458349	0.98 (0.95-1.01)	0.00514039870605287	0.0401636159195393	0.899108222542388	1.01 (0.93-1.09)	0.011657465141375	0.0505186563769593	0.819244252947492	1.01 (0.92-1.12)	TRUE	2.36135959624095e-146	0.484284099598697	22.2902973719579	0.170028015169818	36.355883413645	27	0.107732143294356	0.0113140815585959	0.00790113366253901	0.164069238862623	NA	0.11
226	ebi-a-GCST90001616	1Chosv	outcome	TCRgd T cell %T cell || id:ebi-a-GCST90001616	17	-0.005724854688836	0.02597179240199	0.82851154071531	0.99 (0.94-1.05)	-0.0113680596456755	0.0216620467989329	0.599728089321749	0.99 (0.95-1.03)	-0.0156189644611551	0.0184479928434153	0.397191102527913	0.7663079536177	0.98 (0.95-1.02)	-0.0119217251343436	0.0204917332955524	0.568820580202125	0.99 (0.95-1.03)	0.0094082718606896	0.0377102397863342	0.806157615634786	1.01 (0.94-1.09)	TRUE	2.65842077085606e-81	0.158320364338861	21.4456790786318	0.0989196559852067	26.5767468059407	16	0.0464340719407911	-0.00344532125052637	0.00621744144703626	0.587651240804102	NA	0.094
227	ebi-a-GCST90001617	hgfJiA	outcome	TCRgd T cell %lymphocyte || id:ebi-a-GCST90001617	18	-0.0101234776033263	0.016595849534404	0.5504275732451	0.99 (0.96-1.02)	-0.00793969861028965	0.0151858969861049	0.601089990218887	0.99 (0.96-1.02)	-0.0148244559491781	0.013421274924553	0.269355055320846	0.667691967385666	0.99 (0.96-1.01)	-0.00768164482925693	0.0138179930184853	0.585511258564373	0.99 (0.97-1.02)	0.0177715629625136	0.0278180114724767	0.531433792663559	1.02 (0.96-1.07)	TRUE	7.23362048928807e-88	0.155046092161801	21.8101103266189	0.10650700819291	27.8038554346001	17	0.0472829146426538	-0.00259059732784138	0.00514079427073799	0.621178824669548	NA	0.069
228	ebi-a-GCST90001618	2Hjefc	outcome	HLA DR+ T cell Absolute Count || id:ebi-a-GCST90001618	49	0.00703414685304587	0.0148611985760901	0.638173863366424	1.01 (0.98-1.04)	0.0104120859062604	0.0122606224505086	0.395753436373383	1.01 (0.99-1.04)	0.00481998144178521	0.00824237134072318	0.558695039695402	0.841324891156557	1.00 (0.99-1.02)	0.0209443574852641	0.0133319861869379	0.122755296071118	1.02 (0.99-1.05)	0.0309183194370196	0.0274899540925962	0.266303453539716	1.03 (0.98-1.09)	TRUE	0	0.0862793867335229	28.8047658794138	0.387533959981879	54.7483348241896	48	0.233848171966338	-0.000687590128413915	0.00369761895523844	0.853280435610703	NA	0.254
229	ebi-a-GCST90001619	orvxtG	outcome	HLA DR+ T cell%T cell || id:ebi-a-GCST90001619	46	-0.00756569812084877	0.0114831000501445	0.513422193303957	0.99 (0.97-1.02)	-0.00708887481990257	0.0122391752848855	0.56245729049914	0.99 (0.97-1.02)	-0.00163655844140343	0.00743714767721305	0.825830738546661	0.945317100722921	1.00 (0.98-1.01)	-0.0110651335753174	0.0109754468385075	0.318762599234822	0.99 (0.97-1.01)	0.0359004467987074	0.0246215722813142	0.151760383220985	1.04 (0.99-1.09)	TRUE	0	0.0538721532456101	31.272691766751	0.390405131453568	54.9246545927856	45	0.147555249504024	0.00287737382043237	0.00387241759112441	0.461404533875136	rs72779785, rs7294683	0.002
230	ebi-a-GCST90001620	6v5dZi	outcome	HLA DR+ T cell%lymphocyte || id:ebi-a-GCST90001620	45	-0.0224934294846176	0.0138420231360554	0.111468745099642	0.98 (0.95-1.00)	-0.0126551501483906	0.0135592767691067	0.350654545161852	0.99 (0.96-1.01)	-0.0123543855204951	0.00798679006050943	0.121898836883718	0.499922196208506	0.99 (0.97-1.00)	-0.0146239982016734	0.0130631085980091	0.269005953483206	0.99 (0.96-1.01)	0.0238178412847025	0.0289833589035664	0.415635035071153	1.02 (0.97-1.08)	TRUE	0	0.27589654873515	31.1864514362783	0.380989643010239	59.469125331682	44	0.0597353394559344	0.00392738009282952	0.0039755846742584	0.32874035281525	NA	0.072
231	ebi-a-GCST90001621	hdXSYB	outcome	Natural Killer T Absolute Count || id:ebi-a-GCST90001621	43	0.0336605468118115	0.0185009024038138	0.0761580781002425	1.03 (1.00-1.07)	0.0210782904970734	0.0157563460531466	0.180973008656191	1.02 (0.99-1.05)	0.0154208819212626	0.0100331068778469	0.124293391136933	0.501293787458349	1.02 (1.00-1.04)	0.0268075628462368	0.0177081875900285	0.137553257396532	1.03 (0.99-1.06)	0.0235477773660501	0.0270933332061864	0.389712862850567	1.02 (0.97-1.08)	TRUE	1.44502503684564e-293	0.381105627006134	25.9963288304283	0.3034163357525	46.298694865428	42	0.299395786928901	-0.00481928875822796	0.00402834136283944	0.238434347976542	NA	0.328
232	ebi-a-GCST90001622	KtPQl6	outcome	Natural Killer T %T cell || id:ebi-a-GCST90001622	53	0.00426981266294804	0.0225657867853056	0.850674384171412	1.00 (0.96-1.05)	0.00176421930069218	0.0165544478397341	0.915129554300921	1.00 (0.97-1.03)	0.0103560931839424	0.0120884057395581	0.391612716059064	0.7663079536177	1.01 (0.99-1.03)	-0.015895405724713	0.0218263840168162	0.469717959078757	0.98 (0.94-1.03)	0.00581505216760575	0.0315147284946973	0.854324414578876	1.01 (0.95-1.07)	TRUE	0	0.238585475955166	26.7209965041451	0.382562479573996	73.9743752125848	52	0.0242616448196386	0.00157825693298474	0.00492368318748076	0.749865743135315	NA	0.021
233	ebi-a-GCST90001623	6AN6SP	outcome	Natural Killer T %lymphocyte || id:ebi-a-GCST90001623	46	-0.00437768938428197	0.0246503521749007	0.859858974445052	1.00 (0.95-1.04)	0.00156040377427712	0.0163180119835137	0.923818707013526	1.00 (0.97-1.03)	0.00609273293450435	0.0131344824420549	0.642738674826292	0.873211705869782	1.01 (0.98-1.03)	-0.0116632544678579	0.0246182808684418	0.6379588010403	0.99 (0.94-1.04)	0.0382526838149231	0.0318867511777642	0.236556708277763	1.04 (0.98-1.11)	TRUE	0	0.105118546566516	26.8706604921341	0.333953603969806	70.9896332199332	45	0.00803276846711925	0.00258485305060689	0.00513241698692607	0.617031825394231	NA	0.014
234	ebi-a-GCST90001624	BW6bk7	outcome	HLA DR+ CD4+ T cell Absolute Count || id:ebi-a-GCST90001624	26	-0.0253048988940988	0.0172416486677807	0.155180271317073	0.98 (0.94-1.01)	-0.0236776465281601	0.0165474902692662	0.152461601844239	0.98 (0.95-1.01)	-0.00768308242358674	0.0109236069287041	0.481839740451291	0.794002281104836	0.99 (0.97-1.01)	-0.0213094242300578	0.0162652693594195	0.202066583880395	0.98 (0.95-1.01)	-0.000917646066138866	0.0321962756699053	0.977488382795098	1.00 (0.94-1.06)	TRUE	1.91608141350161e-156	0.097732954752374	25.3743515684878	0.182547098030155	31.1211591194774	25	0.185038169965239	0.00635803941543428	0.00448474014309333	0.169130232772768	NA	0.212
235	ebi-a-GCST90001625	UQpxmD	outcome	HLA DR+ CD4+ T cell %T cell || id:ebi-a-GCST90001625	27	-0.0294747726122103	0.0273500259749297	0.291462784656274	0.97 (0.92-1.02)	-0.00486110630886569	0.0213180400393307	0.81962460887164	1.00 (0.95-1.04)	-0.0213942765354928	0.0138277516714981	0.121815389480933	0.499922196208506	0.98 (0.95-1.01)	-0.0140364665658591	0.0223942599535142	0.53626317426739	0.99 (0.94-1.03)	-0.0469962619180839	0.0363399011993748	0.207300601461604	0.95 (0.89-1.02)	TRUE	6.42921677428497e-172	0.452140568131508	26.7032650043286	0.198146904789399	36.056125023246	26	0.09064180664891	0.00188954656461746	0.0050898249523778	0.713586391880602	NA	0.107
236	ebi-a-GCST90001626	ir79GV	outcome	HLA DR+ CD4+ T cell %lymphocyte || id:ebi-a-GCST90001626	24	0.0235119506183388	0.0300663962467648	0.442549672197638	1.02 (0.97-1.09)	0.0119968685482929	0.0210800632887859	0.569281694268388	1.01 (0.97-1.05)	0.00986856722043112	0.0146833719088019	0.50152554415366	0.808234838937643	1.01 (0.98-1.04)	0.0137815028688786	0.0210916615468969	0.519971316380399	1.01 (0.97-1.06)	0.0201976124518765	0.0349631362080306	0.569090975680138	1.02 (0.95-1.09)	TRUE	9.51944925901029e-161	0.120750032021124	28.289870137626	0.186336240607615	30.6102334268466	23	0.132673340950796	-0.00311077401025369	0.00562266075045858	0.585666784657088	rs150440365, rs55859521	0.022
237	ebi-a-GCST90001627	4DmMDf	outcome	HLA DR+ CD8+ T cell Absolute Count || id:ebi-a-GCST90001627	54	-0.00972254511318535	0.0146459684565601	0.509726957176423	0.99 (0.96-1.02)	0.00801547019821965	0.0130799852199815	0.540005797284146	1.01 (0.98-1.03)	-0.00399482045745325	0.0079175230768151	0.613871901970979	0.857447050842329	1.00 (0.98-1.01)	0.00850332645363755	0.0135197967692754	0.532080944296147	1.01 (0.98-1.04)	0.0261198783310591	0.0250175785969362	0.301195986095693	1.03 (0.98-1.08)	TRUE	0	0.0795744519921255	28.6034930234982	0.424982954941449	68.3360500918076	53	0.0764276910742715	0.00188042057239955	0.00377923508347932	0.620887257679752	rs76443179	0.013
238	ebi-a-GCST90001628	XhMeqX	outcome	HLA DR+ CD8+ T cell %T cell || id:ebi-a-GCST90001628	49	0.0063270686363524	0.0136065803872304	0.644078249541923	1.01 (0.98-1.03)	0.00596193872740028	0.0127236814576779	0.639376839249886	1.01 (0.98-1.03)	0.00797821856549074	0.00936278286039128	0.394147253401578	0.7663079536177	1.01 (0.99-1.03)	0.00600473786051575	0.0115380345319899	0.605156364564188	1.01 (0.98-1.03)	0.02373668245509	0.0216716834172583	0.278856991919212	1.02 (0.98-1.07)	TRUE	0	0.155356367194981	29.9330411998222	0.399883866058455	73.237670699849	48	0.0109522402661496	0.00070218541893445	0.00415953796018915	0.866667905802682	rs71381179	<0.001
239	ebi-a-GCST90001629	pEpbWc	outcome	HLA DR+ CD8+ T cell %lymphocyte || id:ebi-a-GCST90001629	54	-0.00497410472036367	0.0163869763074162	0.762689482224828	1.00 (0.96-1.03)	-0.00224724761638054	0.0135959856635253	0.868717631290999	1.00 (0.97-1.02)	-0.00461911770723113	0.00988042072974938	0.640140670641627	0.873211705869782	1.00 (0.98-1.01)	8.77751277046923e-05	0.0127714443801804	0.994542175151409	1.00 (0.98-1.03)	0.00200789960476294	0.0256322273090506	0.937856611363866	1.00 (0.95-1.05)	TRUE	0	0.0865791436347799	29.0678866951211	0.428669877212555	72.3768840034824	53	0.0396395752696904	0.000111152939718591	0.00407095185301029	0.978321849503124	NA	0.053
240	ebi-a-GCST90001630	B7siKl	outcome	CD8+ Natural Killer T Absolute Count || id:ebi-a-GCST90001630	33	0.0130960960665494	0.0262547680108607	0.621435661035495	1.01 (0.96-1.07)	0.0171550148779185	0.0209619791301147	0.41313614267984	1.02 (0.98-1.06)	0.0175705327942314	0.0130924995645683	0.179586129904772	0.582666682305862	1.02 (0.99-1.04)	0.0234664942268804	0.0298707524542017	0.437879730585389	1.02 (0.97-1.09)	0.0540885792488365	0.0367679990471109	0.151036309413338	1.06 (0.98-1.13)	TRUE	7.19662102144764e-200	0.338834325669396	24.7076234340836	0.22140226071906	32.6652436286813	32	0.43411835934418	0.00090819219015661	0.00457893291942672	0.844072935779828	NA	0.441
241	ebi-a-GCST90001631	If6nSf	outcome	CD8+ Natural Killer T %T cell || id:ebi-a-GCST90001631	29	0.00751316422852637	0.0270324288478188	0.783182167508798	1.01 (0.96-1.06)	0.0117207405492282	0.0209213648926081	0.575323730652559	1.01 (0.97-1.05)	0.014632306888218	0.0134896707986728	0.27805254532225	0.667691967385666	1.01 (0.99-1.04)	0.00387641838299269	0.0261410406029579	0.883177790169437	1.00 (0.95-1.06)	0.0736727099968028	0.0382398019362536	0.0642352646207939	1.08 (1.00-1.16)	TRUE	1.68276156142083e-174	0.246063753552494	25.080462906714	0.196473959439216	31.1736974618562	28	0.309421682359083	0.00165558217682562	0.00531019864307061	0.757607083405146	NA	0.364
242	ebi-a-GCST90001632	ZWYkl1	outcome	CD8+ Natural Killer T %lymphocyte || id:ebi-a-GCST90001632	32	-0.00762706495567018	0.0260320772259143	0.771549046290392	0.99 (0.94-1.04)	0.0108314119099598	0.0207439416881542	0.601567145729283	1.01 (0.97-1.05)	0.00711572264401225	0.0134981022868594	0.598079240402294	0.847762806783834	1.01 (0.98-1.03)	0.00229331025550833	0.027431255702629	0.933910345441215	1.00 (0.95-1.06)	0.0615321524273377	0.0375700836781902	0.111576579846621	1.06 (0.99-1.14)	TRUE	1.31634645233878e-190	0.0980536727496687	24.4818035334916	0.211780131658877	32.4132154274588	31	0.396930275155738	0.00321678318670889	0.00479886764957397	0.507780692459421	NA	0.411
243	ebi-a-GCST90001633	zMyyiK	outcome	CD8dim Natural Killer T Absolute Count || id:ebi-a-GCST90001633	50	0.00758972728933381	0.0239795016962187	0.752988627822885	1.01 (0.96-1.06)	3.39250502686029e-05	0.0167034500350628	0.998379481175007	1.00 (0.97-1.03)	-0.0028101003087358	0.0127963414256711	0.826181246933183	0.945317100722921	1.00 (0.97-1.02)	0.000472948187539346	0.0207419081170221	0.981901153886579	1.00 (0.96-1.04)	-0.003441738294301	0.0275366826609147	0.901044904269053	1.00 (0.94-1.05)	TRUE	0	0.0619031028271945	28.0803550415555	0.381087258802623	68.4261754261678	49	0.0347105964544741	-0.00280621645789925	0.00545553388008508	0.60934680686024	NA	0.037
244	ebi-a-GCST90001634	W5D8s6	outcome	CD8dim Natural Killer T %T cell || id:ebi-a-GCST90001634	47	-0.0131728828397432	0.0239946718838678	0.585724899000468	0.99 (0.94-1.03)	-0.0041282030876995	0.0158255619542842	0.794203055362356	1.00 (0.97-1.03)	-0.00509576976558951	0.0109244319849844	0.640888944039379	0.873211705869782	0.99 (0.97-1.02)	-0.0275581119497009	0.0207418854045835	0.19052658395506	0.97 (0.93-1.01)	-0.00849933374704176	0.0301698661978614	0.779424813625369	0.99 (0.93-1.05)	TRUE	0	0.0920304269055301	31.0296112516171	0.393581651288769	55.1177271802001	46	0.167856072795439	0.00216712220144518	0.00556405461533969	0.69875377490035	NA	0.194
245	ebi-a-GCST90001635	SEQsqk	outcome	CD8dim Natural Killer T %lymphocyte || id:ebi-a-GCST90001635	52	-0.00585525944318286	0.022218295011395	0.793222664958861	0.99 (0.95-1.04)	-0.00231850040033107	0.0157616208488171	0.883054793833882	1.00 (0.97-1.03)	-0.00595472038190651	0.0103141971730864	0.563714919081844	0.841537609263284	0.99 (0.97-1.01)	-0.0136829441919325	0.0203814994277915	0.505032615402584	0.99 (0.95-1.03)	-0.00318173497896884	0.0279112991662392	0.90968973021492	1.00 (0.94-1.05)	TRUE	0	0.108740574889308	29.2512544227909	0.410805630844865	58.2107017681396	51	0.227177388462374	-2.69576119160959e-05	0.0052120985144258	0.995893842913383	NA	0.237
246	ebi-a-GCST90001636	UseiZT	outcome	CD4-CD8- Natural Killer T Absolute Count || id:ebi-a-GCST90001636	11	-0.0161436454710841	0.0973618665907585	0.871970843197896	0.98 (0.81-1.19)	0.0423271846757162	0.0329539519303726	0.198990053922665	1.04 (0.98-1.11)	0.0602911190812951	0.0238608276159787	0.0115112802922651	0.17149458394599	1.06 (1.01-1.11)	0.0230955514288815	0.0429006299417776	0.602111677550765	1.02 (0.94-1.11)	0.0286053433974572	0.0526179528960923	0.598597354964013	1.03 (0.93-1.14)	TRUE	8.4861060569431e-59	0.865098757257002	23.900416282644	0.0715110985007383	4.87082840573406	10	0.899637976243667	0.0129076138747735	0.0159401989737672	0.438966420983214	NA	0.892
247	ebi-a-GCST90001637	l0AyxD	outcome	CD4-CD8- Natural Killer T %T cell || id:ebi-a-GCST90001637	52	-0.00343170576661495	0.0250638202847045	0.891644900198747	1.00 (0.95-1.05)	0.00133823688906621	0.0168506617898	0.936700575277197	1.00 (0.97-1.03)	0.0237854352330003	0.0110441564347766	0.0312662960145554	0.271719001078874	1.02 (1.00-1.05)	-0.0173012399169005	0.0230778037510461	0.45688480658853	0.98 (0.94-1.03)	-0.00817003725998278	0.0351495165160824	0.81712910692126	0.99 (0.93-1.06)	TRUE	0	0.814286413821628	29.2630450168307	0.41081446037269	54.8197646047588	51	0.331841872000056	0.00693936112207211	0.00569158703581059	0.228477089504985	NA	0.324
248	ebi-a-GCST90001638	UseiZT	outcome	CD4-CD8- Natural Killer T %lymphocyte || id:ebi-a-GCST90001638	53	-0.00171540355410315	0.0274853377031103	0.950479030167938	1.00 (0.95-1.05)	0.00734064672668218	0.0173815001091923	0.672787615755299	1.01 (0.97-1.04)	0.0259781255055566	0.0110844270952802	0.0190955833069615	0.221266282763205	1.03 (1.00-1.05)	-0.0119121962885206	0.0238253227811789	0.61919811330816	0.99 (0.94-1.04)	0.0102475577598987	0.0372671722435794	0.784424717927984	1.01 (0.94-1.09)	TRUE	0	0.872476467122949	28.3021547657536	0.405173428803846	65.8521058944488	52	0.0938116995332242	0.00691425220296397	0.00611908081624161	0.263783943028926	NA	0.097
249	ebi-a-GCST90001639	6AN6SP	outcome	CD3- lymphocyte Absolute Count || id:ebi-a-GCST90001639	20	0.00795163364657852	0.0310883297342584	0.801024238377258	1.01 (0.95-1.07)	0.0199163791928097	0.0217162624100048	0.359080712183915	1.02 (0.98-1.06)	0.013174248662856	0.0161092546166873	0.413467844492783	0.7663079536177	1.01 (0.98-1.05)	0.0552114323781518	0.0368924773431716	0.150937869405653	1.06 (0.98-1.14)	0.0482045785574418	0.0414261115965194	0.258980159867142	1.05 (0.97-1.14)	TRUE	1.81849748927945e-104	0.13861324392466	22.6691839918846	0.123397279310032	13.5848855254905	19	0.807330469118954	0.00116362799294675	0.00592418390964832	0.846482082628359	NA	0.77
250	ebi-a-GCST90001640	rYKnET	outcome	CD3- lymphocyte %lymphocyte || id:ebi-a-GCST90001640	6	0.179087886865132	0.132319332840966	0.247340195392676	1.20 (0.92-1.55)	0.00817117732049046	0.0433545292757263	0.850505533336904	1.01 (0.93-1.10)	0.0178746085515582	0.0329494617921427	0.587484024791427	0.84404118855	1.02 (0.95-1.09)	0.0712183002664424	0.070790653165965	0.360571303120186	1.07 (0.93-1.23)	0.0885209763056226	0.0753770723994884	0.293127080465738	1.09 (0.94-1.27)	TRUE	5.49887881291266e-29	0.0898941691107604	21.4851775471328	0.0349486580949367	5.43317660325613	5	0.365328957886362	-0.0270328905203468	0.0214889140568241	0.276822889396571	NA	0.353
251	ebi-a-GCST90001641	f2noEF	outcome	CD3- lymphocyte %leukocyte || id:ebi-a-GCST90001641	21	0.0243119829903648	0.0229817650076853	0.303374625718224	1.02 (0.98-1.07)	0.00442114141615764	0.0206567590223203	0.830524595700557	1.00 (0.96-1.05)	0.0148441939690235	0.0136487893770496	0.276779152483466	0.667691967385666	1.01 (0.99-1.04)	0.00433299915654245	0.0240640131836721	0.858916303380166	1.00 (0.96-1.05)	-0.0140241509431998	0.0358485085854994	0.69978149898056	0.99 (0.92-1.06)	TRUE	9.89882633457508e-108	0.162136588506071	22.4400247314033	0.127701792290801	24.2984869295711	20	0.229596764827499	-0.0031736762285836	0.00574457040946893	0.58707068713964	NA	0.266
252	ebi-a-GCST90001642	wZTn6E	outcome	B cell Absolute Count || id:ebi-a-GCST90001642	33	0.0304142584886257	0.0288227395797789	0.299480793134236	1.03 (0.97-1.09)	0.0172143702410476	0.0196525158527266	0.38106416020296	1.02 (0.98-1.06)	0.0068448707384901	0.013408234723603	0.60970294300141	0.857447050842329	1.01 (0.98-1.03)	0.036551507717188	0.0247647949657598	0.149731532379188	1.04 (0.99-1.09)	0.0308728195014599	0.0354035418343207	0.389690138595594	1.03 (0.96-1.11)	TRUE	2.60552504717753e-180	0.0926653458843985	22.6690304615358	0.203591456920312	38.1328873066636	32	0.210502275538411	-0.00472687481691466	0.0049769746816512	0.349586119719469	NA	0.218
253	ebi-a-GCST90001643	If6nSf	outcome	B cell %CD3- lymphocyte || id:ebi-a-GCST90001643	30	0.0022431634402557	0.00896953420725754	0.804345941559897	1.00 (0.98-1.02)	-0.00339908788837541	0.00866321045641116	0.694793035464055	1.00 (0.98-1.01)	0.000698278496549467	0.00641122570943392	0.913269927898634	0.96634465534984	1.00 (0.99-1.01)	0.00236816716383426	0.00749879675623271	0.754411228784849	1.00 (0.99-1.02)	0.0263370906586474	0.0151813368827603	0.0933885645351935	1.03 (1.00-1.06)	TRUE	1.37465941646977e-179	0.0503884256800723	24.8935676369604	0.202181287324881	37.4925415730352	29	0.134040661198339	-0.00132773369136402	0.00434814896509306	0.762353522080327	NA	0.183
254	ebi-a-GCST90001644	Z3KpJI	outcome	B cell %lymphocyte || id:ebi-a-GCST90001644	39	0.0348214511020212	0.0204576163015799	0.0971208938254729	1.04 (0.99-1.08)	0.0426937154495659	0.0167025817045042	0.0105848206869302	1.04 (1.01-1.08)	0.0127079126702392	0.0109526493721724	0.245943273026742	0.654441616308943	1.01 (0.99-1.03)	0.046828309625803	0.0229730516877191	0.0485127218307439	1.05 (1.00-1.10)	0.045972586621041	0.0356602390784434	0.205126905435535	1.05 (0.98-1.12)	TRUE	5.64725753209303e-244	0.200208825997256	24.6710305862448	0.260412170045525	36.5769822081267	38	0.535263621853471	-0.00495030911093973	0.00386798862120793	0.208577032891033	NA	0.517
255	ebi-a-GCST90001645	RtN9Fv	outcome	Natural Killer Absolute Count || id:ebi-a-GCST90001645	26	-0.00961552508458464	0.0259727579489724	0.714468898972313	0.99 (0.94-1.04)	0.00203901581644308	0.019962300023614	0.918642907784245	1.00 (0.96-1.04)	0.0170441870214473	0.0134099948259712	0.203726430863715	0.602106455589117	1.02 (0.99-1.04)	-0.0134162667560704	0.0253049398086356	0.600662470326981	0.99 (0.94-1.04)	0.00530708407535846	0.0316055754652821	0.86800031902607	1.01 (0.94-1.07)	TRUE	2.96937608965556e-157	0.209647464120177	25.5866611298155	0.180682519396385	33.4214135872632	25	0.120864854463537	0.00717124049385761	0.00564213674608283	0.215904980113194	NA	0.128
256	ebi-a-GCST90001646	UQpxmD	outcome	Natural Killer %CD3- lymphocyte || id:ebi-a-GCST90001646	30	-0.00309101545882559	0.00804059571983963	0.703566870328289	1.00 (0.98-1.01)	0.00341372452086909	0.00938748121083081	0.716122011796433	1.00 (0.99-1.02)	-0.00197681358562616	0.00650421813834788	0.761182795049624	0.912419442341914	1.00 (0.99-1.01)	-0.00171790443290379	0.0076461376400683	0.823806837154498	1.00 (0.98-1.01)	-0.0236734514295017	0.01551476772333	0.137876761314607	0.98 (0.95-1.01)	TRUE	2.11132488353803e-188	0.0532038340268098	25.7935992776804	0.209348182342473	26.3159488544925	29	0.60855926044238	0.000961372165487947	0.00407878416077797	0.8153804592353	NA	0.654
257	ebi-a-GCST90001647	Z3KpJI	outcome	Natural Killer %lymphocyte || id:ebi-a-GCST90001647	31	-0.00100491427898047	0.0123992037611606	0.935961593368756	1.00 (0.98-1.02)	-0.00147747683172908	0.0114091068419276	0.896962198625416	1.00 (0.98-1.02)	0.00254175852655753	0.00830398494193358	0.759536875671237	0.911943946118426	1.00 (0.99-1.02)	-0.00427528406940336	0.0107182198960518	0.692806750246794	1.00 (0.98-1.02)	0.00370874014755568	0.0186285894252746	0.843536625550805	1.00 (0.97-1.04)	TRUE	4.21227526543313e-204	0.0562812015044083	26.9158776652085	0.225149033774069	39.8741488493905	30	0.10732490214525	0.00195658343664861	0.00425937346512575	0.649401011867737	NA	0.142
258	ebi-a-GCST90001648	pO1Xhi	outcome	HLA DR+ Natural Killer Absolute Count || id:ebi-a-GCST90001648	59	0.0511021126216818	0.0207220506083345	0.0166923894723036	1.05 (1.01-1.10)	0.0207538934180999	0.014562877617717	0.154121617895426	1.02 (0.99-1.05)	0.020806584711716	0.00885349215429432	0.0187684090260551	0.221266282763205	1.02 (1.00-1.04)	0.0243764962403351	0.0152199894001223	0.114674802712686	1.02 (0.99-1.06)	0.017034069526026	0.0266974108242542	0.525957533509961	1.02 (0.97-1.07)	TRUE	0	0.910271714032767	46.0593549467093	0.720680141099588	63.4488418219061	58	0.2903493179486	-0.00729179676972068	0.00447726932137177	0.10890746325842	NA	0.282
259	ebi-a-GCST90001649	nwVm99	outcome	HLA DR+ Natural Killer %Natural Killer || id:ebi-a-GCST90001649	64	0.0171069152633895	0.0168265174688042	0.313264302328954	1.02 (0.98-1.05)	0.0188714689717246	0.0124763632911652	0.130386960535193	1.02 (0.99-1.04)	0.0179640879597633	0.00797469480478023	0.024282082764129	0.248104117319843	1.02 (1.00-1.03)	0.0207328025374697	0.0179774359554765	0.253157166185441	1.02 (0.99-1.06)	0.0233980188925119	0.0256370111823848	0.364897854439462	1.02 (0.97-1.08)	TRUE	0	0.818983975819052	43.0024332018403	0.732635468041549	52.3779989409544	63	0.827692303601962	0.000211077606918691	0.00364860324382917	0.954052871592336	NA	0.806
260	ebi-a-GCST90001650	kTIZaO	outcome	HLA DR+ Natural Killer %CD3- lymphocyte || id:ebi-a-GCST90001650	65	0.0458100092338531	0.0176720293703684	0.0118387122025742	1.05 (1.01-1.08)	0.0146732373166147	0.0125669884338889	0.242967455895982	1.01 (0.99-1.04)	0.0247270099188396	0.00817599828393193	0.00249175098028463	0.117128657644316	1.03 (1.01-1.04)	0.0168316419859487	0.0175037153374589	0.339867711481361	1.02 (0.98-1.05)	0.0109307089682145	0.0227667383405993	0.632780800643468	1.01 (0.97-1.06)	TRUE	0	0.983811535652125	45.658972141322	0.783893251348781	56.6283548039732	64	0.73199510279558	-0.00510347873938578	0.00379243969724699	0.183223090401174	NA	0.736
261	ebi-a-GCST90001651	HqiOOG	outcome	Granulocyte Absolute Count || id:ebi-a-GCST90001651	27	-0.0347337542647939	0.0190168564866783	0.0797448646485912	0.97 (0.93-1.00)	-0.0327131635634892	0.0200369103391086	0.102543659234058	0.97 (0.93-1.01)	-0.0160256831915929	0.0125564478646091	0.201852620094685	0.602106455589117	0.98 (0.96-1.01)	-0.0294271196497978	0.0198605143170332	0.150442011579997	0.97 (0.93-1.01)	-0.0207675274811037	0.0356851013584029	0.56560190683476	0.98 (0.91-1.05)	TRUE	9.31016464525947e-137	0.217839179987884	21.6488874013637	0.159149106491093	28.6643866325295	26	0.326563168550162	0.00602136326991378	0.00447242388573599	0.190276947317377	NA	0.341
262	ebi-a-GCST90001652	ir79GV	outcome	Granulocyte %leukocyte || id:ebi-a-GCST90001652	22	0.0102918621354453	0.0274859122975427	0.712016669603679	1.01 (0.96-1.07)	-0.00215501945074222	0.0194218762924727	0.911649370382518	1.00 (0.96-1.04)	-0.00433681777545469	0.013828422494367	0.753812528746696	0.911943946118426	1.00 (0.97-1.02)	-0.00446903417935557	0.0211189953339252	0.834449914955154	1.00 (0.96-1.04)	-0.0030098510340078	0.0315807982565053	0.924975090092353	1.00 (0.94-1.06)	TRUE	2.37968717452704e-109	0.0605448847976169	21.7823093553532	0.129897044476193	30.9621880244683	21	0.0742895413008205	-0.00403113801975734	0.00594912946401814	0.505788301413096	NA	0.087
263	ebi-a-GCST90001653	8PfeNy	outcome	CD28- CD4-CD8- T cell %CD4-CD8- T cell || id:ebi-a-GCST90001653	31	-0.00749239744722799	0.0185924182298705	0.689917539808848	0.99 (0.96-1.03)	-0.00282879015319665	0.0160659380865101	0.860235994044711	1.00 (0.97-1.03)	-0.00149751649727775	0.0130025812109213	0.908309814965583	0.965161812117723	1.00 (0.97-1.02)	-0.0126765538985242	0.0149962533818791	0.404626811974067	0.99 (0.96-1.02)	-0.0178498401948577	0.0274818647116462	0.52094898891741	0.98 (0.93-1.04)	TRUE	7.14501274600801e-168	0.051783305551156	22.5565056962217	0.202012867457762	45.9215850878822	30	0.0316134519967611	0.002228938666575	0.00487665499677557	0.651031265470166	NA	0.035
264	ebi-a-GCST90001654	pO1Xhi	outcome	CD28- CD4-CD8- T cell Absolute Count || id:ebi-a-GCST90001654	33	-0.0221895389482513	0.0178668682625268	0.223573771112796	0.98 (0.94-1.01)	-0.024135637656981	0.0175970818123705	0.170197193927641	0.98 (0.94-1.01)	-0.0140602621137336	0.0113332598970906	0.214746381161094	0.624561188237445	0.99 (0.96-1.01)	-0.0242512245586766	0.0189078201926536	0.208844461604054	0.98 (0.94-1.01)	-0.00266788178437222	0.0328916962990159	0.935858787730686	1.00 (0.94-1.06)	TRUE	7.90495874078225e-190	0.232079362972321	23.2459452686345	0.223603960487523	24.7052216634601	32	0.817788778830634	0.00243233577294781	0.00413276339286119	0.560427701400928	NA	0.815
265	ebi-a-GCST90001655	If6nSf	outcome	CD28+ CD4-CD8- T cell %T cell || id:ebi-a-GCST90001655	25	-0.00289073134277637	0.0223082377599205	0.898024243103698	1.00 (0.95-1.04)	-0.00961643498830227	0.0189324447218937	0.611499532894086	0.99 (0.95-1.03)	-0.00889776849906926	0.0122218569067099	0.466600730710027	0.794002281104836	0.99 (0.97-1.02)	-0.0086475361552627	0.0173645034285063	0.623016265469204	0.99 (0.96-1.03)	0.0482632803794192	0.0397842842375408	0.236887695970974	1.05 (0.97-1.13)	TRUE	1.14495860038901e-129	0.105812334346617	22.2102828616585	0.160451360259	34.299830792811	24	0.0794796165886008	-0.00199585328841924	0.00552134521294842	0.721040545237693	NA	0.099
266	ebi-a-GCST90001656	uvC9oY	outcome	CD28+ CD4-CD8- T cell %CD4-CD8- T cell || id:ebi-a-GCST90001656	31	0.00749239744722799	0.0185924182298705	0.689917539808848	1.01 (0.97-1.04)	0.00282879015319665	0.0160899114453439	0.860442098779827	1.00 (0.97-1.03)	0.00149751649727775	0.0130025812109213	0.908309814965583	0.965161812117723	1.00 (0.98-1.03)	0.0126765538985241	0.0153891070899227	0.416590699794744	1.01 (0.98-1.04)	0.0178498401948577	0.0285766826764791	0.536936279495991	1.02 (0.96-1.08)	TRUE	7.14501274600801e-168	0.0517876500075934	22.5565056962217	0.202012867457762	45.9215850878822	30	0.0316134519967611	-0.002228938666575	0.00487665499677557	0.651031265470166	NA	0.035
267	ebi-a-GCST90001657	pO1Xhi	outcome	CD28+ CD4-CD8- T cell Absolute Count || id:ebi-a-GCST90001657	13	0.00987198174565994	0.0508985482509345	0.849747105141097	1.01 (0.91-1.12)	0.0236268228575497	0.0332095572010622	0.476807599632118	1.02 (0.96-1.09)	-0.00548495509831414	0.0230607522280786	0.811998944319906	0.940887665640526	0.99 (0.95-1.04)	0.0328030514219147	0.036786703054907	0.390078816567962	1.03 (0.96-1.11)	0.0340833614098413	0.0427029966553147	0.440293806096866	1.03 (0.95-1.12)	TRUE	1.90419532682317e-65	0.0579768437726811	22.4271423373371	0.0850313743029472	16.9048016221016	12	0.153213584345407	-0.00334417149435356	0.00919543601431866	0.722992100281738	NA	0.153
268	ebi-a-GCST90001658	JeukL4	outcome	CD39+ CD4+ T cell %T cell || id:ebi-a-GCST90001658	223	-0.0090574180270396	0.00743165085768874	0.224233660188873	0.99 (0.98-1.01)	-0.00861900410302827	0.00696998227786354	0.216239669071438	0.99 (0.98-1.01)	-0.00330101184441227	0.00391754854181004	0.399439989132043	0.7663079536177	1.00 (0.99-1.00)	-0.0166313577880479	0.0089784953658386	0.0653023913700664	0.98 (0.97-1.00)	-0.027242671301105	0.0163211366211357	0.0964942226662403	0.97 (0.94-1.00)	TRUE	NA	0.15857504365851	49.4085106754788	3.11227050293543	251.180440951998	222	0.0869553956384473	0.00200823751730162	0.00214647802326414	0.350502128664405	NA	0.088
269	ebi-a-GCST90001659	0uxix5	outcome	CD39+ CD4+ T cell %CD4+ T cell || id:ebi-a-GCST90001659	224	-0.00911031965098399	0.00822150428797027	0.269014005669027	0.99 (0.98-1.01)	-0.00247551564408656	0.00668395848230045	0.7111092822186	1.00 (0.98-1.01)	0.00363526983349836	0.00402962227753278	0.366984296365783	0.754249103374191	1.00 (1.00-1.01)	-0.00849126134376377	0.0116106608494851	0.465343450333356	0.99 (0.97-1.01)	-0.00524358325242741	0.016825038715626	0.755594995243195	0.99 (0.96-1.03)	TRUE	NA	0.187790589573914	50.9064846314433	3.21840700535489	240.863901149417	223	0.196092337490212	0.0041558131749083	0.00231084662755561	0.073473034425844	NA	0.18
270	ebi-a-GCST90001660	qWpFNE	outcome	CD39+ CD4+ T cell Absolute Count || id:ebi-a-GCST90001660	213	-0.00454566664269198	0.00785549387854241	0.56343520744175	1.00 (0.98-1.01)	0.000858121088892485	0.00672138666706427	0.898409937654085	1.00 (0.99-1.01)	0.00474109567202104	0.00391433214591491	0.225813224653872	0.637941316098893	1.00 (1.00-1.01)	0.00135189739144687	0.00945438534348458	0.886432653700016	1.00 (0.98-1.02)	0.0129561300825344	0.0155556095199737	0.405843420540861	1.01 (0.98-1.04)	TRUE	NA	0.269179034538892	49.0548400787536	2.98283615377279	233.090556853331	212	0.152858543674597	0.00320300306689701	0.00231199305011256	0.167397188705117	NA	0.145
271	ebi-a-GCST90001661	na73Hr	outcome	CD28- CD8dim T cell %T cell || id:ebi-a-GCST90001661	32	-0.0264012678198465	0.0170336731180533	0.131640878491917	0.97 (0.94-1.01)	0.00699413283258154	0.0167117197596543	0.675569421683859	1.01 (0.97-1.04)	-0.00629684499009696	0.0107721153791736	0.558850027224476	0.841324891156557	0.99 (0.97-1.01)	0.00423754204093751	0.0203498557587089	0.836407979790597	1.00 (0.96-1.05)	0.0159363713872681	0.0291992699905175	0.58912359479473	1.02 (0.96-1.08)	TRUE	2.65924823062948e-187	0.0762374929368745	23.7533663929605	0.219514181225888	25.7248440810131	31	0.73440084271824	0.00642756659952758	0.00421855560561069	0.138071439895918	NA	0.693
272	ebi-a-GCST90001662	zMyyiK	outcome	CD28- CD8dim T cell %CD8dim T cell || id:ebi-a-GCST90001662	17	-0.00395250657865247	0.00941523777261059	0.680583368006698	1.00 (0.98-1.01)	0.00374952060425032	0.00924158497448748	0.684946377449801	1.00 (0.99-1.02)	-0.00156813962415134	0.00665946837579769	0.813839928015261	0.9415263826484	1.00 (0.99-1.01)	0.00109000026047301	0.00792632030339455	0.89233818642943	1.00 (0.99-1.02)	-0.0155938151216054	0.0245122635917269	0.533665013917318	0.98 (0.94-1.03)	TRUE	5.66117296078089e-89	0.0508974324928847	23.132897267146	0.113590816294133	25.5721195919969	16	0.0603540152491527	0.00326827913315965	0.00529362323260578	0.546230419951219	NA	0.143
273	ebi-a-GCST90001663	hgfJiA	outcome	CD28- CD8dim T cell Absolute Count || id:ebi-a-GCST90001663	31	0.00546330340344987	0.0176110545360301	0.758612091522362	1.01 (0.97-1.04)	0.0126930077408755	0.0166511727983489	0.4458874702693	1.01 (0.98-1.05)	0.00467277808588586	0.011006797321526	0.671175196457393	0.891239950583128	1.00 (0.98-1.03)	0.0167935485747195	0.0208132866313901	0.426094108351948	1.02 (0.98-1.06)	0.00685855175195427	0.027156982721535	0.802336806206995	1.01 (0.95-1.06)	TRUE	9.55510040579582e-177	0.065658610492269	23.2182523712981	0.20982796406805	18.6909385891012	30	0.946243579893338	-0.000261785251673515	0.00455260423197419	0.954539454679985	NA	0.96
274	ebi-a-GCST90001664	pO1Xhi	outcome	CD28+ CD45RA+ CD8dim T cell %T cell || id:ebi-a-GCST90001664	62	0.0110273044107805	0.00402325328240239	0.00806074793286255	1.01 (1.00-1.02)	0.00542265030948282	0.00529564134030931	0.305842983216099	1.01 (1.00-1.02)	0.00939992373464963	0.00357196637923012	0.00849882636854551	0.158516615864793	1.01 (1.00-1.02)	0.00868275621755474	0.00431605546445073	0.0486709768303896	1.01 (1.00-1.02)	0.00780100013373217	0.00836152710896001	0.354517035776975	1.01 (0.99-1.02)	TRUE	0	0.247968949908659	29.8886412405836	0.533041568100622	52.2082721726146	61	0.78130904921713	-0.002076011752825	0.00236176774654633	0.382903970854217	NA	0.816
275	ebi-a-GCST90001665	qFEtR2	outcome	CD28+ CD45RA+ CD8dim T cell %CD8dim T cell || id:ebi-a-GCST90001665	43	0.00821533946080506	0.00682821238132066	0.235821224290153	1.01 (0.99-1.02)	0.00236637787766569	0.0082425867249201	0.774042140459093	1.00 (0.99-1.02)	0.00490176121119486	0.00536772322897047	0.361141639236799	0.750183010357246	1.00 (0.99-1.02)	0.00714806815696478	0.00635724046630773	0.267229548949316	1.01 (0.99-1.02)	0.00476509613484727	0.0120906531871832	0.695490848223788	1.00 (0.98-1.03)	TRUE	0	0.0840546496431542	28.4377201808359	0.352073330871111	48.9421458188824	42	0.214413139580827	-0.00301001835667448	0.0032662502821706	0.362153641488007	NA	0.268
276	ebi-a-GCST90001666	KtPQl6	outcome	CD28+ CD45RA+ CD8dim T cell Absolute Count || id:ebi-a-GCST90001666	58	0.0116048104554192	0.00318234521282572	0.000583678257785983	1.01 (1.01-1.02)	0.00881052585018962	0.00393930520781726	0.0253145571055085	1.01 (1.00-1.02)	0.0106512155247508	0.00283225508126033	0.000169449581170754	0.0176711706078072	1.01 (1.01-1.02)	0.00925510139036151	0.00333233994763515	0.00740484747873661	1.01 (1.00-1.02)	0.0114005564053852	0.00516531972924599	0.031346528427864	1.01 (1.00-1.02)	TRUE	0	0.288448708317837	27.0598870902772	0.456371919727336	57.8711362218287	57	0.442912323630344	-0.00201778544722422	0.00292249587956248	0.492774198219824	NA	0.503
277	ebi-a-GCST90001667	GpGxbx	outcome	CD28+ CD45RA- CD8dim T cell %T cell || id:ebi-a-GCST90001667	35	0.00331345356660938	0.00612320868052423	0.592052354668971	1.00 (0.99-1.02)	0.0124201348111186	0.00806537602637071	0.123576803412282	1.01 (1.00-1.03)	0.00110039128586294	0.00535674788081561	0.837242809132636	0.946505875530321	1.00 (0.99-1.01)	0.00801411801859278	0.00693249896406188	0.255731215701187	1.01 (0.99-1.02)	-0.00563211795840587	0.0150830211142419	0.71116315719285	0.99 (0.97-1.02)	TRUE	2.29431970125631e-235	0.0512682797084957	26.320140615249	0.265605440906235	30.7559446494633	34	0.627425722191591	-0.0026330274365176	0.00352920466595876	0.460908180392905	NA	0.554
278	ebi-a-GCST90001668	niHtOH	outcome	CD28+ CD45RA- CD8dim T cell %CD8dim T cell || id:ebi-a-GCST90001668	37	0.00543266626303057	0.00691259625607552	0.437209814564035	1.01 (0.99-1.02)	-0.000997612795786891	0.00768479229138679	0.896711612668162	1.00 (0.98-1.01)	0.000997668435195915	0.00519307004151053	0.847651856348859	0.946505875530321	1.00 (0.99-1.01)	-0.00235492323612951	0.00676522888656535	0.729798272603111	1.00 (0.98-1.01)	-0.00235492323612951	0.0124386966256051	0.850903564837769	1.00 (0.97-1.02)	TRUE	3.76660321880605e-244	0.0511807170794638	25.7850310036792	0.275151733966213	47.3104491773493	36	0.0983143296410652	-0.00452213508209055	0.00365615182426124	0.224375535052743	NA	0.104
279	ebi-a-GCST90001669	Q1dq9T	outcome	CD28+ CD45RA- CD8dim T cell Absolute Count || id:ebi-a-GCST90001669	42	-0.00268569385299765	0.00338455077384484	0.432159648501584	1.00 (0.99-1.00)	-0.000732572668259187	0.00437777515180596	0.867103291844977	1.00 (0.99-1.01)	-0.00265953951239637	0.00283090963784713	0.347492237157234	0.740255910739952	1.00 (0.99-1.00)	-0.00122966964052501	0.00350783240458493	0.727720914585294	1.00 (0.99-1.01)	-0.00793142742399916	0.00612350803713023	0.202482547228709	0.99 (0.98-1.00)	TRUE	1.99567856064033e-283	0.0572616771724682	25.4748878495454	0.311435573068521	44.8551836101097	41	0.313403817783791	6.19838366724551e-05	0.00372346493658966	0.986801133679939	NA	0.286
280	ebi-a-GCST90001670	awR1F8	outcome	CD39+ CD8+ T cell %T cell || id:ebi-a-GCST90001670	205	0.000782902254047412	0.00807852837198972	0.922892292080424	1.00 (0.99-1.02)	0.00446459331707777	0.00667587691500407	0.503645349508989	1.00 (0.99-1.02)	0.0060515940391845	0.00409544226979284	0.139503853023006	0.523770945442101	1.01 (1.00-1.01)	0.00344873265979784	0.0093330347564931	0.712124281456782	1.00 (0.99-1.02)	0.0121243250377109	0.0164714604998131	0.462527094496132	1.01 (0.98-1.05)	TRUE	NA	0.39770110429217	50.6514388522183	2.93063149668399	217.344292334049	204	0.248379399094285	0.00176614927990754	0.00230682367782296	0.444791969829949	NA	0.238
281	ebi-a-GCST90001671	cH1ktW	outcome	CD39+ CD8+ T cell %CD8+ T cell || id:ebi-a-GCST90001671	198	-0.00378833434725035	0.00754883577588637	0.61634085699903	1.00 (0.98-1.01)	0.00393201188540171	0.00659200089322736	0.550853071664174	1.00 (0.99-1.02)	0.00672844588451833	0.00405693193650652	0.0972153811562658	0.455316897667616	1.01 (1.00-1.01)	0.00204302893933772	0.00916019279441326	0.823740600300395	1.00 (0.98-1.02)	0.00870769976647284	0.0153146674497351	0.570284968420577	1.01 (0.98-1.04)	TRUE	NA	0.459573202167726	50.6054846971667	2.83001111248238	210.117948810287	197	0.248201432929829	0.00364517102561773	0.00218082364488189	0.0962255941070983	NA	0.251
282	ebi-a-GCST90001672	jLVocW	outcome	CD39+ CD8+ T cell Absolute Count || id:ebi-a-GCST90001672	212	0.00498396216767303	0.00761202572323316	0.513346205077397	1.00 (0.99-1.02)	0.00586529726907891	0.0066709794669597	0.379278857337814	1.01 (0.99-1.02)	0.0100110738730217	0.00389561184577522	0.0101747400332923	0.17149458394599	1.01 (1.00-1.02)	0.0057071318374895	0.0098209394378801	0.561780655824995	1.01 (0.99-1.03)	0.0194657537443849	0.0156461385793935	0.214833819700679	1.02 (0.99-1.05)	TRUE	NA	0.809144559131976	49.0313023702337	2.96680824890637	235.727143376721	211	0.116668606509913	0.001763998877141	0.00224568272174137	0.433041873968803	NA	0.114
283	ebi-a-GCST90001673	xoj39N	outcome	CD28- CD127- CD25++ CD8+ T cell %T cell || id:ebi-a-GCST90001673	18	0.00759561159971975	0.0232494166082906	0.748128711465432	1.01 (0.96-1.05)	-0.00342523857561487	0.019166531733218	0.858165921083948	1.00 (0.96-1.03)	-0.0209359145669126	0.0177107794788875	0.237165976362807	0.65134051649766	0.98 (0.95-1.01)	-0.00305297023444717	0.0168581119917766	0.858432224242633	1.00 (0.96-1.03)	-0.0143077902374114	0.0374128331278371	0.706881457754864	0.99 (0.92-1.06)	TRUE	4.18344799581129e-90	0.231554084069278	21.993486322815	0.124406705342015	28.9195341440735	17	0.0352753180455551	-0.0105523582745353	0.00598121384780099	0.0967696293399554	NA	0.102
284	ebi-a-GCST90001674	2Hjefc	outcome	CD28- CD127- CD25++ CD8+ T cell %CD8+ T cell || id:ebi-a-GCST90001674	19	-0.00842691408036213	0.0177705867879404	0.64138694843067	0.99 (0.96-1.03)	-0.00244566853839534	0.018090986802574	0.892463924477147	1.00 (0.96-1.03)	-0.0102697947669425	0.0122095099332759	0.400274666287269	0.7663079536177	0.99 (0.97-1.01)	-0.00266358539006728	0.0155764953648162	0.866131096545398	1.00 (0.97-1.03)	-0.0141809047254733	0.0320483526174898	0.663409646874307	0.99 (0.93-1.05)	TRUE	5.96089495304961e-95	0.100676097073056	21.6323274924368	0.129179445656421	18.6753431167114	18	0.412066316343338	-0.000724142435628891	0.00484840210604907	0.883029560368392	NA	0.507
285	ebi-a-GCST90001675	Tj5sjb	outcome	CD28- CD127- CD25++ CD8+ T cell Absolute Count || id:ebi-a-GCST90001675	34	0.0108373279616865	0.0166440317714445	0.519615220593058	1.01 (0.98-1.04)	0.00167698238962757	0.0147162437835579	0.909273852054289	1.00 (0.97-1.03)	-0.0148064813029051	0.0131328697202128	0.259557825141206	0.665061676499901	0.99 (0.96-1.01)	0.00544134689709841	0.0124931722052574	0.666002107872168	1.01 (0.98-1.03)	0.000971324211171243	0.0353859023487434	0.978266573310332	1.00 (0.93-1.07)	TRUE	6.14796400497553e-179	0.258477315082886	21.5281960590048	0.232386129031908	67.6771035743516	33	0.000350073729622394	-0.0102595450109189	0.00446193247154836	0.0281604530997059	NA	0.001
286	ebi-a-GCST90001676	BCa5Gq	outcome	CD28- CD25++ CD8+ T cell %T cell || id:ebi-a-GCST90001676	7	0.0163319232462826	0.0780125211473935	0.842437355135749	1.02 (0.87-1.18)	0.0205968061844138	0.039760194616433	0.604440276281681	1.02 (0.94-1.10)	0.0340649478948312	0.0299429637594944	0.255261983485407	0.66168857498418	1.03 (0.98-1.10)	-0.00414206807518641	0.0606968315091818	0.947810416607065	1.00 (0.88-1.12)	-0.000708445037576083	0.0620715595726099	0.991263687672018	1.00 (0.88-1.13)	TRUE	4.30022635386544e-36	0.324520081121007	22.7077139124923	0.0499394397914602	3.05601134409995	6	0.801784705831572	0.00300932081094973	0.0122248373233898	0.815341165312786	NA	0.788
287	ebi-a-GCST90001677	Zff3Nb	outcome	CD28- CD25++ CD8+ T cell %CD8+ T cell || id:ebi-a-GCST90001677	26	-0.0477212761387479	0.0358464195293175	0.195608342707729	0.95 (0.89-1.02)	0.000570948139830907	0.023162000406379	0.980333970839623	1.00 (0.96-1.05)	-0.000367348776987694	0.0159401227783905	0.981613944919377	0.98681018537854	1.00 (0.97-1.03)	-0.00849428944897412	0.0290943069706563	0.77272850125021	0.99 (0.94-1.05)	-0.0045717818270381	0.0373165161908295	0.903471808806244	1.00 (0.93-1.07)	TRUE	5.00833254140703e-134	0.0500941442791375	21.7379237019854	0.177625796972021	33.7820690696587	25	0.112648795593174	0.00942712160328458	0.00616520025035298	0.139317490405581	NA	0.13
288	ebi-a-GCST90001678	UQpxmD	outcome	CD28- CD25++ CD8+ T cell Absolute Count || id:ebi-a-GCST90001678	25	0.004313568528581	0.016201068474604	0.792417414846543	1.00 (0.97-1.04)	0.00184509182090548	0.0165749991856744	0.911364370596545	1.00 (0.97-1.03)	0.00356420001434355	0.0106950616917085	0.7389405885102	0.911943946118426	1.00 (0.98-1.02)	0.00016385014527931	0.0146261209534824	0.991154433029761	1.00 (0.97-1.03)	-0.00862528588386408	0.0281954168191437	0.762310304195186	0.99 (0.94-1.05)	TRUE	6.05330973186273e-131	0.058642714575408	22.0644058061134	0.175097910745585	29.4465037099147	24	0.203778389800104	-0.000355052085659336	0.00510434470230059	0.945146072467123	NA	0.267
289	ebi-a-GCST90001679	uvC9oY	outcome	CD25++ CD8+ T cell %T cell || id:ebi-a-GCST90001679	19	-0.00640777149585625	0.0223209830672667	0.777525433445107	0.99 (0.95-1.04)	0.0117921756063082	0.0192309914031989	0.53975332935247	1.01 (0.97-1.05)	0.00531460445152712	0.0142665403331551	0.709504010069745	0.907679942256664	1.01 (0.98-1.03)	0.0032479027108902	0.0221018639136949	0.884803688218355	1.00 (0.96-1.05)	-0.00344325841358384	0.0296793088306215	0.908924836079063	1.00 (0.94-1.06)	TRUE	4.04546596675027e-99	0.0664895783951776	22.4087631492909	0.133765197424106	12.4727596859198	18	0.821894552129917	0.00425696473774369	0.00623402677029103	0.503895843389462	NA	0.855
290	ebi-a-GCST90001680	Tj5sjb	outcome	CD25++ CD8+ T cell %CD8+ T cell || id:ebi-a-GCST90001680	23	0.014371124139333	0.0256855066356901	0.581737356185392	1.01 (0.96-1.07)	0.0190601355934845	0.0198851529920829	0.337805205312089	1.02 (0.98-1.06)	0.0101213966351484	0.0140153649706205	0.470193451729819	0.794002281104836	1.01 (0.98-1.04)	0.0210046368052915	0.0203387818050316	0.312946512378951	1.02 (0.98-1.06)	0.0164441612218284	0.0311161006642503	0.602459050506544	1.02 (0.96-1.08)	TRUE	6.36365696043317e-123	0.125436794622777	22.678127852225	0.163859765303258	24.7555064385306	22	0.308909063553294	-0.00113567940412698	0.00553281459558678	0.839343657762246	NA	0.394
291	ebi-a-GCST90001681	ROdtaS	outcome	CD25++ CD8+ T cell Absolute Count || id:ebi-a-GCST90001681	36	-0.0145866569844347	0.0224588420927777	0.520389561878296	0.99 (0.94-1.03)	-0.00855528259551547	0.0166068636145245	0.606437400378809	0.99 (0.96-1.02)	-0.00918487433745245	0.0110875410087728	0.407446285613563	0.7663079536177	0.99 (0.97-1.01)	-0.0119886749146171	0.0215926120590742	0.582274956286207	0.99 (0.95-1.03)	-0.0178612068247573	0.0286388124376106	0.536887181489374	0.98 (0.93-1.04)	TRUE	1.02649260021554e-208	0.122807260908514	22.8874419866852	0.261455779192759	45.0550587271609	35	0.11882473984354	0.00162176432914546	0.00555138812839284	0.771957343275825	NA	0.139
292	ebi-a-GCST90001682	KkV310	outcome	CD127- CD8+ T cell %T cell || id:ebi-a-GCST90001682	23	0.0233108468469976	0.0441813286669425	0.603295413473514	1.02 (0.94-1.12)	0.0494463129708815	0.0233728946250995	0.034383878546443	1.05 (1.00-1.10)	0.0389443879582426	0.0155778710141622	0.0124199823341174	0.174357444305879	1.04 (1.01-1.07)	0.0466897381503982	0.0359718952800404	0.207748216576306	1.05 (0.98-1.12)	0.0562797848576846	0.0381616098508664	0.154441054962577	1.06 (0.98-1.14)	TRUE	1.81815847184596e-121	0.853193623061466	22.7004865528281	0.152486565719879	26.3896213812415	22	0.235330062794879	0.00312031588884112	0.00810540422775173	0.704132947005706	rs144285452, rs3132608	<0.001
293	ebi-a-GCST90001683	zigbV6	outcome	CD127- CD8+ T cell %CD8+ T cell || id:ebi-a-GCST90001683	14	0.00846621251563454	0.0240298930814719	0.730708504655911	1.01 (0.96-1.06)	0.00851654252690548	0.0218197117462208	0.696304251653645	1.01 (0.97-1.05)	0.00979404323242381	0.0167804677331649	0.559450871081754	0.841324891156557	1.01 (0.98-1.04)	0.00730960445268183	0.0238507560930203	0.764098145332178	1.01 (0.96-1.06)	0.0189887787364806	0.0339452671708244	0.585401961179689	1.02 (0.95-1.09)	TRUE	1.56270076652134e-70	0.0887727231551001	22.090280226491	0.0903362274081701	7.31976987764165	13	0.884929240460197	0.000447443750757857	0.0057960582858938	0.939738309862376	NA	0.909
294	ebi-a-GCST90001684	A7LkWw	outcome	CD127- CD8+ T cell Absolute Count || id:ebi-a-GCST90001684	37	0.0164692261385974	0.0399878774840007	0.682956868668192	1.02 (0.94-1.10)	0.0266077786412774	0.018884399427613	0.158840494333252	1.03 (0.99-1.07)	0.016612036307634	0.0127827905693744	0.193750931478175	0.598487590999461	1.02 (0.99-1.04)	0.0393456849396246	0.0271897101173775	0.156526828894508	1.04 (0.99-1.10)	0.0393456849396246	0.0332774869674516	0.244816941198875	1.04 (0.97-1.11)	TRUE	3.29219370533444e-213	0.318831209013446	22.9564879467671	0.250363472549941	43.2682245043896	36	0.188802984682047	2.7066813030022e-05	0.00708403747358002	0.996973131415502	rs3130685	0.007
295	ebi-a-GCST90001685	WOCaa9	outcome	CD28- CD8+ T cell %T cell || id:ebi-a-GCST90001685	20	-0.0563005422238159	0.0509389381899778	0.283603849535685	0.95 (0.86-1.04)	0.00992413786325646	0.024994398702675	0.691327289765011	1.01 (0.96-1.06)	-0.000641249178933715	0.0173476324936505	0.970513190968161	0.98681018537854	1.00 (0.97-1.03)	0.0280918343523103	0.037939224515565	0.468083440721484	1.03 (0.95-1.11)	0.0252700089164705	0.0417793396351664	0.552438046594098	1.03 (0.94-1.11)	TRUE	5.38806927713179e-103	0.0502280703508091	22.3576632115639	0.129209770819361	21.20250890202	19	0.32571987147576	0.0106069554608625	0.00907022616319854	0.25748529081199	rs1266079, rs35571040	0.005
296	ebi-a-GCST90001686	lqDrxm	outcome	CD28- CD8+ T cell %CD8+ T cell || id:ebi-a-GCST90001686	32	0.00732229788903244	0.0382915482936075	0.849637714711877	1.01 (0.93-1.09)	-0.00423461719261115	0.0217884557590565	0.845900730235436	1.00 (0.95-1.04)	0.0186323963319212	0.0145578255881384	0.200584285594836	0.602106455589117	1.02 (0.99-1.05)	-0.0061090280765787	0.0338383540529496	0.857907180002886	0.99 (0.93-1.06)	-0.0127290773205231	0.0368319645887539	0.731978686161223	0.99 (0.92-1.06)	TRUE	1.18016937829366e-186	0.352283654590582	23.8187418913014	0.220121408471842	37.7385607400275	31	0.188349359495239	0.00218438037714218	0.00669204549521095	0.746377123289522	rs139331134	0.036
297	ebi-a-GCST90001687	wO6Yvn	outcome	CD28- CD8+ T cell Absolute Count || id:ebi-a-GCST90001687	31	0.0589616708517567	0.0608304639591705	0.340421236641687	1.06 (0.94-1.20)	0.0432313624444281	0.0235215246096335	0.066069921939101	1.04 (1.00-1.09)	0.0202362583325113	0.0177410930347532	0.25401840401961	0.66168857498418	1.02 (0.99-1.06)	0.0510856051335406	0.0372704380129544	0.180645699798138	1.05 (0.98-1.13)	-0.0633637647722266	0.0504220173812521	0.218570820977832	0.94 (0.85-1.04)	TRUE	3.32315927255688e-191	0.383277362712999	25.148935480989	0.227143491355731	45.3832519993748	30	0.0355448759413104	-0.00726463394912061	0.0109057041656417	0.510591702826953	NA	0.031
298	ebi-a-GCST90001688	pO1Xhi	outcome	CD28+ CD45RA+ CD8+ T cell %T cell || id:ebi-a-GCST90001688	103	0.00713531559494462	0.00169863565329958	5.74937458917049e-05	1.01 (1.00-1.01)	0.004607689262889	0.00233796544095303	0.0487454366497199	1.00 (1.00-1.01)	0.00651135680296811	0.00146665372619072	9.01259674319681e-06	0.00164479890563342	1.01 (1.00-1.01)	0.00279991259566775	0.00277023016032512	0.314544571426716	1.00 (1.00-1.01)	0.00585651178982799	0.0039600610818646	0.142250246993129	1.01 (1.00-1.01)	TRUE	0	0.199599767058296	25.7555318075982	0.76566846478208	102.39878858857	102	0.470279553377703	-0.00199331645337008	0.00270352058087855	0.462646933715301	NA	0.493
299	ebi-a-GCST90001689	rWQO5a	outcome	CD28+ CD45RA+ CD8+ T cell %CD8+ T cell || id:ebi-a-GCST90001689	42	0.00836152621258281	0.00495881375535174	0.0995443679861861	1.01 (1.00-1.02)	0.00492606474564837	0.00624495245533655	0.430224580387885	1.00 (0.99-1.02)	0.00829111933802414	0.00446126639573822	0.0631026311899188	0.362688586913731	1.01 (1.00-1.02)	0.00640961741037255	0.00542531289459569	0.244240327616748	1.01 (1.00-1.02)	0.00364144145656947	0.00862918534879804	0.675235955779161	1.00 (0.99-1.02)	TRUE	8.27711765746727e-246	0.109512670620432	22.6572696524622	0.274944390291725	24.3984113733836	41	0.981541845083405	-0.00010366588370711	0.00318761087809715	0.974217911502674	NA	0.984
300	ebi-a-GCST90001690	awR1F8	outcome	CD28+ CD45RA+ CD8+ T cell Absolute Count || id:ebi-a-GCST90001690	60	0.00584257081933547	0.00335573428864565	0.0869736041065178	1.01 (1.00-1.01)	0.00446572279354398	0.00396809849635325	0.26041692969321	1.00 (1.00-1.01)	0.00553420043996079	0.00266988502333113	0.0381887078211981	0.286929426667401	1.01 (1.00-1.01)	0.00470325178635422	0.00336619993336456	0.16758639336265	1.00 (1.00-1.01)	0.00677251353287545	0.00474802473735219	0.159027426977945	1.01 (1.00-1.02)	TRUE	0	0.102419544053088	21.7980043283387	0.381500877183508	77.8056116217697	59	0.0509946321479438	-0.000685370031573554	0.00290441162614595	0.814282984870826	rs115574093	0.016
301	ebi-a-GCST90001691	i95uQi	outcome	CD28+ CD45RA- CD8+ T cell %T cell || id:ebi-a-GCST90001691	39	-0.0064275473045331	0.00637886295093317	0.320175624098424	0.99 (0.98-1.01)	-0.00109861539954254	0.00783194525831211	0.888443797689202	1.00 (0.98-1.01)	-0.00537003253897123	0.00524417602665436	0.305835609267517	0.702075455236753	0.99 (0.98-1.00)	-0.00552993501684429	0.00619499127448164	0.377664941542429	0.99 (0.98-1.01)	-0.00379791565708099	0.0124222709143285	0.761475539991787	1.00 (0.97-1.02)	TRUE	1.03175325411754e-294	0.0810715638565007	28.3662094786769	0.318318671169398	41.0340791784383	38	0.338978943580342	0.00104735348042022	0.00317535517057471	0.743382410289133	rs59052071	0.03
302	ebi-a-GCST90001692	HQ0snU	outcome	CD28+ CD45RA- CD8+ T cell %CD8+ T cell || id:ebi-a-GCST90001692	60	-0.00808325762859484	0.00631197366074055	0.205423727946555	0.99 (0.98-1.00)	-0.0108210077113596	0.00739747672040618	0.143522898815556	0.99 (0.97-1.00)	-0.0142055784456533	0.00472520942046973	0.00264414571427153	0.117128657644316	0.99 (0.98-1.00)	-0.00965076860342923	0.00590924707689264	0.107760491788046	0.99 (0.98-1.00)	-0.0217289939326529	0.0126589166512378	0.0913175480875999	0.98 (0.95-1.00)	TRUE	0	0.41499101358204	28.2872694791058	0.488804011084592	74.9683558189601	59	0.0785054094687698	-0.00470079211183164	0.00270481413815698	0.0875292839124384	NA	0.102
303	ebi-a-GCST90001693	swerDY	outcome	CD28+ CD45RA- CD8+ T cell Absolute Count || id:ebi-a-GCST90001693	35	-0.0121791974938043	0.0104834609864347	0.253669651201098	0.99 (0.97-1.01)	-0.00173975309851141	0.0100867343091496	0.863060716107627	1.00 (0.98-1.02)	-0.0063342790257903	0.00718352764671187	0.377896691366521	0.762056863805415	0.99 (0.98-1.01)	-0.00585034789086647	0.0095095885748611	0.542515386648108	0.99 (0.98-1.01)	-0.0156602133588099	0.0156544124616956	0.324198019143555	0.98 (0.95-1.02)	TRUE	7.71674427669198e-230	0.0867061226424531	25.9348932820513	0.264155178793631	46.3268558097538	34	0.0772818231153905	0.00368186719262316	0.00394993049648811	0.358036955553515	NA	0.103
304	ebi-a-GCST90001694	niHtOH	outcome	CD28- CD4-CD8- T cell %T cell || id:ebi-a-GCST90001694	25	-0.041978386091248	0.0207028295419843	0.054333993419839	0.96 (0.92-1.00)	-0.0277984278529189	0.019260117192057	0.148931583560446	0.97 (0.94-1.01)	-0.0170675664114544	0.0121037809147859	0.158509548866396	0.561708595497423	0.98 (0.96-1.01)	-0.0273939761258359	0.0170165769352219	0.120508693948862	0.97 (0.94-1.01)	-0.000703729500164063	0.0335711733551532	0.983449025371311	1.00 (0.94-1.07)	TRUE	4.03339303218237e-141	0.256732501320221	23.8852207280397	0.172422052813875	29.1077117764221	24	0.216103463626874	0.00785636160157409	0.00509117116990426	0.136446422756169	NA	0.244
305	ebi-a-GCST90001695	uvC9oY	outcome	CD45RA- CD28- CD8+ T cell Absolute Count || id:ebi-a-GCST90001695	533	1.55529517923785e-05	9.45445934178343e-06	0.100553623102782	1.00 (1.00-1.00)	9.39195242209175e-06	1.14292222703227e-05	0.411219742688653	1.00 (1.00-1.00)	3.58939216498701e-05	7.45563180809199e-06	1.47689634662448e-06	0.000539067166517935	1.00 (1.00-1.00)	-5.95373688540117e-08	1.35997988645263e-05	0.99650866326072	1.00 (1.00-1.00)	1.13834120625653e-05	2.19125455056012e-05	0.603633116282209	1.00 (1.00-1.00)	TRUE	NA	0.0500190906799736	27.7430989844991	4.30155151647916	602.942987708337	532	0.0176312914303154	0.00600704606222237	0.00174491266863387	0.000621584906577926	NA	0.016
306	ebi-a-GCST90001696	E0TeDo	outcome	CD45RA- CD28- CD8+ T cell %CD8+ T cell || id:ebi-a-GCST90001696	90	0.000331682979484005	0.000285943105484744	0.249201958765982	1.00 (1.00-1.00)	0.00010117784887618	0.000348071045868588	0.771294844543977	1.00 (1.00-1.00)	0.000544447043404379	0.00023637834754771	0.0212627318880802	0.231668571317889	1.00 (1.00-1.00)	0.000263642189062826	0.000301004451265158	0.383455969572919	1.00 (1.00-1.00)	0.000263642189062826	0.000648754403636801	0.685437379016043	1.00 (1.00-1.00)	TRUE	0	0.0508941078900979	26.8820995915637	0.700023878795448	103.312877568675	89	0.142421627711581	0.00347444780058212	0.00219027311385681	0.116256454206137	rs2523411	0.03
307	ebi-a-GCST90001697	KyXOxI	outcome	CD45RA- CD28- CD8+ T cell %T cell || id:ebi-a-GCST90001697	238	0.000696911112986531	0.000266165376961265	0.00940772432008802	1.00 (1.00-1.00)	0.000211030495302941	0.00034036550677988	0.535250279766198	1.00 (1.00-1.00)	0.00104576279241727	0.000230322410090447	5.61396017368858e-06	0.00136606364226422	1.00 (1.00-1.00)	0.000349651824031474	0.00031884220592606	0.273916331163373	1.00 (1.00-1.00)	0.000886347322730796	0.000597838302015174	0.139512635379236	1.00 (1.00-1.00)	TRUE	NA	0.0563950661529684	26.3192509142858	1.8144871420635	288.845928784035	237	0.0120014116655715	0.00545427425064837	0.00215398802616964	0.011985630500207	rs963828	0.002
308	ebi-a-GCST90001698	T0XQCj	outcome	CD45RA+ CD28- CD8+ T cell Absolute Count || id:ebi-a-GCST90001698	1462	1.11457839667451e-05	4.55176245526749e-06	0.0144552334658525	1.00 (1.00-1.00)	1.53596242356558e-05	5.96821752150272e-06	0.0100655348184247	1.00 (1.00-1.00)	2.98887749090757e-05	3.56539312321331e-06	5.15851017334422e-17	3.76571242654128e-14	1.00 (1.00-1.00)	1.42352237155114e-05	6.54563280700806e-06	0.0298075786750684	1.00 (1.00-1.00)	3.25212274616615e-05	1.31936071930658e-05	0.013818585534748	1.00 (1.00-1.00)	TRUE	NA	0.0500555493024393	38.0210770073877	16.008470486727	1729.39371383754	1461	1.28694080911116e-06	0.00818371972055006	0.00126199473788954	1.21321631087334e-10	rs116938017	0.002
309	ebi-a-GCST90001699	BZRrt3	outcome	CD45RA+ CD28- CD8+ T cell %CD8+ T cell || id:ebi-a-GCST90001699	36	0.000522917843233232	0.00033596960239335	0.128863075295301	1.00 (1.00-1.00)	0.000510388509178952	0.000417895244447599	0.221960636929321	1.00 (1.00-1.00)	0.00048174253273635	0.000300509751390038	0.108915993571036	0.478967923535279	1.00 (1.00-1.00)	0.000334013601910944	0.000353283795373795	0.350908853756885	1.00 (1.00-1.00)	0.000942546826860215	0.000740656935619863	0.211555604137885	1.00 (1.00-1.00)	TRUE	4.25870805171214e-213	0.0501854092181616	23.5711901760534	0.246089193891307	30.5495324716824	35	0.682839067035768	-0.000916298597924837	0.0033431876413317	0.785682006500468	NA	0.707
310	ebi-a-GCST90001700	KkV310	outcome	CD45RA+ CD28- CD8+ T cell %T cell || id:ebi-a-GCST90001700	249	0.000113214187577901	0.000218526888883983	0.604866907531948	1.00 (1.00-1.00)	0.000176468340030719	0.000244649770080806	0.4707187696058	1.00 (1.00-1.00)	0.000455301403014074	0.000170520396517152	0.00758354248824586	0.149621243687013	1.00 (1.00-1.00)	9.2522313453091e-05	0.000254999035390583	0.717037952287595	1.00 (1.00-1.00)	0.000363524114659446	0.00038950889491423	0.351578856915928	1.00 (1.00-1.00)	TRUE	NA	0.0514552875821579	27.5346275215753	1.98464038140066	300.082700717952	248	0.0131467817536466	0.00704510827921918	0.00285811039782524	0.0143843357369959	NA	0.015
311	ebi-a-GCST90001701	tqJLPX	outcome	BAFF-R on CD20- CD38- B cell || id:ebi-a-GCST90001701	30	0.00213193325886238	0.015730842247169	0.893165885361857	1.00 (0.97-1.03)	0.00989294970324107	0.014628974244811	0.498877338098639	1.01 (0.98-1.04)	0.00780724154429079	0.00965044455652203	0.418513245029482	0.7663079536177	1.01 (0.99-1.03)	0.0112807351241273	0.012212340659086	0.363256642294272	1.01 (0.99-1.04)	0.0273591528487283	0.0334343259864999	0.419861912686361	1.03 (0.96-1.10)	TRUE	6.21001039295054e-249	0.116489488541554	32.8172052360758	0.269735404565948	41.7475759469265	29	0.05915973436187	0.00295782248236445	0.00546708513682937	0.592769948496686	NA	0.091
312	ebi-a-GCST90001702	Z3KpJI	outcome	BAFF-R on CD24+ CD27+ B cell || id:ebi-a-GCST90001702	223	0.0104762979766262	0.00775350320516769	0.178022700406773	1.01 (1.00-1.03)	0.0116194830282107	0.00720873907202828	0.106992261213041	1.01 (1.00-1.03)	0.0097227240952322	0.00432186398863497	0.0244705430781215	0.248104117319843	1.01 (1.00-1.02)	0.0130619973901491	0.00767236384029803	0.0900663267508124	1.01 (1.00-1.03)	0.0113228165652086	0.0153905944552145	0.462691594006406	1.01 (0.98-1.04)	TRUE	NA	0.936935434712937	60.0456803812574	3.41048719266162	284.580537023823	222	0.00288740664632002	-0.000249537227755329	0.00212947852600034	0.906822003849342	NA	0.002
313	ebi-a-GCST90001703	0uxix5	outcome	BAFF-R on IgD+ CD24+ B cell || id:ebi-a-GCST90001703	216	0.01532825748114	0.00791326097004761	0.0540575826528108	1.02 (1.00-1.03)	0.0124893538538657	0.00725356823523374	0.0851017558344209	1.01 (1.00-1.03)	0.00905354159235281	0.00442115501675839	0.0405818098531549	0.287618652357311	1.01 (1.00-1.02)	0.0152368696617597	0.00793360887376929	0.0561117914247327	1.02 (1.00-1.03)	0.0152368696617597	0.0153871940081924	0.323174550030252	1.02 (0.99-1.05)	TRUE	NA	0.89254077377477	60.1692950256108	3.30974542890036	278.157496721084	215	0.00239012287603741	-0.00211797413529079	0.00221508431667603	0.34007049424759	NA	0.006
314	ebi-a-GCST90001704	tyG9NY	outcome	BAFF-R on IgD+ CD24- B cell || id:ebi-a-GCST90001704	206	0.00822136859167918	0.00802470201530988	0.306808879303366	1.01 (0.99-1.02)	0.0120456623030093	0.00734468137203798	0.100994272532371	1.01 (1.00-1.03)	0.0113208618508919	0.00459728626207009	0.0137968454489478	0.190032022221356	1.01 (1.00-1.02)	0.0126645968990068	0.00789726166105905	0.110326496542895	1.01 (1.00-1.03)	0.0126645968990068	0.0153917968074225	0.411569452901011	1.01 (0.98-1.04)	TRUE	NA	0.97174353834258	58.9875738091147	3.08527273830003	262.769694336136	205	0.00397488490489487	0.00102885350009379	0.00218125204533919	0.637659127305888	NA	0.01
315	ebi-a-GCST90001705	JVhN1E	outcome	BAFF-R on IgD+ CD38- B cell || id:ebi-a-GCST90001705	219	0.0162760699589507	0.00818238682212578	0.0479395845545361	1.02 (1.00-1.03)	0.0117786677269112	0.00740088139828281	0.111492082651519	1.01 (1.00-1.03)	0.0111013176445728	0.0045826909096903	0.0154164503091143	0.201427201411855	1.01 (1.00-1.02)	0.0136531878649161	0.00774549887074978	0.0793480276533234	1.01 (1.00-1.03)	0.0117663642859762	0.0146661049656758	0.423263090021839	1.01 (0.98-1.04)	TRUE	NA	0.972319095034466	57.6333643113059	3.22398300781762	284.575284146445	218	0.0016261024774704	-0.00168292091632305	0.00220357896249046	0.445862709230709	NA	0.003
316	ebi-a-GCST90001706	hel0C1	outcome	BAFF-R on IgD+ CD38- naive B cell || id:ebi-a-GCST90001706	122	0.00018107583252691	0.00804207274056278	0.982073694846814	1.00 (0.98-1.02)	0.0120978982714231	0.00809775354611793	0.135180316518178	1.01 (1.00-1.03)	0.00727540748902353	0.00423074258560754	0.0854956086492422	0.416078628759645	1.01 (1.00-1.02)	0.00772620742539654	0.00821568752831508	0.348875138439563	1.01 (0.99-1.02)	-0.0101082088714686	0.0140686134779744	0.473838108550289	0.99 (0.96-1.02)	TRUE	NA	0.709284357031881	53.6983702658139	3.15179060692167	140.269980014551	121	0.111081114535608	0.00288425461670455	0.00269526731875885	0.286713829097605	NA	0.114
317	ebi-a-GCST90001707	UYggv8	outcome	BAFF-R on IgD+ CD38- unswitched memory B cell || id:ebi-a-GCST90001707	129	-0.000539002218193803	0.0081659457864814	0.947476763793764	1.00 (0.98-1.02)	0.0136870755089902	0.00749040283480513	0.0676574356442615	1.01 (1.00-1.03)	0.00681988780436848	0.00453907820179462	0.132972416778313	0.513597165334225	1.01 (1.00-1.02)	0.00718146909995415	0.00847295892828838	0.3982567002312	1.01 (0.99-1.02)	-0.0126846123091197	0.0140204989130981	0.367313951266065	0.99 (0.96-1.01)	TRUE	NA	0.607223822964812	52.3130742091466	3.28803172897169	158.078200052815	128	0.0366512654710129	0.0030426471140142	0.00280753391501529	0.280531639406435	NA	0.04
318	ebi-a-GCST90001708	pRzRVT	outcome	BAFF-R on IgD+ CD38+ B cell || id:ebi-a-GCST90001708	193	0.0142369262669947	0.00798853990664889	0.0763103473648043	1.01 (1.00-1.03)	0.0119210291422231	0.00762244109060505	0.117832010194622	1.01 (1.00-1.03)	0.00793317014091044	0.00455670395882436	0.0816855577685994	0.405649368510732	1.01 (1.00-1.02)	0.00991717473083997	0.00805425578619097	0.219718161977576	1.01 (0.99-1.03)	0.00262286789272814	0.0158154861718222	0.868455989081472	1.00 (0.97-1.03)	TRUE	NA	0.738103638342486	57.5970362738339	2.84250720200621	230.134124779983	192	0.031173490509161	-0.00209751400359019	0.00218306339061316	0.337861333802929	NA	0.036
319	ebi-a-GCST90001709	gMEfXh	outcome	BAFF-R on IgD+ CD38dim B cell || id:ebi-a-GCST90001709	215	0.0096029072985804	0.00726192614087038	0.187465246377538	1.01 (1.00-1.02)	0.0114172718756043	0.00712393957380556	0.109009153828559	1.01 (1.00-1.03)	0.0103470722960176	0.00431462573050833	0.0164786100237869	0.207403195126973	1.01 (1.00-1.02)	0.0124797165799663	0.00741350297349308	0.0937604159581916	1.01 (1.00-1.03)	0.0124797165799663	0.0135031467707366	0.356418957005826	1.01 (0.99-1.04)	TRUE	NA	0.947580561903211	58.0057688237462	3.1711017852089	268.954010824159	214	0.00639643336426869	0.000260385277457047	0.00204127336111098	0.898617360666747	NA	0.007
320	ebi-a-GCST90001710	sgsfsb	outcome	BAFF-R on IgD- CD24- B cell || id:ebi-a-GCST90001710	199	0.0131564907242275	0.00857504103547739	0.126565869214739	1.01 (1.00-1.03)	0.0124779995493364	0.00764441329667508	0.102615649764245	1.01 (1.00-1.03)	0.0119646162070339	0.00469857594336858	0.0108829611698958	0.17149458394599	1.01 (1.00-1.02)	0.0150401706422793	0.00862005212521949	0.0825731948551768	1.02 (1.00-1.03)	0.0186310149769178	0.0158169598852165	0.240244789682732	1.02 (0.99-1.05)	TRUE	NA	0.982484660921877	60.0433555436181	3.05512500141328	253.171127835929	198	0.00489882370022777	-0.000379944194820196	0.00228423925863143	0.868065547472718	NA	0.007
321	ebi-a-GCST90001711	xolBtO	outcome	BAFF-R on IgD- CD27- B cell || id:ebi-a-GCST90001711	202	0.00399477576623669	0.00806199241756086	0.620786102731133	1.00 (0.99-1.02)	0.0117953558348256	0.00776697170252596	0.128849183316426	1.01 (1.00-1.03)	0.0101902776486822	0.00461665629994176	0.0272941326900295	0.254118006362848	1.01 (1.00-1.02)	0.00746314806160936	0.00857090301615493	0.38492725799416	1.01 (0.99-1.02)	0.00936311252221045	0.0162218897856201	0.564457031703328	1.01 (0.98-1.04)	TRUE	NA	0.931756636374854	58.709679709368	3.03182550170172	251.539115272616	201	0.00893160757837972	0.00205805168649182	0.00219517033172456	0.349613569894863	NA	0.01
322	ebi-a-GCST90001712	JgoeCz	outcome	BAFF-R on IgD- CD38- B cell || id:ebi-a-GCST90001712	221	0.00987774882660487	0.00802275196883833	0.21956226295024	1.01 (0.99-1.03)	0.0117026981033421	0.00711585943317438	0.100053612153391	1.01 (1.00-1.03)	0.00911951924085491	0.00441659991689259	0.0389392760908872	0.286929426667401	1.01 (1.00-1.02)	0.0140163996270113	0.00787405372673668	0.0764440284360438	1.01 (1.00-1.03)	0.0106418759934953	0.0151715674231889	0.483772588185913	1.01 (0.98-1.04)	TRUE	NA	0.910010261927843	61.5700719279148	3.47029378557691	292.395126802769	220	0.000780588357072971	-0.000257247061691465	0.00227009780401832	0.909880819813986	NA	0.001
323	ebi-a-GCST90001713	D6dASk	outcome	BAFF-R on IgD- CD38+ B cell || id:ebi-a-GCST90001713	34	0.0138139339113451	0.0237676322246525	0.565172084327489	1.01 (0.97-1.06)	0.0238200855478752	0.0180973159076189	0.188099537832933	1.02 (0.99-1.06)	0.0169946952289942	0.0122489774010932	0.165308281216375	0.569221911735631	1.02 (0.99-1.04)	0.0284117032130508	0.0218984748540587	0.203480889196667	1.03 (0.99-1.07)	0.0393945365546944	0.0339326899125977	0.253987183940124	1.04 (0.97-1.11)	TRUE	3.84055022249647e-301	0.456777057257403	33.6949408269814	0.308278133556271	33.7487442469099	33	0.431129092494204	0.000778501528591459	0.0049364148903741	0.87567953792417	NA	0.453
324	ebi-a-GCST90001714	BCa5Gq	outcome	BAFF-R on IgD- CD38dim B cell || id:ebi-a-GCST90001714	4	0.0232973057388341	0.036140092194329	0.585229747011458	1.02 (0.95-1.10)	0.0207478731042319	0.0286455302426568	0.468883386534741	1.02 (0.97-1.08)	0.0184914939548682	0.0234598906533184	0.430569554527162	0.774176785233567	1.02 (0.97-1.07)	0.0224460716001473	0.0301120375893924	0.510107462253749	1.02 (0.96-1.08)	0.00328227627909267	0.0421155413189124	0.94278673646293	1.00 (0.92-1.09)	TRUE	2.16822954933672e-23	0.0827078189476834	25.6160274200764	0.0278142485786526	2.54045356569453	3	0.468024558632487	-0.00166889890086151	0.00864549953448701	0.864756510046988	NA	0.594
325	ebi-a-GCST90001715	U8UYmj	outcome	BAFF-R on memory B cell || id:ebi-a-GCST90001715	220	0.0142173598208229	0.0081132601504023	0.0811176875930556	1.01 (1.00-1.03)	0.0121570291292443	0.00729432416504801	0.0955855545188136	1.01 (1.00-1.03)	0.0100220378163703	0.00448747143818171	0.0255267026190832	0.253710617444956	1.01 (1.00-1.02)	0.013840276904218	0.00731200654411354	0.0597012128495336	1.01 (1.00-1.03)	0.0120814841836144	0.0153469337465714	0.432001504911503	1.01 (0.98-1.04)	TRUE	NA	0.945387746353755	59.6577265803384	3.34309532617711	292.242813981884	219	0.000681074165295383	-0.00138840023105453	0.00223552288488417	0.535207091944957	NA	0.002
326	ebi-a-GCST90001716	6Y88lS	outcome	BAFF-R on naive-mature B cell || id:ebi-a-GCST90001716	211	0.0108535465675642	0.00796237407150711	0.174316326901906	1.01 (1.00-1.03)	0.011862224652074	0.0070545385164277	0.0926653374963973	1.01 (1.00-1.03)	0.0112671502145174	0.00447712087775578	0.0118491180052345	0.172997122876424	1.01 (1.00-1.02)	0.014491544835057	0.00784897595052876	0.0662563629238201	1.01 (1.00-1.03)	0.0164404744281064	0.0149522922415996	0.272796411044231	1.02 (0.99-1.05)	TRUE	NA	0.970708286010939	57.5094776345953	3.08956875822156	256.032610137649	210	0.0164926792258395	0.000136311618992976	0.00216764459060813	0.949918440329588	NA	0.022
327	ebi-a-GCST90001717	H8pPEQ	outcome	BAFF-R on unswitched memory B cell || id:ebi-a-GCST90001717	223	0.011215012538762	0.00778290066598459	0.151005356263861	1.01 (1.00-1.03)	0.011622587384511	0.00727398969645221	0.110081170269493	1.01 (1.00-1.03)	0.00825175498534798	0.00442797992267376	0.0623851469483115	0.362271351098849	1.01 (1.00-1.02)	0.0130895173189562	0.0075621898946816	0.0848561436778478	1.01 (1.00-1.03)	0.014866438227955	0.0149253245230713	0.320308043583423	1.01 (0.99-1.05)	TRUE	NA	0.837975879036125	59.5406620500936	3.37905727723921	294.823713778726	222	0.000767201806356465	-0.00100407684155611	0.0021669202243499	0.643558149342053	NA	<0.001
328	ebi-a-GCST90001718	0uxix5	outcome	BAFF-R on switched memory B cell || id:ebi-a-GCST90001718	208	0.00882554072106189	0.00803245641762889	0.273166167088806	1.01 (0.99-1.02)	0.0118401743625084	0.00740390017031629	0.109780454277381	1.01 (1.00-1.03)	0.0097845500788184	0.0044387662855942	0.0275004417844726	0.254118006362848	1.01 (1.00-1.02)	0.0141108200650095	0.00795004032979232	0.0773778787164519	1.01 (1.00-1.03)	0.0141108200650095	0.0152712606079426	0.356556194670333	1.01 (0.98-1.05)	TRUE	NA	0.932159242721126	62.1601359012103	3.29540891789564	267.608768845551	207	0.0028773176855254	0.000325905352759639	0.00227268461980268	0.886113631697966	rs1989202	0.001
329	ebi-a-GCST90001719	sngqre	outcome	BAFF-R on IgD+ B cell || id:ebi-a-GCST90001719	218	0.00787680509367539	0.00789375244834403	0.319467147131376	1.01 (0.99-1.02)	0.0120158671010531	0.00762308309415939	0.11496873230201	1.01 (1.00-1.03)	0.0119093582153969	0.00444762823009655	0.00741323623342987	0.149621243687013	1.01 (1.00-1.02)	0.0139656291374774	0.00830000633612884	0.0938899119770884	1.01 (1.00-1.03)	0.0120300295380537	0.0141808254244843	0.397188614908588	1.01 (0.98-1.04)	TRUE	NA	0.984614627749878	57.0749881736177	3.1630528722311	267.520857097842	217	0.0110005707974595	0.00131945801354111	0.00213242894782823	0.536727612327981	NA	0.017
330	ebi-a-GCST90001720	4t1992	outcome	BAFF-R on transitional B cell || id:ebi-a-GCST90001720	167	0.011656659848909	0.00821046190412135	0.157572134002261	1.01 (1.00-1.03)	0.0125447668899903	0.00835920241877466	0.133429711667342	1.01 (1.00-1.03)	0.00804491083233504	0.00444373501881319	0.0702347224591878	0.376995201435346	1.01 (1.00-1.02)	0.0116948345743094	0.00882045246412084	0.186702045353481	1.01 (0.99-1.03)	-0.00220567669536875	0.0160814569138462	0.891073289127419	1.00 (0.97-1.03)	TRUE	NA	0.661293820052495	60.0423791656691	2.55772007870765	189.850112040874	166	0.0990092962624423	-0.00121004511188293	0.0022407234717529	0.589908385774837	NA	0.099
331	ebi-a-GCST90001721	YbwrrT	outcome	CD19 on CD20- B cell || id:ebi-a-GCST90001721	22	-0.0133311257332154	0.0213547750061343	0.53950737667179	0.99 (0.95-1.03)	-0.0131930892975757	0.0198470037898186	0.506217062767652	0.99 (0.95-1.03)	-0.0139631849969947	0.0137277507953188	0.309081964078052	0.703758487868476	0.99 (0.96-1.01)	-0.0140772792523179	0.0172957077382524	0.424825593259136	0.99 (0.95-1.02)	-0.0219372072007836	0.0350314564830736	0.53792212912988	0.98 (0.91-1.05)	TRUE	4.37060265378631e-107	0.140535347615049	21.2898353572864	0.127429781042195	24.6155583320222	21	0.264198146895711	-0.000212397315609434	0.00503057422052925	0.966740965644659	NA	0.334
332	ebi-a-GCST90001722	8PfeNy	outcome	CD19 on CD20- CD38- B cell || id:ebi-a-GCST90001722	21	0.00588008693893087	0.0272131444112966	0.831231942865937	1.01 (0.95-1.06)	0.0254552339155134	0.0227622376648149	0.263434694127626	1.03 (0.98-1.07)	0.00188368829037174	0.0149716052526201	0.899876476285728	0.964987558251027	1.00 (0.97-1.03)	0.0208920461020249	0.0227123919410688	0.368612094452571	1.02 (0.98-1.07)	-0.0110658880323168	0.0421766200365385	0.795719551240599	0.99 (0.91-1.07)	TRUE	6.59392633118201e-107	0.0519763918464284	22.1828430698422	0.128847533646052	21.3216803177806	20	0.378420935324593	-0.00117480965684576	0.00650357200363509	0.858562497948856	NA	0.4
333	ebi-a-GCST90001723	wZTn6E	outcome	CD19 on CD24+ CD27+ B cell || id:ebi-a-GCST90001723	36	0.00713113479497202	0.0159136688548132	0.656913658014272	1.01 (0.98-1.04)	-0.0102304452447652	0.0159183704014677	0.520430662116591	0.99 (0.96-1.02)	0.0123384731908882	0.0104846401568796	0.239269682291061	0.651742045046547	1.01 (0.99-1.03)	-0.00811876762062019	0.017816249402793	0.651424401111852	0.99 (0.96-1.03)	0.012819826715039	0.0282395724596647	0.652655414957391	1.01 (0.96-1.07)	TRUE	6.11377103770057e-214	0.199243978100055	23.9020215419581	0.233900297683681	31.5899257968031	35	0.633513973767827	0.00175254961327527	0.00402905914949091	0.666327471968314	NA	0.593
334	ebi-a-GCST90001724	KkV310	outcome	CD19 on IgD+ CD24+ B cell || id:ebi-a-GCST90001724	38	-0.00283115550753393	0.010238795853732	0.783735808719713	1.00 (0.98-1.02)	-0.0100975499998321	0.0123438193862043	0.413343044238771	0.99 (0.97-1.01)	0.000687115040040137	0.00800967598791111	0.931636835985286	0.972954063332273	1.00 (0.99-1.02)	-0.00263222358797877	0.0105030061056745	0.803497337740107	1.00 (0.98-1.02)	-0.00143945442024368	0.0211768572867999	0.946173138701791	1.00 (0.96-1.04)	TRUE	6.06288614599685e-222	0.0504964766878121	23.3777625341301	0.241510561904169	35.2066880724023	37	0.55330753606092	0.00187373922119306	0.00339672100476471	0.584608840167171	NA	0.558
335	ebi-a-GCST90001725	dFLMC2	outcome	CD19 on IgD+ CD24- B cell || id:ebi-a-GCST90001725	31	-0.00990837377857788	0.0111756428047378	0.382585647824557	0.99 (0.97-1.01)	-0.00509881176856567	0.0120040859433613	0.671014298504551	0.99 (0.97-1.02)	0.00530424412714907	0.00875819579114705	0.544759110598396	0.838975001554492	1.01 (0.99-1.02)	-0.00565338850625519	0.011253380168548	0.619073339251051	0.99 (0.97-1.02)	0.0239322668549599	0.030933265708022	0.445177712186577	1.02 (0.96-1.09)	TRUE	3.80142608415664e-175	0.0692139710849291	23.37704211213	0.197024291577385	26.6595514641856	30	0.641085895003641	0.00805646487431208	0.0036763301955882	0.0366008264690219	NA	0.641
336	ebi-a-GCST90001726	pO1Xhi	outcome	CD19 on IgD+ CD38- B cell || id:ebi-a-GCST90001726	28	0.00257711378275238	0.0125022255042941	0.83829311215425	1.00 (0.98-1.03)	-0.00531622668159204	0.0131581202950469	0.68619337806149	0.99 (0.97-1.02)	0.00559252345879991	0.00891504801751451	0.530454234867668	0.832016242484912	1.01 (0.99-1.02)	-0.00528907689550662	0.010152248364937	0.606630395321409	0.99 (0.98-1.01)	0.035303061703346	0.0333886655021363	0.299726778466507	1.04 (0.97-1.11)	TRUE	1.00653905971959e-140	0.0726732850768993	21.4382304820511	0.163801188697107	32.7862947350582	27	0.204213983915047	0.00177214211998198	0.00442520454487401	0.692085302008976	NA	0.22
337	ebi-a-GCST90001727	1Chosv	outcome	CD19 on IgD+ CD38- naive B cell || id:ebi-a-GCST90001727	18	-0.00580772424265832	0.0136128652500439	0.675330181918981	0.99 (0.97-1.02)	-0.00384314163479376	0.0138202632668508	0.780950791230786	1.00 (0.97-1.02)	-0.000930526161916995	0.00998981188002588	0.925786369188078	0.972398132427996	1.00 (0.98-1.02)	-0.00248120305028982	0.0120507747177862	0.839317903930532	1.00 (0.97-1.02)	0.0458863271978399	0.0326428731140079	0.177824383688036	1.05 (0.98-1.12)	TRUE	2.1405487942074e-93	0.0506927371478736	21.0101837650888	0.204524605528572	18.7680795420586	17	0.342005480653755	0.00267532515392191	0.00461100035554398	0.569858076480617	NA	0.455
338	ebi-a-GCST90001728	2Hjefc	outcome	CD19 on IgD+ CD38- unswitched memory B cell || id:ebi-a-GCST90001728	25	0.00869240487495	0.0111304486260098	0.442792120633174	1.01 (0.99-1.03)	0.00460622038279405	0.0118689443775265	0.697949322296071	1.00 (0.98-1.03)	0.00100522809257219	0.0080351190935221	0.900440965051421	0.964987558251027	1.00 (0.99-1.02)	0.00063135763207911	0.0107241597142798	0.953541158665563	1.00 (0.98-1.02)	0.00283305545036608	0.0198553788212783	0.887730472078693	1.00 (0.96-1.04)	TRUE	9.56464851382726e-162	0.0511525612114161	23.758303780229	0.320004102360936	17.013690817046	24	0.848077544104694	-0.00536635926348242	0.00537684064495392	0.328639939317681	NA	0.844
339	ebi-a-GCST90001729	uvC9oY	outcome	CD19 on IgD+ CD38+ B cell || id:ebi-a-GCST90001729	28	0.0455879127288875	0.0246304244609444	0.0755802105132146	1.05 (1.00-1.10)	0.0365547739299738	0.0201622175655058	0.0698266695147676	1.04 (1.00-1.08)	0.0338656890776214	0.014001769839134	0.0155772779242627	0.201427201411855	1.03 (1.01-1.06)	0.0514916389577044	0.0334063461077128	0.134865900752406	1.05 (0.99-1.12)	0.0531873314373655	0.0387526716089069	0.181208183928065	1.05 (0.98-1.14)	TRUE	8.21644145974347e-178	0.782908314365481	26.3097372245958	0.199913071143872	20.7360229352105	27	0.798494623266291	-0.00334751848491498	0.00578664468659255	0.56791080045561	NA	0.783
340	ebi-a-GCST90001730	1Chosv	outcome	CD19 on IgD+ CD38dim B cell || id:ebi-a-GCST90001730	30	-0.0122460260695829	0.010857192928611	0.268927028981994	0.99 (0.97-1.01)	-0.00508128395747961	0.0123651193456843	0.681118795525818	0.99 (0.97-1.02)	-0.000759311069353555	0.00846870192649272	0.928556722486198	0.972398132427996	1.00 (0.98-1.02)	-0.00608596738128114	0.0113034036667063	0.594396806366761	0.99 (0.97-1.02)	0.0230608871609029	0.0233597255862017	0.331706712237655	1.02 (0.98-1.07)	TRUE	1.37957292662741e-171	0.05047740830534	23.6889762719086	0.193120143241373	22.1409942098591	29	0.81430492717114	0.0061688162770464	0.00364869533321765	0.101999994137768	NA	0.852
341	ebi-a-GCST90001731	Z3KpJI	outcome	CD19 on IgD- CD24- B cell || id:ebi-a-GCST90001731	24	0.016631427018064	0.0290165946345427	0.5723426454672	1.02 (0.96-1.08)	-0.00521916593089747	0.0218981026951269	0.81161838643793	0.99 (0.95-1.04)	0.0100159376299909	0.0141017522699728	0.477541729859472	0.794002281104836	1.01 (0.98-1.04)	-0.0186362515987374	0.0425941724141957	0.665807705804884	0.98 (0.90-1.07)	-0.0175749341535604	0.0435901599335055	0.690535079592912	0.98 (0.90-1.07)	TRUE	5.83968184845009e-116	0.11165839745816	21.0417766861339	0.137448564947084	30.8206024479492	23	0.127264598628435	-0.00165671242505522	0.00594922170041195	0.78324805371847	NA	0.108
342	ebi-a-GCST90001732	suoHTa	outcome	CD19 on IgD- CD27- B cell || id:ebi-a-GCST90001732	25	0.0771737460336862	0.031746594285441	0.0232652213298897	1.08 (1.02-1.15)	0.0487076871439918	0.022295916278618	0.0289180943244487	1.05 (1.01-1.10)	0.0435316257790713	0.0153798079975181	0.00464840097248073	0.141388862912956	1.04 (1.01-1.08)	0.0510924003767705	0.0330166801517829	0.134835756956436	1.05 (0.99-1.12)	0.0484559881846929	0.03933895268292	0.229973177503124	1.05 (0.97-1.13)	TRUE	2.77042256741103e-124	0.90811264612586	21.5581204715027	0.146626685727376	30.1813075928378	24	0.178815042150119	-0.00741626105314828	0.00590439778835445	0.221704813709232	NA	0.205
343	ebi-a-GCST90001733	uvC9oY	outcome	CD19 on IgD- CD38- B cell || id:ebi-a-GCST90001733	23	0.0213073226816108	0.0250276801300913	0.40417878321404	1.02 (0.97-1.07)	0.0079297656388762	0.0207856694151411	0.702831102041897	1.01 (0.97-1.05)	0.00289690584879138	0.0142801064637725	0.839242081192388	0.946505875530321	1.00 (0.98-1.03)	0.0171944102260508	0.0254278957134278	0.505959316095612	1.02 (0.97-1.07)	0.0171944102260508	0.0341692409798358	0.619815543025096	1.02 (0.95-1.09)	TRUE	7.41739176384809e-116	0.0545100342440692	21.7132358282411	0.135816096676946	17.1840774024211	22	0.753121021493891	-0.00417445777002776	0.0046604833470849	0.380558664132258	NA	0.804
344	ebi-a-GCST90001734	ROdtaS	outcome	CD19 on IgD- CD38+ B cell || id:ebi-a-GCST90001734	15	-0.0151816377677707	0.0234739419328676	0.529051527524616	0.98 (0.94-1.03)	-0.0046406313917643	0.0221411662923956	0.833985416639365	1.00 (0.95-1.04)	0.00888449528851444	0.0152427359072587	0.559982504275872	0.841324891156557	1.01 (0.98-1.04)	-0.00939061021607146	0.0227892228629537	0.686532664175543	0.99 (0.95-1.04)	0.0427248262258608	0.0407425975953041	0.31210486262364	1.04 (0.96-1.13)	TRUE	9.20517191931283e-73	0.0780153577126935	21.6092183989269	0.0881345210499067	15.8966705658849	14	0.319725175378345	0.00913898206578352	0.00661347376874261	0.190296239179744	NA	0.327
345	ebi-a-GCST90001735	zFDXMQ	outcome	CD19 on IgD- CD38dim B cell || id:ebi-a-GCST90001735	31	-0.00108813324226173	0.0288561101351236	0.970178140941529	1.00 (0.94-1.06)	0.0213762887851292	0.0196992620235861	0.27786343929847	1.02 (0.98-1.06)	0.0153206221302291	0.0137690759718313	0.265844431666355	0.667691967385666	1.02 (0.99-1.04)	0.0298417343056142	0.0367988159403437	0.423785670685167	1.03 (0.96-1.11)	0.0359089660635402	0.0406841761030271	0.384455678184453	1.04 (0.96-1.12)	TRUE	1.35292153468062e-177	0.265471731777689	23.6641874924176	0.199342744405679	25.242663151051	30	0.713155212638714	0.00380100767870645	0.00587432793615721	0.522686118979028	NA	0.729
346	ebi-a-GCST90001736	pO1Xhi	outcome	CD19 on memory B cell || id:ebi-a-GCST90001736	29	0.0413410790497504	0.0269164003653203	0.136198153344994	1.04 (0.99-1.10)	0.0137569342693355	0.0203044591269384	0.498068053237756	1.01 (0.97-1.06)	0.0188187076284552	0.0140080199676273	0.179134779695912	0.582666682305862	1.02 (0.99-1.05)	0.0190999665429378	0.0279297388643833	0.499685959986285	1.02 (0.96-1.08)	0.000877955642138328	0.034910439544544	0.980114656344458	1.00 (0.93-1.07)	TRUE	1.40929118297096e-157	0.343618209970961	22.7501036735555	0.179362809350864	22.2383033230478	28	0.770140841665664	-0.00556212849640472	0.00567615239994131	0.335829054650056	NA	0.779
347	ebi-a-GCST90001737	ZWYkl1	outcome	CD19 on naive-mature B cell || id:ebi-a-GCST90001737	32	-0.0106694829704154	0.0116664528493125	0.367723642175911	0.99 (0.97-1.01)	-0.00425389575037164	0.013285463638409	0.748822982602249	1.00 (0.97-1.02)	-0.000562444508498223	0.00914621436790446	0.950965165566418	0.982382143530153	1.00 (0.98-1.02)	-0.00467558853493813	0.0122563792616615	0.705447913495674	1.00 (0.97-1.02)	0.00748091315116473	0.0268191784639762	0.782144131086055	1.01 (0.96-1.06)	TRUE	1.75650264925759e-174	0.0502437528868095	22.4778984752575	0.195777815214942	20.489184585471	31	0.924733682294599	0.00508279668490458	0.00364219764254612	0.173100672170349	NA	0.936
348	ebi-a-GCST90001738	zMyyiK	outcome	CD19 on unswitched memory B cell || id:ebi-a-GCST90001738	28	0.0465757357579721	0.0304906754721029	0.138701899102034	1.05 (0.99-1.11)	0.00535115329500458	0.0235081057734308	0.819933790413221	1.01 (0.96-1.05)	0.0141298851157117	0.0162125554815024	0.383459559985704	0.764823712539792	1.01 (0.98-1.05)	-0.00376151029460953	0.0348856931229544	0.91493267778198	1.00 (0.93-1.07)	-0.00890983585941768	0.0419455540625347	0.833379324300873	0.99 (0.91-1.08)	TRUE	1.90616156132717e-158	0.199468344738169	23.7713418627114	0.180928463867098	27.861067902103	27	0.418163221694434	-0.00731630255379862	0.00581143023709733	0.219234771071553	NA	0.41
349	ebi-a-GCST90001739	1Chosv	outcome	CD19 on Plasma Blast-Plasma Cell || id:ebi-a-GCST90001739	22	0.0200494240268667	0.0309039178711691	0.523869690716082	1.02 (0.96-1.08)	-0.0142311943304845	0.025652308570687	0.579050306619609	0.99 (0.94-1.04)	-0.0130056837344467	0.0164990134488621	0.430538564668255	0.774176785233567	0.99 (0.96-1.02)	-0.00437968823172308	0.0280316606689385	0.877335491721379	1.00 (0.94-1.05)	-0.0212246394987047	0.0468310819776675	0.655040751894603	0.98 (0.89-1.07)	TRUE	2.04769998421395e-109	0.13907248059832	21.7256082267268	0.129988166727331	24.5070358186656	21	0.269145092039628	-0.0090905446040926	0.00699766451764928	0.208693088773334	rs7171754	0.017
350	ebi-a-GCST90001740	asy0SJ	outcome	CD19 on switched memory B cell || id:ebi-a-GCST90001740	31	0.031446130675507	0.0290082234141234	0.287276810437777	1.03 (0.97-1.09)	0.0284913509267093	0.0193525992609457	0.140960540306519	1.03 (0.99-1.07)	0.0163004977684162	0.0142291355864757	0.251972333194089	0.66168857498418	1.02 (0.99-1.05)	0.0421556445859105	0.0309759241123878	0.183676629728298	1.04 (0.98-1.11)	0.0460123176957925	0.0350659040853824	0.199415691030269	1.05 (0.98-1.12)	TRUE	3.26839626697914e-175	0.290343669040786	23.2882000245318	0.196217238423622	18.8664464807475	30	0.942760018418455	-0.00367716175938495	0.00613731908196739	0.553726483467924	NA	0.961
351	ebi-a-GCST90001741	pO1Xhi	outcome	CD19 on IgD+ B cell || id:ebi-a-GCST90001741	29	-0.00478538454925671	0.0110873221163699	0.669452821309232	1.00 (0.97-1.02)	-0.00541190001645458	0.0125869874786025	0.667224803248393	0.99 (0.97-1.02)	0.00406667991242465	0.00880717671177011	0.644263373970212	0.873211705869782	1.00 (0.99-1.02)	-0.00766425053843467	0.010303346826025	0.463158023559984	0.99 (0.97-1.01)	0.00839631540213509	0.0260266044388285	0.749390979963661	1.01 (0.96-1.06)	TRUE	2.77361947435094e-159	0.0619075466534939	22.9680709023492	0.18101939057902	23.2857427880015	28	0.718610638137845	0.0051381491836616	0.00390939825469515	0.199799518507171	NA	0.706
352	ebi-a-GCST90001742	ZWYkl1	outcome	CD19 on transitional B cell || id:ebi-a-GCST90001742	30	0.00557841454812848	0.0182858833890013	0.76257157824015	1.01 (0.97-1.04)	0.0111696673178604	0.0186635617706265	0.549523314499493	1.01 (0.97-1.05)	0.0149979584810219	0.0114940146119933	0.191944121811348	0.596251952860783	1.02 (0.99-1.04)	0.0411287473097839	0.0272419408695411	0.141924853656132	1.04 (0.99-1.10)	0.0559222116072126	0.0372129643590641	0.143712966937923	1.06 (0.98-1.14)	TRUE	1.12071069858484e-172	0.235679937394771	24.0031999718136	0.195670906939478	33.5290744689206	29	0.25691593331481	0.0033929712416257	0.00481822929783286	0.487127468696873	NA	0.241
353	ebi-a-GCST90001743	Z3KpJI	outcome	CD20 on B cell || id:ebi-a-GCST90001743	49	-0.0159106655699368	0.0231049412421704	0.494443899336265	0.98 (0.94-1.03)	-0.0170771448381669	0.0153503589720644	0.265926855931288	0.98 (0.95-1.01)	-0.00879205996952828	0.0114305146447719	0.441789747890975	0.783245095180066	0.99 (0.97-1.01)	-0.0160576423298801	0.0190359451887148	0.403108984718603	0.98 (0.95-1.02)	-0.0385593370131825	0.0276917152744633	0.170203421279174	0.96 (0.91-1.02)	TRUE	0	0.15524702388848	24.980881638846	0.332154750236633	65.5716543522434	48	0.0466536897534267	0.00178635094019564	0.0050235866267704	0.723736619751349	rs3189152	0.002
354	ebi-a-GCST90001744	pEpbWc	outcome	CD20 on CD20- CD38- B cell || id:ebi-a-GCST90001744	19	-0.0905720451509315	0.077150524515432	0.256593681579245	0.91 (0.79-1.06)	-0.0351213460291265	0.0329423108696155	0.286357194539578	0.97 (0.91-1.03)	-0.0204645597211831	0.0222915703476586	0.358597772721515	0.750183010357246	0.98 (0.94-1.02)	-0.0493095197675403	0.0471701032061862	0.309694730481264	0.95 (0.87-1.04)	-0.0732757512594955	0.0582455761408695	0.224449791279265	0.93 (0.83-1.04)	TRUE	5.45407572160248e-90	0.256203700583354	20.899901266173	0.109544195956902	20.5690438044231	18	0.301709904701661	0.0107594915891986	0.0112585858808955	0.352632632076796	NA	0.314
355	ebi-a-GCST90001745	Tj5sjb	outcome	CD20 on CD24+ CD27+ B cell || id:ebi-a-GCST90001745	59	-0.0307665425011111	0.0259760646872136	0.241162631379192	0.97 (0.92-1.02)	-0.0195932992983102	0.0167115942576014	0.24102146305072	0.98 (0.95-1.01)	-0.00202442548603081	0.0104663074592235	0.846627636928097	0.946505875530321	1.00 (0.98-1.02)	-0.0368544365932164	0.0222990638524035	0.103788628233462	0.96 (0.92-1.01)	-0.0269580747330445	0.034071261279968	0.432035790146713	0.97 (0.91-1.04)	TRUE	0	0.0566562721254957	26.7017111813598	0.427215517316674	72.5647956585052	58	0.0944219005617824	0.00639302372033613	0.00516371721836054	0.220766722896615	NA	0.1
356	ebi-a-GCST90001746	nwVm99	outcome	CD20 on IgD+ CD24+ B cell || id:ebi-a-GCST90001746	44	-0.0332453378086423	0.0252976871261903	0.195923041122599	0.97 (0.92-1.02)	-0.0228072464436858	0.019308121525169	0.23751313442201	0.98 (0.94-1.02)	0.00142500179586961	0.0122518698100427	0.907407713203743	0.965161812117723	1.00 (0.98-1.03)	-0.0303800120047187	0.0235076733486751	0.203139881207356	0.97 (0.93-1.02)	-0.0187990720490956	0.0346766237776069	0.590530815421194	0.98 (0.92-1.05)	TRUE	1.50878297908831e-273	0.0522689394694258	24.0224776203545	0.287182448090709	47.8758768067261	43	0.28148380438106	0.00768071176438741	0.00484611440215283	0.120485728650979	NA	0.293
357	ebi-a-GCST90001747	Cmc17P	outcome	CD20 on IgD+ CD24- B cell || id:ebi-a-GCST90001747	37	0.0174292064838826	0.0159230756303389	0.281173016462518	1.02 (0.99-1.05)	0.0140674634833334	0.0152912516745475	0.357589438641092	1.01 (0.98-1.05)	0.00796755285565223	0.0109161832638602	0.465460793546486	0.794002281104836	1.01 (0.99-1.03)	0.0160912638861365	0.0155877003651553	0.308814724519669	1.02 (0.99-1.05)	-0.0227382918883142	0.0322269351137317	0.484997730480148	0.98 (0.92-1.04)	TRUE	2.10143530350823e-249	0.125123318277132	26.6214005799763	0.26729576708196	55.2163087179352	36	0.0212010621930029	-0.00329057284889882	0.00401508033247823	0.418016880584778	rs11059642, rs388354	<0.001
358	ebi-a-GCST90001748	6VUnvN	outcome	CD20 on IgD+ CD38- B cell || id:ebi-a-GCST90001748	33	-0.0384821212305818	0.0344617484981796	0.272719531176391	0.96 (0.90-1.03)	-0.00521599531770143	0.0195813443992445	0.789949838765309	0.99 (0.96-1.03)	-0.00564191622442293	0.0132615829990634	0.670520988740001	0.891239950583128	0.99 (0.97-1.02)	-0.00734629053649305	0.0360565210384309	0.839843933930874	0.99 (0.92-1.07)	0.00119823297585292	0.0432282090709986	0.978058598554262	1.00 (0.92-1.09)	TRUE	3.15578006569368e-192	0.0697236801450223	23.8616245157667	0.214650114813248	34.4792538038457	32	0.350052185368463	0.00679175008368146	0.00653535664610418	0.30673511778847	NA	0.336
359	ebi-a-GCST90001749	If6nSf	outcome	CD20 on IgD+ CD38- naive B cell || id:ebi-a-GCST90001749	20	-0.0571181654188939	0.0592690402584808	0.347960791689708	0.94 (0.84-1.06)	-0.0145211712939773	0.0216085938988825	0.501577916190393	0.99 (0.94-1.03)	-0.00701854218722624	0.0139275105872111	0.614307955603477	0.857447050842329	0.99 (0.97-1.02)	-0.0162108184067262	0.0379514483765095	0.674074250779249	0.98 (0.91-1.06)	-0.00633435169086136	0.040727681548065	0.878044452150491	0.99 (0.92-1.08)	TRUE	2.56404973877684e-108	0.0954585363379051	21.5379128741976	0.232376931680339	26.4872732318729	19	0.117174570101538	0.0118095594313592	0.013415768670271	0.390312488307836	NA	0.124
360	ebi-a-GCST90001750	rYKnET	outcome	CD20 on IgD+ CD38- unswitched memory B cell || id:ebi-a-GCST90001750	25	0.0220743965578589	0.0400469894028535	0.586803565672725	1.02 (0.95-1.11)	-0.0100427146650152	0.0166209100701689	0.545696250536163	0.99 (0.96-1.02)	0.0045501671153086	0.0124414838667467	0.714569963716488	0.908773647235255	1.00 (0.98-1.03)	-0.0197952416923736	0.0317584653506581	0.538962406566488	0.98 (0.92-1.04)	-0.0227936110196671	0.0326411573176051	0.491695438430415	0.98 (0.92-1.04)	TRUE	1.46872088477098e-148	0.0748026799200056	22.2032134305384	0.299008888869819	16.9711826091709	24	0.849888501014668	-0.00417207071590404	0.00906238592895869	0.649572057020809	NA	0.845
361	ebi-a-GCST90001751	uvC9oY	outcome	CD20 on IgD+ CD38+ B cell || id:ebi-a-GCST90001751	34	-0.00851973051186873	0.0200614154774401	0.673910122046468	0.99 (0.95-1.03)	-0.0251499475534529	0.0176653133913734	0.154535942347369	0.98 (0.94-1.01)	-0.00500526012955439	0.0106669378032949	0.63890437946437	0.873211705869782	1.00 (0.97-1.02)	-0.0220172154998946	0.0180104519403785	0.230190051085364	0.98 (0.94-1.01)	-0.00891693884941092	0.0346507771315271	0.798516255717269	0.99 (0.93-1.06)	TRUE	5.67684299000457e-244	0.0781843219600099	28.4327556860982	0.261785427631105	44.9517843850963	33	0.080218384258215	0.00108222120333032	0.00479898755362971	0.823016364947917	NA	0.09
362	ebi-a-GCST90001752	BCa5Gq	outcome	CD20 on IgD+ CD38dim B cell || id:ebi-a-GCST90001752	58	0.0285356279534351	0.018024329883792	0.119013911607893	1.03 (0.99-1.07)	0.0269128284803399	0.0140555265734994	0.0555243122765711	1.03 (1.00-1.06)	0.0141821114481914	0.00883731708398578	0.108538199851476	0.478967923535279	1.01 (1.00-1.03)	0.0307669256894573	0.0165567664047222	0.068297490293328	1.03 (1.00-1.07)	-0.0116206774296377	0.0325658161257779	0.722531738362807	0.99 (0.93-1.05)	TRUE	0	0.436498244794534	27.2928471766407	0.429295790875234	74.6050803703651	57	0.0587458542168936	-0.00366779625809804	0.00381184285281203	0.340080312137935	rs34486765	0.013
363	ebi-a-GCST90001753	VH7EMi	outcome	CD20 on IgD- CD24- B cell || id:ebi-a-GCST90001753	37	-0.00812328465022465	0.0172881911791222	0.641359047894243	0.99 (0.96-1.03)	-0.0112223720735526	0.0138617699359825	0.418174955220993	0.99 (0.96-1.02)	-0.00934383795846226	0.0114274249338005	0.413546874010383	0.7663079536177	0.99 (0.97-1.01)	-0.0140327227701564	0.0141054941703318	0.326453794076628	0.99 (0.96-1.01)	-0.0355393764459181	0.0265927091759641	0.18979367452722	0.97 (0.92-1.02)	TRUE	4.35851376485943e-209	0.130920828692204	23.0069936043424	0.231375276127603	53.7900986707989	36	0.0286076714654202	-0.00038701559823023	0.00406804349903945	0.924749758789414	NA	0.039
364	ebi-a-GCST90001754	Q1dq9T	outcome	CD20 on IgD- CD27- B cell || id:ebi-a-GCST90001754	21	0.0794474742309769	0.051928446197562	0.142510609815665	1.08 (0.98-1.20)	0.0278646932086323	0.0239845450599342	0.245326052112713	1.03 (0.98-1.08)	0.0235013196743191	0.0217680916409125	0.280310355560584	0.670906752653201	1.02 (0.98-1.07)	0.0738652977371926	0.0419235400980381	0.0933645682521722	1.08 (0.99-1.17)	0.0237342677679376	0.0538849275976647	0.664326260091425	1.02 (0.92-1.14)	TRUE	6.93765191960338e-131	0.403272301911075	26.9772527967923	0.15375802601634	39.8355273004106	20	0.00524005291222188	-0.0113020442727911	0.00954419684482155	0.250945043553493	rs112592570	<0.001
365	ebi-a-GCST90001755	MLbF6y	outcome	CD20 on IgD- CD38- B cell || id:ebi-a-GCST90001755	51	5.34551340194558e-05	0.0301606657592725	0.998593069339984	1.00 (0.94-1.06)	-0.0162045317401992	0.0171003551353875	0.343326121175378	0.98 (0.95-1.02)	-0.00982039574627401	0.0113276807614074	0.385976037311438	0.7663079536177	0.99 (0.97-1.01)	-0.021380329410607	0.024955940726794	0.395685533746533	0.98 (0.93-1.03)	-0.0357920290149203	0.0347418263271721	0.307860563236996	0.96 (0.90-1.03)	TRUE	0	0.199277458780644	24.5867194833251	0.340474911302052	67.0126614496121	50	0.0543114582376845	-0.00215044001759063	0.00590312635407454	0.717210082008372	NA	0.073
366	ebi-a-GCST90001756	HALxtK	outcome	CD20 on IgD- CD38+ B cell || id:ebi-a-GCST90001756	14	0.0093173923152399	0.0115339904127156	0.434915618262591	1.01 (0.99-1.03)	0.0128844751603177	0.0122692722106868	0.293652939654409	1.01 (0.99-1.04)	0.0130269999190654	0.00927513322408986	0.160167595676654	0.563705589868878	1.01 (0.99-1.03)	0.0104395713681603	0.0105298426571922	0.339572620318631	1.01 (0.99-1.03)	0.0631150608161635	0.0261745724488816	0.031412477829886	1.07 (1.01-1.12)	TRUE	5.83037539823349e-66	0.10580609124515	21.1220065406357	0.0803924369534154	14.2258275030522	13	0.358134575110588	0.00319187240958243	0.00504241039449513	0.538606557804394	NA	0.477
367	ebi-a-GCST90001757	A7LkWw	outcome	CD20 on IgD- CD38dim B cell || id:ebi-a-GCST90001757	71	-0.00168083690986723	0.0061480996181009	0.785369108265329	1.00 (0.99-1.01)	-0.00352049801712839	0.00644805464722082	0.585080842791101	1.00 (0.98-1.01)	-0.000168389910866636	0.00533223481856346	0.974807301918144	0.98681018537854	1.00 (0.99-1.01)	-0.000115251315059073	0.00482543527636157	0.981012990029797	1.00 (0.99-1.01)	0.00141057584858406	0.0225654564407689	0.950334525880073	1.00 (0.96-1.05)	TRUE	0	0.0500569952958414	27.5668323377912	0.530007000975216	107.975964268599	70	0.00241841278805741	0.00135271559754699	0.00269202122233143	0.616922394195093	rs34084075	0.002
368	ebi-a-GCST90001758	FBDRIM	outcome	CD20 on memory B cell || id:ebi-a-GCST90001758	57	-0.00446871486453243	0.039319725564191	0.909928530744916	1.00 (0.92-1.08)	-0.0137161278213256	0.018078079682593	0.448022479594921	0.99 (0.95-1.02)	-0.00310921264857078	0.0112608528627956	0.782465042227243	0.925769012683772	1.00 (0.98-1.02)	-0.00846559866592461	0.0287042238289627	0.769141666271824	0.99 (0.94-1.05)	-0.00648773905034677	0.0378972056312347	0.864689043226475	0.99 (0.92-1.07)	TRUE	0	0.0655537174642788	26.1504346046792	0.404463473682955	72.8898147162528	56	0.0641934712966445	0.000248979931169055	0.00679841590794913	0.970918026269028	NA	0.062
369	ebi-a-GCST90001759	HKM9jZ	outcome	CD20 on naive-mature B cell || id:ebi-a-GCST90001759	41	0.0168246364433874	0.0121388373627856	0.173616012804127	1.02 (0.99-1.04)	0.0133788931857413	0.0155775128151044	0.390418095581092	1.01 (0.98-1.04)	0.00573890636868678	0.0083488133832551	0.491835825136811	0.80142891149525	1.01 (0.99-1.02)	0.0166300330940775	0.0141842010030838	0.247958495532283	1.02 (0.99-1.05)	-0.011297048543864	0.028002855787117	0.688784204665768	0.99 (0.94-1.04)	TRUE	1.61568708469382e-268	0.0915611752333491	25.3944918790789	0.282665093475583	46.0108656864642	40	0.237371902377699	-0.00439543434044636	0.00328693361557732	0.188890328347969	rs111741355, rs36056466	0.004
370	ebi-a-GCST90001760	JwgNMc	outcome	CD20 on unswitched memory B cell || id:ebi-a-GCST90001760	49	-0.00763317792262551	0.0239377226849061	0.751233008459982	0.99 (0.95-1.04)	-0.00565347591183957	0.0180679489281855	0.754356019763949	0.99 (0.96-1.03)	-0.00632338772636982	0.0112615416185632	0.574454787252519	0.842072278502689	0.99 (0.97-1.02)	-0.0107742778683974	0.0211660654882186	0.613059480971895	0.99 (0.95-1.03)	-0.0438464494663178	0.0319318799846849	0.176094392648819	0.96 (0.90-1.02)	TRUE	0	0.0906924102865798	25.0812354076283	0.333711565750684	52.4442678377138	48	0.30576078284396	0.000295852821437443	0.00469214333245374	0.949991848632411	NA	0.323
371	ebi-a-GCST90001761	orvxtG	outcome	CD20 on switched memory B cell || id:ebi-a-GCST90001761	60	0.0115067623728973	0.0226076654835444	0.612699828883923	1.01 (0.97-1.06)	-0.00364349368065169	0.014310173376318	0.799025390761168	1.00 (0.97-1.02)	0.00126344756388784	0.009440913336119	0.893539505747498	0.964987558251027	1.00 (0.98-1.02)	-0.00151539475536411	0.0171952770008378	0.930072959312904	1.00 (0.97-1.03)	0.00119157890597393	0.0243556155255315	0.961144951371863	1.00 (0.95-1.05)	TRUE	0	0.0527374801336872	27.7600889457183	0.450922257917688	68.839045482325	59	0.178678214797429	-0.00252050654619426	0.00495675145489133	0.613031762511873	rs35039517	0.041
372	ebi-a-GCST90001762	i95uQi	outcome	CD20 on IgD+ B cell || id:ebi-a-GCST90001762	37	-0.026212029868372	0.0228243979196167	0.258583192499175	0.97 (0.93-1.02)	-0.0277582764455754	0.0184872301210962	0.133230474907491	0.97 (0.94-1.01)	-0.0223855918788143	0.0105306603963335	0.0335237605431276	0.273767037330435	0.98 (0.96-1.00)	-0.0191115924257119	0.0196110573826492	0.336295940792649	0.98 (0.94-1.02)	-0.0286103736806765	0.0376482188784143	0.452238926757074	0.97 (0.90-1.05)	TRUE	4.52435200064215e-249	0.5594257005621	26.5869647217428	0.266883532596749	49.8000787878004	36	0.0627835021747776	0.000997378056348351	0.00496850630639724	0.842063848330162	rs34486765	0.006
373	ebi-a-GCST90001763	WOCaa9	outcome	CD20 on transitional B cell || id:ebi-a-GCST90001763	28	0.00400589245955417	0.0135558293050412	0.769950965296482	1.00 (0.98-1.03)	0.00299886903163445	0.0127663502965111	0.814283106164034	1.00 (0.98-1.03)	0.0103125646638237	0.00868272904125681	0.234947657482701	0.64966587106959	1.01 (0.99-1.03)	0.00202058443155789	0.0112322807666241	0.858581579666269	1.00 (0.98-1.02)	0.0281876916316339	0.0244189581808762	0.258477549860503	1.03 (0.98-1.08)	TRUE	1.02023110851155e-174	0.145227111263458	26.076489761268	0.198010945801857	37.8115877646123	27	0.0808870445131971	0.0032909867033225	0.0045574692721359	0.476672833201795	NA	0.108
374	ebi-a-GCST90001765	ouAinc	outcome	CD24 on IgD+ CD24+ B cell || id:ebi-a-GCST90001765	35	-0.00884921135575179	0.0105021671213999	0.405513434721612	0.99 (0.97-1.01)	-0.0153795495296053	0.0122842381769708	0.210579257384447	0.98 (0.96-1.01)	-0.00955802373403515	0.00794557196391799	0.229000640854081	0.642963337782612	0.99 (0.98-1.01)	-0.00787602199388354	0.0118126821611169	0.509436004352343	0.99 (0.97-1.02)	0.000570681732683265	0.0208677138485816	0.978342388700874	1.00 (0.96-1.04)	TRUE	9.72397181922194e-303	0.177800230626605	32.8289671479034	0.308666130476558	26.534592370286	34	0.815695666200696	-0.000340599067938341	0.00330000590294088	0.91841967685468	NA	0.823
375	ebi-a-GCST90001766	niHtOH	outcome	CD24 on IgD+ CD38- B cell || id:ebi-a-GCST90001766	23	-0.0202673157454718	0.016311382354828	0.22773894239732	0.98 (0.95-1.01)	-0.0147169793713188	0.0139585614209113	0.291730241576539	0.99 (0.96-1.01)	-0.0185911513515108	0.00984183667536588	0.0588928924182191	0.358265095544166	0.98 (0.96-1.00)	-0.0129854779859114	0.0134416064015689	0.344511746107916	0.99 (0.96-1.01)	-0.00955216617678839	0.0205465014174352	0.646568269081522	0.99 (0.95-1.03)	TRUE	1.50007851625413e-135	0.275146399867718	25.2405235441645	0.158369098326273	25.1000213790249	22	0.292315503788853	0.000790762855591713	0.00578549842234413	0.892585492285537	NA	0.335
376	ebi-a-GCST90001767	ROdtaS	outcome	CD24 on IgD+ CD38- unswitched memory B cell || id:ebi-a-GCST90001767	28	-0.0108013874243392	0.0248313268837518	0.667158846135143	0.99 (0.94-1.04)	0.00248944524600897	0.0138656514098657	0.857513361492328	1.00 (0.98-1.03)	-0.00140583114761406	0.00938555518658449	0.880932918927148	0.964987558251027	1.00 (0.98-1.02)	0.00334660973696049	0.0186001118818771	0.858555668243978	1.00 (0.97-1.04)	0.0281331746767533	0.0230633102213192	0.233080086293309	1.03 (0.98-1.08)	TRUE	5.33288522142694e-240	0.0536961517689624	28.7550942400847	0.429425891937954	36.2542545477561	27	0.109850633219284	0.00341089524082271	0.00807372176464944	0.676156289210156	NA	0.114
377	ebi-a-GCST90001768	1Chosv	outcome	CD24 on IgD+ CD38+ B cell || id:ebi-a-GCST90001768	29	-0.0166078834294376	0.0189665962273159	0.388950223756878	0.98 (0.95-1.02)	-0.0107244051426645	0.0176190331223759	0.542734607240513	0.99 (0.96-1.02)	-0.0131722519692505	0.0116855570759568	0.259647366852701	0.665061676499901	0.99 (0.96-1.01)	-0.0111924159520431	0.0187936878184584	0.556265266460444	0.99 (0.95-1.03)	0.00518785767178348	0.0289971716685241	0.859297378538264	1.01 (0.95-1.06)	TRUE	1.19172741300615e-167	0.19761776331916	24.0574408592092	0.189583507883984	23.887498887785	28	0.687459846004621	0.00104645088619546	0.00455029398916546	0.819845147351478	NA	0.713
378	ebi-a-GCST90001769	ZWYkl1	outcome	CD24 on IgD- CD38- B cell || id:ebi-a-GCST90001769	34	-0.025889200039358	0.0143798760752847	0.0812344279598781	0.97 (0.95-1.00)	-0.0134350438805233	0.0144278120057804	0.351754944944184	0.99 (0.96-1.01)	-0.00656631645056837	0.00959720295422849	0.493854790693602	0.802926497118774	0.99 (0.97-1.01)	-0.0188521771698311	0.017657580439272	0.293425329347286	0.98 (0.95-1.02)	-0.0139358872823093	0.0249386890944007	0.580066730136491	0.99 (0.94-1.04)	TRUE	3.55949772120954e-232	0.0977991587323982	27.0963480639824	0.250114972319678	27.8438417317265	33	0.721675482262609	0.00704419284135329	0.00390384698072167	0.0805847064616425	NA	0.715
379	ebi-a-GCST90001770	BCa5Gq	outcome	CD24 on IgD- CD38dim B cell || id:ebi-a-GCST90001770	8	0.0362564456514415	0.029167606865031	0.260223939155421	1.04 (0.98-1.10)	0.0243668623038566	0.0266574745401865	0.360678792671706	1.02 (0.97-1.08)	0.0215096368233369	0.0188257691889721	0.253219865326837	0.66168857498418	1.02 (0.98-1.06)	0.0448996216138135	0.0290568072084861	0.166205594222481	1.05 (0.99-1.11)	0.0357949623070966	0.0417942900888074	0.420095030464293	1.04 (0.95-1.12)	TRUE	8.05952465943422e-41	0.156719721179906	22.8806346092041	0.0498757080672066	7.36652240942627	7	0.391740324469322	-0.00563654481720285	0.00809170802741495	0.512133255499178	NA	0.327
380	ebi-a-GCST90001771	0dekSg	outcome	CD24 on memory B cell || id:ebi-a-GCST90001771	41	-0.0122599980675218	0.015077910087203	0.421091378750427	0.99 (0.96-1.02)	0.00873435368607891	0.0143634465531203	0.543123837771625	1.01 (0.98-1.04)	-0.00888012942062221	0.00900547657891633	0.324093362608773	0.714767838986116	0.99 (0.97-1.01)	0.00837432354840595	0.014880701445842	0.576736402675129	1.01 (0.98-1.04)	0.00670188799390581	0.0276275505314134	0.809570430647009	1.01 (0.95-1.06)	TRUE	0	0.146887027050388	30.0374016130217	0.332015440368353	52.4231125448805	40	0.0902021981003281	0.00122247370440851	0.00393897457935102	0.757944845522707	NA	0.083
381	ebi-a-GCST90001772	iEulkS	outcome	CD24 on unswitched memory B cell || id:ebi-a-GCST90001772	37	-0.000888394707906301	0.0125240156381277	0.943853037595024	1.00 (0.97-1.02)	-0.00302079847405819	0.0131700271299667	0.818581979557871	1.00 (0.97-1.02)	0.00244208935124135	0.00946654156715977	0.796429601870839	0.937731628009214	1.00 (0.98-1.02)	-0.00133419567939941	0.012577585724334	0.916109963459917	1.00 (0.97-1.02)	-0.0107174894900365	0.0210187797114123	0.61323311191752	0.99 (0.95-1.03)	TRUE	6.72949125360829e-289	0.0561570090055262	30.1204671780529	0.300610792176724	60.083344997975	36	0.0071299057031033	0.00175607735356565	0.00425499020091754	0.682336380255916	NA	0.014
382	ebi-a-GCST90001773	Q1dq9T	outcome	CD24 on switched memory B cell || id:ebi-a-GCST90001773	57	0.0132401173988396	0.00738220252173851	0.0783884181155513	1.01 (1.00-1.03)	0.00535209737905552	0.00957440416653191	0.576161331703927	1.01 (0.99-1.02)	0.0119297926298664	0.00569905716683841	0.0363230673209381	0.282083395151966	1.01 (1.00-1.02)	0.0108217488256982	0.00880906190364583	0.224405056665102	1.01 (0.99-1.03)	0.0216824215735787	0.0177573413996393	0.227187015964483	1.02 (0.99-1.06)	TRUE	0	0.307148647529292	27.8080802736638	0.428696673753809	57.5448341026303	56	0.417787711048685	-0.000740384104092774	0.00256245846954533	0.773717338977799	NA	0.419
383	ebi-a-GCST90001774	HKM9jZ	outcome	CD24 on transitional B cell || id:ebi-a-GCST90001774	24	0.0147639301407046	0.028909304345916	0.614649034538988	1.01 (0.96-1.07)	0.00953033345290229	0.021211775243304	0.653219241809588	1.01 (0.97-1.05)	-0.00574930823670613	0.0173486714263856	0.740344170410402	0.911943946118426	0.99 (0.96-1.03)	0.0164276456728515	0.0250282098460005	0.518102699908846	1.02 (0.97-1.07)	0.0109368909462001	0.0358627727001689	0.763135427159932	1.01 (0.94-1.08)	TRUE	2.75635076810103e-138	0.0711648216128448	24.7782522527806	0.161458754352942	38.2127964342638	23	0.0241644145748742	-0.00660344794141123	0.00742500472712776	0.38343543531465	NA	0.028
384	ebi-a-GCST90001775	suoHTa	outcome	CD25 on B cell || id:ebi-a-GCST90001775	37	0.0136578709824099	0.0134689208497083	0.317528095721498	1.01 (0.99-1.04)	0.00745770603452149	0.0139741892157068	0.593564893089721	1.01 (0.98-1.04)	0.00566144579059926	0.00841682777518193	0.501180070615863	0.808234838937643	1.01 (0.99-1.02)	0.00960827625061783	0.0132099261515742	0.471713923307601	1.01 (0.98-1.04)	-0.00178398198765284	0.0245648265254292	0.942507780279489	1.00 (0.95-1.05)	TRUE	0	0.100440820752365	35.547674733486	0.35416086967507	46.1552261572286	36	0.119644146850021	-0.00339779415974003	0.00402776014790683	0.404625204259002	NA	0.138
385	ebi-a-GCST90001776	Q1dq9T	outcome	CD25 on CD20- CD38- B cell || id:ebi-a-GCST90001776	18	0.0229901970736562	0.0176704426454679	0.211665469779263	1.02 (0.99-1.06)	-0.00162731301146093	0.0163536930435758	0.920735435224314	1.00 (0.97-1.03)	0.0028761650706893	0.0123511882816657	0.815865884500978	0.942376733679927	1.00 (0.98-1.03)	0.0169761191871837	0.0181726239541295	0.36330199203514	1.02 (0.98-1.05)	-0.0652715983535461	0.0289010386635724	0.0373516659993441	0.94 (0.89-0.99)	TRUE	1.79376555049113e-90	0.0535362696358056	21.8571309180115	0.111608718626006	10.3537365605069	17	0.88812492458323	-0.00791723990528385	0.00497413065052996	0.131017530502357	NA	0.862
386	ebi-a-GCST90001777	2Hjefc	outcome	CD25 on CD24+ CD27+ B cell || id:ebi-a-GCST90001777	41	0.00960822954821092	0.0072467002085731	0.192594360075153	1.01 (1.00-1.02)	-0.00100269548473721	0.00878690820856663	0.909148665549329	1.00 (0.98-1.02)	0.00525693361133915	0.00540507130343342	0.330755706106882	0.722909178018035	1.01 (0.99-1.02)	0.00530607638559932	0.00676550925566368	0.437493932038105	1.01 (0.99-1.02)	-0.0108192561427656	0.020806628545009	0.605936058602346	0.99 (0.95-1.03)	TRUE	0	0.115046581118765	47.8241572583948	0.522354414391848	48.380558194843	40	0.170564848320677	-0.00313212847806687	0.00299084565190123	0.301436778534475	NA	0.191
387	ebi-a-GCST90001778	iEulkS	outcome	CD25 on IgD+ CD24+ B cell || id:ebi-a-GCST90001778	43	0.0117634251731844	0.00934906111284148	0.215421024919623	1.01 (0.99-1.03)	0.00568364442653368	0.00967236560200755	0.556789538738562	1.01 (0.99-1.02)	0.00764785491508134	0.0063723849886537	0.230078830954097	0.643515504201114	1.01 (1.00-1.02)	0.0103880860913331	0.00845335061699517	0.225960791781009	1.01 (0.99-1.03)	0.0235616309393104	0.0178042288149781	0.192870573827666	1.02 (0.99-1.06)	TRUE	0	0.167364699246189	37.9372364971456	0.437736776541651	48.5335410003773	42	0.226369134854441	-0.00220143171601178	0.0033758167918253	0.517964323629907	NA	0.301
388	ebi-a-GCST90001779	KtPQl6	outcome	CD25 on IgD+ CD24- B cell || id:ebi-a-GCST90001779	48	0.026503661323587	0.00925662653490291	0.00629567703142896	1.03 (1.01-1.05)	0.0211296567498909	0.00971495410835951	0.0296329584689297	1.02 (1.00-1.04)	0.015908468800703	0.00635376513362885	0.012287229471778	0.174357444305879	1.02 (1.00-1.03)	0.02167441758532	0.0088042012481752	0.0175474143923874	1.02 (1.00-1.04)	0.01263949953944	0.0183042039102224	0.493260659202421	1.01 (0.98-1.05)	TRUE	0	0.551800183888292	38.4949045349981	0.495793662530513	63.6349125693519	47	0.0532628719588308	-0.00600265019830918	0.00328487532609901	0.074136944230846	NA	0.068
389	ebi-a-GCST90001780	RJd1Vh	outcome	CD25 on IgD+ CD38- B cell || id:ebi-a-GCST90001780	38	-0.000249363383059315	0.00692453820158622	0.971472092664023	1.00 (0.99-1.01)	0.00138771589006797	0.00915804680068296	0.879557900844242	1.00 (0.98-1.02)	0.00511794871479227	0.00568342391318679	0.367851840469138	0.754249103374191	1.01 (0.99-1.02)	-0.00187697182820634	0.00653431557693339	0.775524767931408	1.00 (0.99-1.01)	0.00178715432134835	0.0187447526943188	0.924558021924778	1.00 (0.97-1.04)	TRUE	0	0.0881028423861366	31.9363040048657	0.329267868691914	31.8400183250098	37	0.709423578901345	0.00432696522802507	0.00318900273099781	0.183279731070075	NA	0.702
390	ebi-a-GCST90001781	dFLMC2	outcome	CD25 on IgD+ CD38- naive B cell || id:ebi-a-GCST90001781	28	-0.00642128861650345	0.0174238018430324	0.715457874469983	0.99 (0.96-1.03)	0.0064835273458359	0.0155304885448829	0.67633399012986	1.01 (0.98-1.04)	0.0205800339829433	0.00971568729456671	0.0341558229166051	0.273997260759579	1.02 (1.00-1.04)	0.00388057985876586	0.0150696850698304	0.798738337155845	1.00 (0.97-1.03)	0.0505756766035354	0.031557444381092	0.120647066821626	1.05 (0.99-1.12)	TRUE	3.89914604997425e-218	0.726351837898201	26.7325750619361	0.40134553408785	32.2347225492338	27	0.223502631801103	0.0101465209704854	0.00532616745045022	0.067893284202227	NA	0.217
391	ebi-a-GCST90001782	1Chosv	outcome	CD25 on IgD+ CD38- unswitched memory B cell || id:ebi-a-GCST90001782	36	-0.00844900352648768	0.00770914963883404	0.280794111989942	0.99 (0.98-1.01)	-0.00879733329495127	0.00849038190278597	0.30013084561811	0.99 (0.97-1.01)	-0.00637551261132963	0.0057908149307242	0.270909781996198	0.667691967385666	0.99 (0.98-1.00)	-0.00762543303009172	0.00844882253600404	0.372937746774677	0.99 (0.98-1.01)	-0.00617594232162219	0.0145858560543376	0.674579615859643	0.99 (0.97-1.02)	TRUE	0	0.159229451358391	31.0910706265539	0.594013861547026	28.0523574416979	35	0.791477997581908	0.00134777521925627	0.00330783498916893	0.686232124738918	NA	0.796
392	ebi-a-GCST90001783	KkV310	outcome	CD25 on IgD+ CD38+ B cell || id:ebi-a-GCST90001783	18	0.0954473260676327	0.0609437333499845	0.136874281419363	1.10 (0.98-1.24)	0.0137601138730462	0.027633733977018	0.618521936031914	1.01 (0.96-1.07)	0.031787976295767	0.0231745203847427	0.170163746766474	0.572440254099198	1.03 (0.99-1.08)	0.0175100768715754	0.0428036472731731	0.687589226806429	1.02 (0.94-1.11)	0.0175100768715754	0.0487823814065897	0.724057243803634	1.02 (0.92-1.12)	TRUE	7.48016560152929e-124	0.668271436712248	29.8585013681281	0.145663658219446	29.1779205823272	17	0.0329203614533455	-0.0121541658716169	0.0107759278453388	0.275992364040303	rs61832917	0.002
393	ebi-a-GCST90001784	jrutPm	outcome	CD25 on IgD+ CD38dim B cell || id:ebi-a-GCST90001784	39	0.0310632389930045	0.0119738446850191	0.0135057260776942	1.03 (1.01-1.06)	0.0159410172462388	0.0121192393763789	0.188392973941851	1.02 (0.99-1.04)	0.00983681695098437	0.00936208097139561	0.293392545064109	0.689935869627013	1.01 (0.99-1.03)	0.0255938312557876	0.0121756811395363	0.0422316932713806	1.03 (1.00-1.05)	0.00280051155087119	0.021243360285716	0.895814325715124	1.00 (0.96-1.05)	TRUE	0	0.194479207271565	37.4471134869748	0.392600972186889	55.2412976255783	38	0.0349040131230024	-0.00956884135984632	0.00369463251806456	0.0136497140829608	rs4747820	0.01
394	ebi-a-GCST90001785	HQ0snU	outcome	CD25 on IgD- CD24- B cell || id:ebi-a-GCST90001785	36	0.0138890276874385	0.0257684911168168	0.593403979385663	1.01 (0.96-1.07)	0.00503809791795983	0.0213394266710278	0.813360190820445	1.01 (0.96-1.05)	0.0115165232013546	0.0141599832157196	0.416037622711283	0.7663079536177	1.01 (0.98-1.04)	4.86419238459601e-05	0.0206706234957129	0.998135788708026	1.00 (0.96-1.04)	-0.011181556767939	0.0369983222478768	0.764274633529891	0.99 (0.92-1.06)	TRUE	3.08049025692654e-252	0.215966286345911	27.5915675933139	0.269823231644278	52.5649705170988	35	0.0285961854539246	-0.000549863790860421	0.00495829740820245	0.912349532206477	NA	0.039
395	ebi-a-GCST90001786	KkV310	outcome	CD25 on IgD- CD27- B cell || id:ebi-a-GCST90001786	24	-0.0576838003292434	0.0383783608596094	0.147051436542854	0.94 (0.88-1.02)	-0.0100095875058927	0.0242975329685654	0.680369471196523	0.99 (0.94-1.04)	0.00199826026504313	0.0150208617434304	0.894167810578845	0.964987558251027	1.00 (0.97-1.03)	-0.0578102494039156	0.0520009545273595	0.277746790967273	0.94 (0.85-1.05)	-0.0156646644424898	0.0595216722069219	0.794758376130224	0.98 (0.88-1.11)	TRUE	2.70243562789866e-164	0.0528004979790067	28.7365831581163	0.187126113741155	33.3109020587122	23	0.0758003014166082	0.0122655935422837	0.00703786457301013	0.0953311805765605	NA	0.063
396	ebi-a-GCST90001787	suoHTa	outcome	CD25 on IgD- CD38- B cell || id:ebi-a-GCST90001787	33	-0.00385535327222652	0.0125273390016654	0.760326917860832	1.00 (0.97-1.02)	0.0136660283823349	0.0138097746196558	0.322374081187019	1.01 (0.99-1.04)	0.00853069867829105	0.00845968688548736	0.313265285214544	0.706764427027315	1.01 (0.99-1.03)	0.016746880466411	0.0134969699749964	0.223704051788787	1.02 (0.99-1.04)	0.0290366157238056	0.0252698136665251	0.25904635436036	1.03 (0.98-1.08)	TRUE	0	0.143013512028995	36.723985427177	0.326378660911886	29.6479200313215	32	0.586116139914009	0.00494533568401219	0.00368901337452929	0.189806122590535	NA	0.617
397	ebi-a-GCST90001788	If6nSf	outcome	CD25 on IgD- CD38+ B cell || id:ebi-a-GCST90001788	19	0.00535666071726402	0.0371616420123835	0.887081059525033	1.01 (0.93-1.08)	-0.00043915470088279	0.0278159175884566	0.987403608072738	1.00 (0.95-1.06)	0.016871300693866	0.0178756510316463	0.345264390865162	0.740255910739952	1.02 (0.98-1.05)	-0.00511910927860376	0.0302737526745655	0.867608451975195	0.99 (0.94-1.06)	0.0738202355914619	0.0430100952159016	0.103258119046057	1.08 (0.99-1.17)	TRUE	8.85563545560168e-93	0.183353089831332	21.6047407956556	0.111673959696925	22.5396178776093	18	0.208905994861349	0.00243147757306628	0.00654518321707617	0.7148612568214	NA	0.242
398	ebi-a-GCST90001789	Tj5sjb	outcome	CD25 on IgD- CD38dim B cell || id:ebi-a-GCST90001789	37	0.0158507075539631	0.0206272922192839	0.447383731874002	1.02 (0.98-1.06)	0.0219216637138379	0.0136821707766491	0.109109940888645	1.02 (1.00-1.05)	0.0203673262045512	0.00945250610703417	0.0311852242355977	0.271719001078874	1.02 (1.00-1.04)	0.0242741298530473	0.0181690647504443	0.189929202102574	1.02 (0.99-1.06)	0.0015118999373096	0.025289121090361	0.952657846880977	1.00 (0.95-1.05)	TRUE	0	0.798191333194294	49.4373109735149	0.487914716056719	44.7889170069098	36	0.149410493348359	0.00129945646097011	0.00507667331293534	0.79947544138572	NA	0.159
399	ebi-a-GCST90001790	Q1dq9T	outcome	CD25 on memory B cell || id:ebi-a-GCST90001790	43	0.0235521292150381	0.0142510933872832	0.10604003161955	1.02 (1.00-1.05)	0.0167823089390132	0.0122395011186668	0.170325222290122	1.02 (0.99-1.04)	0.00867379038682588	0.0081926465271685	0.289723332224665	0.68891867271663	1.01 (0.99-1.03)	0.0167254518106027	0.0142532418636738	0.247227619964627	1.02 (0.99-1.05)	-0.00361841192258894	0.0226326518541162	0.873745384123582	1.00 (0.95-1.04)	TRUE	0	0.238639872183072	47.1618146034145	0.540671869052295	39.4508640333391	42	0.583468497549836	-0.00490192249200317	0.00384184872583308	0.209162226303205	NA	0.611
400	ebi-a-GCST90001791	KtPQl6	outcome	CD25 on naive-mature B cell || id:ebi-a-GCST90001791	42	0.0294374431392284	0.0129315523930653	0.0282477723385934	1.03 (1.00-1.06)	0.0257265466200744	0.0142552755991273	0.07112108248038	1.03 (1.00-1.06)	0.0180630816942485	0.00837051713883049	0.0309324232662843	0.271719001078874	1.02 (1.00-1.04)	0.0268502653275656	0.0128980997567089	0.0436513436927459	1.03 (1.00-1.05)	0.0173172068250933	0.0223621182294613	0.443137763928966	1.02 (0.97-1.06)	TRUE	0	0.640594929252191	38.2850659597717	0.431873058250242	46.9663954581376	41	0.241265212096227	-0.00412469269629858	0.00339940594780495	0.232109931873221	NA	0.289
401	ebi-a-GCST90001792	awR1F8	outcome	CD25 on unswitched memory B cell || id:ebi-a-GCST90001792	37	0.0104458397061953	0.00879127050590226	0.242752763772616	1.01 (0.99-1.03)	0.00518808906085424	0.00991941829395336	0.600957886701043	1.01 (0.99-1.02)	0.00506996210593625	0.0065110273143308	0.436172280342569	0.778498202078424	1.01 (0.99-1.02)	0.00663826537839679	0.0084271193398292	0.436012794949559	1.01 (0.99-1.02)	0.0114792328210652	0.0203865622031101	0.576871912544497	1.01 (0.97-1.05)	TRUE	0	0.0977732188784024	46.3789753079838	0.458805133304117	36.2120729577572	36	0.458753083846579	-0.00286653410462701	0.00312976524748786	0.365990073658516	NA	0.521
402	ebi-a-GCST90001793	Q1dq9T	outcome	CD25 on switched memory B cell || id:ebi-a-GCST90001793	35	0.0136042686236337	0.0157879119158685	0.39507715814394	1.01 (0.98-1.05)	0.0144597479149486	0.0147530940143596	0.327028714171791	1.01 (0.99-1.04)	0.0167315994365659	0.00869625294489682	0.0543544570510222	0.34205822109695	1.02 (1.00-1.03)	0.0210945071963384	0.0125127173830255	0.100983116594161	1.02 (1.00-1.05)	0.0309261645984419	0.0229644016338968	0.186985794173881	1.03 (0.99-1.08)	TRUE	0	0.585946118592902	47.0901900104313	0.439898650853834	42.7702623715932	34	0.143856918521304	0.00105636286812213	0.00415673133072767	0.800969625190126	NA	0.193
403	ebi-a-GCST90001794	niHtOH	outcome	CD25 on IgD+ B cell || id:ebi-a-GCST90001794	39	0.0258005110060183	0.010628912222367	0.0201932159314623	1.03 (1.00-1.05)	0.0121016300174823	0.0118577638355307	0.307460128408853	1.01 (0.99-1.04)	0.0133395840988625	0.00733225024190194	0.0688652318257367	0.376995201435346	1.01 (1.00-1.03)	0.0197102878000703	0.0122180962574042	0.114975204709998	1.02 (1.00-1.04)	0.0020619796510879	0.0231544815769242	0.929507367690837	1.00 (0.96-1.05)	TRUE	0	0.335330926871667	33.0337021781705	0.347572110270618	50.3471139235819	38	0.0866941376103735	-0.00681464559106648	0.00370676537791195	0.0740363769830856	rs41294937	0.025
404	ebi-a-GCST90001795	HQ0snU	outcome	CD25 on transitional B cell || id:ebi-a-GCST90001795	22	0.0102723739933699	0.037524140444286	0.78708112359525	1.01 (0.94-1.09)	0.0233461452876575	0.0247080518880054	0.344720118018067	1.02 (0.98-1.07)	0.0466255188480972	0.0160588071926283	0.00369107085647914	0.122476442055899	1.05 (1.02-1.08)	0.0276217275600615	0.0285548395041848	0.344392268610798	1.03 (0.97-1.09)	0.0325286690772857	0.0451701481502319	0.479380467404134	1.03 (0.95-1.13)	TRUE	3.29074510936622e-123	0.939626063704339	24.3180040262673	0.145314615997401	28.3707142528048	21	0.129947226071156	0.00818048034224518	0.00733894873990357	0.278209335026291	rs148702440, rs876043	0.005
405	ebi-a-GCST90001796	BVFrYl	outcome	CD27 on CD20- B cell || id:ebi-a-GCST90001796	17	-0.0191577924718792	0.0172944824954973	0.285421375463424	0.98 (0.95-1.01)	-0.0042458156352136	0.0157244211562009	0.787149395926754	1.00 (0.97-1.03)	0.00288561490776276	0.0150515947448928	0.847965537803877	0.946505875530321	1.00 (0.97-1.03)	-0.00544381874768207	0.0137322081974507	0.697027034912152	0.99 (0.97-1.02)	0.000134199504123966	0.030728723666036	0.996569451766303	1.00 (0.94-1.06)	TRUE	1.25191400308545e-79	0.0531798204400805	20.9991494348334	0.097721747556294	28.1291745118178	16	0.0305143420036326	0.0118483654773248	0.00568208771229924	0.0545503345242155	NA	0.072
406	ebi-a-GCST90001797	hgfJiA	outcome	CD27 on CD20- CD38- B cell || id:ebi-a-GCST90001797	21	0.0104596793976535	0.0205930899783146	0.617354096018596	1.01 (0.97-1.05)	0.006226444777554	0.0185334602269374	0.736903330143109	1.01 (0.97-1.04)	0.0185328160945004	0.0124399423508322	0.136281271603309	0.518152751408414	1.02 (0.99-1.04)	0.00596307807945551	0.0165757706229909	0.722807337354709	1.01 (0.97-1.04)	0.0519505121472418	0.0352220147478537	0.155796614496221	1.05 (0.98-1.13)	TRUE	1.9155891434781e-102	0.248708668989509	21.4881751957298	0.124945920798111	29.8787056634962	20	0.0718430476157656	0.00300808871391735	0.00506995181571895	0.55996632144636	NA	0.1
407	ebi-a-GCST90001798	wZTn6E	outcome	CD27 on CD24+ CD27+ B cell || id:ebi-a-GCST90001798	92	0.0322467847354057	0.0139421172421785	0.0230077129380254	1.03 (1.00-1.06)	0.0330588827062735	0.0109057916388943	0.00243491603614742	1.03 (1.01-1.06)	0.0162434636084995	0.00639591273854371	0.011095929378209	0.17149458394599	1.02 (1.00-1.03)	0.0286274160279579	0.0121191130063827	0.0202996236198057	1.03 (1.00-1.05)	0.0405456693427271	0.0218713049986731	0.0670031843882358	1.04 (1.00-1.09)	TRUE	NA	0.871186610825662	42.5766998623264	1.03552644597431	108.625435002445	91	0.100406973368136	-0.0046676761134088	0.00352368923525456	0.188639029996142	NA	0.099
408	ebi-a-GCST90001799	xbyIWy	outcome	CD27 on T cell || id:ebi-a-GCST90001799	24	0.0132747398849268	0.0161454956507096	0.419788409564085	1.01 (0.98-1.05)	0.00665569289220292	0.0148306417144811	0.653590489104481	1.01 (0.98-1.04)	0.0091352570821038	0.0111980700376156	0.414621095171563	0.7663079536177	1.01 (0.99-1.03)	-0.000476379351594947	0.0129429182627632	0.970957141045752	1.00 (0.97-1.03)	0.00111014290699479	0.0246779659112394	0.964507412578918	1.00 (0.95-1.05)	TRUE	1.44698681674041e-159	0.170799109203456	24.7793635214356	0.31837341149447	35.9157037944801	23	0.0420776882280295	-0.00214711106689453	0.0059221444895147	0.720396105463101	rs75211095	0.011
409	ebi-a-GCST90001800	P13tRl	outcome	CD27 on IgD+ CD24+ B cell || id:ebi-a-GCST90001800	76	0.0453176987670236	0.0139851554098999	0.00178965981720628	1.05 (1.02-1.08)	0.0265507604375117	0.0116689740630575	0.0228861735377974	1.03 (1.00-1.05)	0.023944490531004	0.00698315049304817	0.000606043709816025	0.0553014885207123	1.02 (1.01-1.04)	0.019486732146477	0.0154298150349034	0.210527697196582	1.02 (0.99-1.05)	0.0277129154562439	0.0257579916154681	0.285422706424824	1.03 (0.98-1.08)	TRUE	0	0.983379655619696	37.5450355307558	0.761112664560605	94.8147563491609	75	0.060890222564386	-0.00585502372955296	0.00319257356941667	0.0706817972661658	NA	0.068
410	ebi-a-GCST90001801	mDFXCb	outcome	CD27 on IgD+ CD38- unswitched memory B cell || id:ebi-a-GCST90001801	59	0.0244555835491523	0.014015922106045	0.086401847757438	1.02 (1.00-1.05)	0.0211713009449869	0.00992431242967909	0.0329020635338168	1.02 (1.00-1.04)	0.014361070012234	0.00612539031494956	0.0190518396748562	0.221266282763205	1.01 (1.00-1.03)	0.0194829834713579	0.0117525222650695	0.102763502122513	1.02 (1.00-1.04)	0.0265004868205709	0.0181695257297791	0.1500935676192	1.03 (0.99-1.06)	TRUE	NA	0.823038504422884	36.3844817171326	1.12200508608231	65.3263504552461	58	0.237348344030734	-0.00340398332943639	0.00418384523138772	0.419258958249729	NA	0.24
411	ebi-a-GCST90001802	nwVm99	outcome	CD27 on IgD- CD38- B cell || id:ebi-a-GCST90001802	62	0.0561407920339325	0.0207336820857969	0.00881297512378203	1.06 (1.02-1.10)	0.025352929277755	0.0120326856821324	0.0351171434147391	1.03 (1.00-1.05)	0.016111679385921	0.00815520447215818	0.0481965207578315	0.323386509592616	1.02 (1.00-1.03)	0.0367423435233877	0.0176614278039035	0.0416991125443148	1.04 (1.00-1.07)	-0.0186714815950205	0.0237523509469767	0.434857929022504	0.98 (0.94-1.03)	TRUE	0	0.671485698666504	38.6654406388949	0.640689648290364	75.04172380523	61	0.106681933651485	-0.00920774594128548	0.00431911929444303	0.0371225220143694	NA	0.093
412	ebi-a-GCST90001803	qFEtR2	outcome	CD27 on IgD- CD38+ B cell || id:ebi-a-GCST90001803	17	0.00953064147931535	0.0878362603080106	0.915033557521577	1.01 (0.85-1.20)	0.0229641314622369	0.0296438772032767	0.438536494650179	1.02 (0.97-1.08)	0.0322115611666436	0.0205444310057973	0.116905064950454	0.498247976013565	1.03 (0.99-1.08)	-0.0326508106254071	0.0530834673516429	0.547148295366878	0.97 (0.87-1.07)	0.0891112903869707	0.0580718343388775	0.144442136199052	1.09 (0.98-1.22)	TRUE	7.86005816295727e-93	0.522127986512425	23.9236429629084	0.110950898714182	12.6864575046743	16	0.695529816182571	0.00375216317167774	0.0141279185158552	0.794174298022791	NA	0.667
413	ebi-a-GCST90001804	hgfJiA	outcome	CD27 on IgD- CD38dim B cell || id:ebi-a-GCST90001804	86	0.0393691321147158	0.0139509729961898	0.00595633663993501	1.04 (1.01-1.07)	0.0214371977458031	0.0109780690766425	0.0508516733985708	1.02 (1.00-1.04)	0.0192381982405444	0.00657772987642966	0.00344735949377928	0.122476442055899	1.02 (1.01-1.03)	0.0211160162239928	0.0128900463303834	0.105084143625759	1.02 (1.00-1.05)	-0.0138311405757743	0.0207563954315426	0.506988431629345	0.99 (0.95-1.03)	TRUE	0	0.948381382536509	44.1324011397638	0.992387856436128	101.151763671448	85	0.111534619278511	-0.00546889588514889	0.00326242982559139	0.0973926093575646	rs62251892	0.034
414	ebi-a-GCST90001805	gRhHjG	outcome	CD27 on memory B cell || id:ebi-a-GCST90001805	59	0.0357943326501859	0.0161038272481073	0.0302168250412968	1.04 (1.00-1.07)	0.0260060144221852	0.0130548585800719	0.0463648713950256	1.03 (1.00-1.05)	0.0239993343919425	0.00773380687516991	0.00191458211517961	0.0998317817200797	1.02 (1.01-1.04)	0.0229913182641561	0.0130708548354066	0.0838560391751771	1.02 (1.00-1.05)	0.00819006873424283	0.0234001229337499	0.727605689197996	1.01 (0.96-1.06)	TRUE	0	0.963281720068987	40.2327103241051	0.630958983569176	73.6306334715017	58	0.0809262726443744	-0.00331453816540047	0.00380236493253114	0.387026636410537	NA	0.1
415	ebi-a-GCST90001806	nwVm99	outcome	CD27 on unswitched memory B cell || id:ebi-a-GCST90001806	77	0.0414128472591229	0.0175104973455031	0.0206157250611651	1.04 (1.01-1.08)	0.0255395724914703	0.0136545604836439	0.0614274529503307	1.03 (1.00-1.05)	0.0137094294030116	0.00731305198620262	0.0608405791806732	0.362271351098849	1.01 (1.00-1.03)	0.0261334503683746	0.0147476114669115	0.0803948490137315	1.03 (1.00-1.06)	0.0290242728420285	0.0282114258502741	0.306830902668895	1.03 (0.97-1.09)	TRUE	0	0.615179876101693	38.102652460215	0.784017808337731	91.1247871192366	76	0.113720611593827	-0.0071740215373504	0.00404713690175603	0.0803529468370128	NA	0.121
416	ebi-a-GCST90001807	yZHRDS	outcome	CD27 on Plasma Blast-Plasma Cell || id:ebi-a-GCST90001807	20	0.0245119591601816	0.0163137284392017	0.15029989896104	1.02 (0.99-1.06)	0.00832987239936559	0.0191491760131789	0.663563153945674	1.01 (0.97-1.05)	0.00822402006902081	0.0126784042771952	0.516555800798257	0.823331298215563	1.01 (0.98-1.03)	0.00978819425161279	0.0169528955834555	0.570464730076396	1.01 (0.98-1.04)	-0.0379055688911168	0.0355126452092378	0.299174477053154	0.96 (0.90-1.03)	TRUE	1.25359126889109e-101	0.0820901671085071	22.112537139266	0.120451048396713	14.5696105443934	19	0.749531593438776	-0.00721632572870784	0.0045484313575187	0.130024762777859	NA	0.759
417	ebi-a-GCST90001808	rYKnET	outcome	CD27 on switched memory B cell || id:ebi-a-GCST90001808	89	0.04007557625481	0.0169458793930653	0.0202581724293735	1.04 (1.01-1.08)	0.0151372226933402	0.0107707548168699	0.159902259866301	1.02 (0.99-1.04)	0.0130657022594406	0.00672934643952544	0.0521854850588589	0.335234426153333	1.01 (1.00-1.03)	0.0162912041071113	0.0133112854457436	0.224270235675236	1.02 (0.99-1.04)	0.0106496972633519	0.0227054589983697	0.64020324031736	1.01 (0.97-1.06)	TRUE	NA	0.72859992664928	43.23849915583	1.01754729889234	107.555811471286	88	0.0768514910424526	-0.0072196534150574	0.00408118647680017	0.0803970388432871	NA	0.069
418	ebi-a-GCST90001809	cfoZI1	outcome	CD38 on CD20- B cell || id:ebi-a-GCST90001809	20	-0.103301273269214	0.0407742640796047	0.0208049394304998	0.90 (0.83-0.98)	-0.0113777455500105	0.0262888796425095	0.665162327412375	0.99 (0.94-1.04)	-0.0268578891124016	0.0189420164480241	0.156219900888729	0.559022194356726	0.97 (0.94-1.01)	0.0130872877522503	0.0434974753904787	0.766777788952415	1.01 (0.93-1.10)	0.0247507871243166	0.0481495742290745	0.613151219895863	1.03 (0.93-1.13)	TRUE	1.34463923265275e-97	0.426235719003492	21.4234680558573	0.117403985637874	19.1465689285315	19	0.447470397359106	0.0146939575184829	0.00694055937644103	0.0484363470706959	NA	0.474
419	ebi-a-GCST90001810	rYKnET	outcome	CD38 on CD3- CD19- || id:ebi-a-GCST90001810	18	-0.0184883426513991	0.0257512767041176	0.483135370338599	0.98 (0.93-1.03)	-0.00463136925328464	0.0188042311502956	0.805454656436419	1.00 (0.96-1.03)	-0.00815396195910353	0.0132257498117748	0.537550244430946	0.835770584466649	0.99 (0.97-1.02)	-0.00152258203125077	0.0249433565539883	0.952037989694177	1.00 (0.95-1.05)	0.0133519806963685	0.0292027979702918	0.653304670091466	1.01 (0.96-1.07)	TRUE	1.87587307750426e-102	0.0949537874817649	22.6830425777212	0.22007278141433	12.8004811754386	17	0.749436743027676	0.00336374057688436	0.00719184621955012	0.646295031810683	NA	0.774
420	ebi-a-GCST90001811	2Hjefc	outcome	CD38 on IgD+ CD24- B cell || id:ebi-a-GCST90001811	21	0.0164951821293123	0.0273649953106869	0.553779801341283	1.02 (0.96-1.07)	0.0295093937530159	0.0215376227483123	0.170645589884573	1.03 (0.99-1.07)	0.0331303233204613	0.0148537529984595	0.0257186105355161	0.253710617444956	1.03 (1.00-1.06)	0.0348100786218433	0.0339644552316647	0.317648964743284	1.04 (0.97-1.11)	0.0356778848409171	0.036773550015866	0.343532215938888	1.04 (0.96-1.11)	TRUE	6.8831501001412e-130	0.715895225773091	26.5276715425683	0.151130626095172	16.1609676408506	20	0.706589192363037	0.00423433515227359	0.00585007768129334	0.478001303914856	NA	0.731
421	ebi-a-GCST90001812	wZTn6E	outcome	CD38 on IgD+ CD38+ B cell || id:ebi-a-GCST90001812	23	0.00846005894145219	0.0243816854357064	0.732056290461486	1.01 (0.96-1.06)	0.00937787772284239	0.0202642193534733	0.643521987358655	1.01 (0.97-1.05)	0.00468736088415378	0.014199968930909	0.741327003055558	0.911943946118426	1.00 (0.98-1.03)	-0.000297313049770043	0.0257497176374959	0.990891685777963	1.00 (0.95-1.05)	-0.00367858506623631	0.0341344341243896	0.915156868690867	1.00 (0.93-1.07)	TRUE	8.00609464667453e-139	0.0640582308993272	25.6992694598992	0.160590940402945	20.9754514099728	22	0.52225573915592	-0.00116909205500498	0.00614182706687449	0.850863546383815	NA	0.592
422	ebi-a-GCST90001813	ROdtaS	outcome	CD38 on IgD+ CD38dim B cell || id:ebi-a-GCST90001813	40	-0.0093388195905599	0.0174843007160303	0.596365546850735	0.99 (0.96-1.03)	0.00192213921241697	0.0139484580306733	0.890396121801217	1.00 (0.97-1.03)	-0.00419205509934407	0.00987029256207498	0.671044906105922	0.891239950583128	1.00 (0.98-1.02)	-0.0250544513836754	0.0226514693331019	0.275466167091093	0.98 (0.93-1.02)	-0.0317871264130404	0.0280432244066781	0.263922424678288	0.97 (0.92-1.02)	TRUE	0	0.0723862624528733	29.6215787388105	0.320614761408053	33.2796845374867	39	0.727692165276288	0.00168374114835265	0.0047213133948746	0.723344814166566	NA	0.764
423	ebi-a-GCST90001814	5Sgsl9	outcome	CD38 on IgD- CD38+ B cell || id:ebi-a-GCST90001814	13	0.00917372160781579	0.00743346183950534	0.242877852946981	1.01 (0.99-1.02)	0.00468083488953565	0.00749345178518306	0.532196395328132	1.00 (0.99-1.02)	0.00401441135800263	0.00577797691531775	0.487194425163017	0.795641902391504	1.00 (0.99-1.02)	0.00440385734678711	0.00626595881036599	0.495575423802726	1.00 (0.99-1.02)	-0.00142289475955798	0.0134854304531518	0.917711610464783	1.00 (0.97-1.03)	TRUE	2.59591782512119e-61	0.0553262703464839	21.2730968759588	0.0754901211696783	19.6481523806491	12	0.0740413891916847	-0.0104110013750589	0.0059363703232288	0.10725168598065	NA	0.166
424	ebi-a-GCST90001815	JeukL4	outcome	CD38 on IgD- CD38dim B cell || id:ebi-a-GCST90001815	32	0.0258592381385011	0.0108144330265746	0.0232694334410198	1.03 (1.00-1.05)	0.0214074825915379	0.0108183098271945	0.0478363306511195	1.02 (1.00-1.04)	0.0155263629517071	0.00886982909270568	0.0800373781888502	0.400186890944251	1.02 (1.00-1.03)	0.0196355791380947	0.00940241693055212	0.0450722406329924	1.02 (1.00-1.04)	0.0104572087541979	0.0162325659354566	0.524176555959382	1.01 (0.98-1.04)	TRUE	5.45684378725895e-229	0.304058485294203	28.7794908070364	0.249291356135073	46.6606352871851	31	0.0352081751435895	-0.00731919971905679	0.0045908761391591	0.121353205516075	NA	0.052
425	ebi-a-GCST90001816	zMyyiK	outcome	CD38 on naive-mature B cell || id:ebi-a-GCST90001816	31	0.00902945768348652	0.0179811138310827	0.619344322046992	1.01 (0.97-1.05)	0.0076143044966366	0.0176533529758948	0.66623322706799	1.01 (0.97-1.04)	0.0161940710759798	0.0111608799996428	0.146788986993845	0.541087406539396	1.02 (0.99-1.04)	0.00865524416392774	0.0210991955394335	0.684561862971137	1.01 (0.97-1.05)	0.0254974925071497	0.0283365891687077	0.375388768874452	1.03 (0.97-1.08)	TRUE	8.1153227637325e-209	0.328781493828177	27.1002355943591	0.227740969765651	17.5378320267412	30	0.965546167783306	0.00215730037484217	0.00424499440039167	0.61515820590337	NA	0.979
426	ebi-a-GCST90001817	pO1Xhi	outcome	CD38 on Plasma Blast-Plasma Cell || id:ebi-a-GCST90001817	15	0.0800103620904074	0.0565354311163867	0.180509331105369	1.08 (0.97-1.21)	-0.012502743704459	0.0318392690349696	0.694553534857543	0.99 (0.93-1.05)	-0.00134778403749526	0.0215660823764976	0.95016821084254	0.982382143530153	1.00 (0.96-1.04)	-0.014850556812178	0.0443978489156522	0.742969458549803	0.99 (0.90-1.07)	-0.00717534510169593	0.0550821997407393	0.898209104303278	0.99 (0.89-1.11)	TRUE	8.0992797961367e-75	0.0506884839243461	22.1939266619469	0.0905748134917909	17.2165269303945	14	0.24482267290787	-0.0136584925387719	0.00868885614286565	0.139973523547872	NA	0.258
427	ebi-a-GCST90001818	zFDXMQ	outcome	CD38 on IgD+ B cell || id:ebi-a-GCST90001818	15	0.00760497385127505	0.0635168238749273	0.906526302132343	1.01 (0.89-1.14)	-0.0464608740245863	0.0342664483460577	0.175140304775779	0.95 (0.89-1.02)	-0.000677733487191869	0.0231190219915052	0.97661338593802	0.98681018537854	1.00 (0.96-1.05)	-0.0570323585718714	0.0407125389882165	0.18303193526092	0.94 (0.87-1.02)	-0.0481980561962275	0.0511904487064321	0.362390168652488	0.95 (0.86-1.05)	TRUE	2.68934033257857e-76	0.0501832587540013	22.7510623145294	0.0927256721753701	21.0269056982248	14	0.100944999556407	-0.00151738451695544	0.010316746731059	0.885325593466272	rs1511039	0.004
428	ebi-a-GCST90001819	j6J89R	outcome	CD38 on transitional B cell || id:ebi-a-GCST90001819	38	0.000895864810271435	0.0197045930126945	0.963988121659294	1.00 (0.96-1.04)	-0.00795678035842403	0.0159296996855776	0.617431813034327	0.99 (0.96-1.02)	0.0113110966713819	0.0102234482540596	0.268558777840863	0.667691967385666	1.01 (0.99-1.03)	-0.00363484922343449	0.0204301441391289	0.859759472531849	1.00 (0.96-1.04)	-0.00966111137100745	0.0342568201212092	0.779499616561203	0.99 (0.93-1.06)	TRUE	2.97560768996493e-299	0.215091655766076	29.9302825178078	0.30744961248527	42.2680251890685	37	0.253905495789106	0.00343266867906716	0.00538464083721531	0.527837990404422	NA	0.26
429	ebi-a-GCST90001820	dFLMC2	outcome	IgD on IgD+ CD24+ B cell || id:ebi-a-GCST90001820	61	0.00521003913253447	0.0196992175815472	0.792332194742751	1.01 (0.97-1.04)	0.00362350095996467	0.0155222109038137	0.815419953262684	1.00 (0.97-1.03)	0.0094229701495977	0.00902288423958999	0.296327537340066	0.689935869627013	1.01 (0.99-1.03)	0.0084704525560424	0.0210987617916043	0.689502824688787	1.01 (0.97-1.05)	0.0481880128833464	0.0301030999883326	0.114681474426267	1.05 (0.99-1.11)	TRUE	0	0.237136043049418	27.5062096315364	0.455502166352709	76.1194739844762	60	0.0782684187680397	0.00104287154830234	0.00416527479916677	0.803168866418546	rs200474, rs4894124, rs4983425, rs72704959	<0.001
430	ebi-a-GCST90001821	OYE8cL	outcome	IgD on IgD+ CD24- B cell || id:ebi-a-GCST90001821	41	-0.034674706471724	0.0306364216995972	0.264624365093038	0.97 (0.91-1.03)	-0.0364652013783181	0.018832277666478	0.0528292650331991	0.96 (0.93-1.00)	-0.0358966911471145	0.0120093608922194	0.0027983786912964	0.117128657644316	0.96 (0.94-0.99)	-0.00882532235388706	0.0307259622157243	0.775421364054069	0.99 (0.93-1.05)	0.0208881425622155	0.0384798405411715	0.590256646671179	1.02 (0.95-1.10)	TRUE	4.65912276079422e-252	0.927179736288183	24.2458367927487	0.270043567010905	51.867708563146	40	0.098969214670753	-0.00026641250684726	0.00595782876311937	0.964561559790224	rs139357193	0.018
431	ebi-a-GCST90001822	5oy3lR	outcome	IgD on IgD+ CD38- B cell || id:ebi-a-GCST90001822	38	-0.0120980725878171	0.0239649515732554	0.616759192477744	0.99 (0.94-1.04)	-0.00593134356359117	0.0187501820278892	0.751748056385767	0.99 (0.96-1.03)	-0.00858168407810375	0.0112613692954291	0.446032409650391	0.784587130228399	0.99 (0.97-1.01)	-0.000200500428321426	0.0179740970866467	0.991159741435747	1.00 (0.97-1.04)	0.0319587402593211	0.0285694649731745	0.270507026839871	1.03 (0.98-1.09)	TRUE	1.08641486421613e-203	0.124781508277764	21.8823191033358	0.227063299152705	50.4178850690562	37	0.0696074833559096	0.000853258330869176	0.00483397450504102	0.860880377216815	NA	0.089
432	ebi-a-GCST90001823	dFLMC2	outcome	IgD on IgD+ CD38- unswitched memory B cell || id:ebi-a-GCST90001823	38	0.0167376728568272	0.0490919051267912	0.735126351283871	1.02 (0.92-1.12)	0.0237066697131304	0.0176081421447242	0.178190628293116	1.02 (0.99-1.06)	0.00603441395634698	0.0112210082332467	0.590730162653489	0.84404118855	1.01 (0.98-1.03)	0.0256389400146199	0.0293262421749252	0.387612941273514	1.03 (0.97-1.09)	-0.0167743833856122	0.0377837629204325	0.659659020912547	0.98 (0.91-1.06)	TRUE	1.59458921949486e-279	0.120845033451352	23.2326601388607	0.475673865526193	48.997458573363	37	0.0896402273165787	-0.00236416851429171	0.0104514998510552	0.822322390935387	rs72863094, rs9257158	0.001
433	ebi-a-GCST90001824	69tuyg	outcome	IgD on IgD+ CD38+ B cell || id:ebi-a-GCST90001824	35	-0.0215411463817005	0.0390082021310905	0.584517999672694	0.98 (0.91-1.06)	0.0378290024982552	0.0210955905531708	0.0729379987702084	1.04 (1.00-1.08)	0.00407861160037724	0.0134957116896875	0.762487882596867	0.912485498845431	1.00 (0.98-1.03)	0.0528708113127401	0.0355825588445169	0.146529777104977	1.05 (0.98-1.13)	0.0496448700442986	0.0429625567931134	0.255926296578204	1.05 (0.97-1.14)	TRUE	1.81328749093512e-225	0.0628730859301407	25.8332582777189	0.245346036993469	41.2217723355227	34	0.184036873542988	0.00528149006228262	0.00742584046790696	0.481938335752615	NA	0.17
434	ebi-a-GCST90001825	niHtOH	outcome	IgD on IgD+ CD38dim B cell || id:ebi-a-GCST90001825	24	-0.00483779755649791	0.018084322053326	0.791565878604497	1.00 (0.96-1.03)	0.00510907074997646	0.0160366239007387	0.750039199484019	1.01 (0.97-1.04)	-0.00609176937334202	0.0106420875592897	0.567035839437279	0.842072278502689	0.99 (0.97-1.01)	0.00606854016659053	0.0144236241396434	0.677853064553016	1.01 (0.98-1.03)	0.0281129484501605	0.0315152600282	0.381608228499993	1.03 (0.97-1.09)	TRUE	2.74882210504059e-147	0.0716859358213545	26.1412741522887	0.170270606879175	30.1885086257272	23	0.144066321663196	-0.000542379325681254	0.00566761101805017	0.92462675834182	NA	0.163
435	ebi-a-GCST90001826	suoHTa	outcome	IgD on unswitched memory B cell || id:ebi-a-GCST90001826	61	-0.0235797266120085	0.0335833900919863	0.48536221569484	0.98 (0.91-1.04)	0.00558909060837583	0.0169085976231615	0.740986489365796	1.01 (0.97-1.04)	-0.0172932180209326	0.0133975631184991	0.196782266079216	0.599285351591995	0.98 (0.96-1.01)	0.0174002272052602	0.0223506789997569	0.439327900986582	1.02 (0.97-1.06)	0.0358078421675069	0.0328353729266011	0.279841543036478	1.04 (0.97-1.11)	TRUE	0	0.520488900831791	30.2729811328188	0.503590977803873	111.47344420989	60	6.15510791555948e-05	0.00136915061962145	0.00669665399890742	0.838703218309416	rs3134928, rs9262219	<0.001
436	ebi-a-GCST90001827	wwmkhX	outcome	IgD on IgD+ B cell || id:ebi-a-GCST90001827	27	0.0976096192535532	0.0460016115508791	0.0439354823671665	1.10 (1.01-1.21)	0.0350077287804958	0.0232665487758803	0.13241722228071	1.04 (0.99-1.08)	0.00361169200742012	0.0161028774219654	0.822532737717231	0.944480466594794	1.00 (0.97-1.04)	0.0403092614675815	0.0320019780849482	0.219008718483442	1.04 (0.98-1.11)	0.0403092614675815	0.0374760148915787	0.291985760471765	1.04 (0.97-1.12)	TRUE	1.87948470320104e-146	0.0572800105238166	23.0330545037225	0.169015542912155	29.0502826515508	26	0.30880052363348	-0.0173492010989315	0.00795333180077034	0.038769881793195	NA	0.325
437	ebi-a-GCST90001828	ir79GV	outcome	IgD on transitional B cell || id:ebi-a-GCST90001828	32	-0.00445636833530484	0.0347265026675358	0.898746156714507	1.00 (0.93-1.07)	0.00109608377405577	0.021966855733915	0.960204338344838	1.00 (0.96-1.05)	0.00339848838018811	0.0174306348884141	0.845414749373948	0.946505875530321	1.00 (0.97-1.04)	-0.00381946851920706	0.0346418725884549	0.9129171880312	1.00 (0.93-1.07)	0.0144902750712146	0.0439338407396438	0.743754127197037	1.01 (0.93-1.11)	TRUE	3.78345315464217e-186	0.0605278260132759	24.1495703227541	0.209867428182009	50.5509976400686	31	0.0147479658809922	0.00169992537316525	0.00646611809928341	0.794426825392052	NA	0.009
438	ebi-a-GCST90001829	zMyyiK	outcome	BAFF-R on B cell || id:ebi-a-GCST90001829	213	0.0114127062608103	0.00813539836474936	0.162132654938943	1.01 (1.00-1.03)	0.0118458948598046	0.00719769393313276	0.0998069399744392	1.01 (1.00-1.03)	0.0109052520745724	0.00451531492473325	0.0157278773705147	0.201427201411855	1.01 (1.00-1.02)	0.0144553815640088	0.00808296096701128	0.0751431807831619	1.01 (1.00-1.03)	0.0125274763799565	0.0151637889085517	0.409651065198264	1.01 (0.98-1.04)	TRUE	NA	0.964470247723369	58.1774993715895	3.15295969745718	267.431802135523	212	0.00587675139833099	-0.000168647755546574	0.00224669687551957	0.94023430813567	NA	0.006
439	ebi-a-GCST90001830	na73Hr	outcome	BAFF-R on CD20- B cell || id:ebi-a-GCST90001830	20	0.00654912693876807	0.0270070189241715	0.811136499281234	1.01 (0.95-1.06)	0.0187324813291186	0.0233185849142451	0.421784951602167	1.02 (0.97-1.07)	0.0039952745396738	0.0157588286543304	0.79986168657937	0.938402071508046	1.00 (0.97-1.04)	0.0226233118486531	0.0238077970027198	0.353918169573943	1.02 (0.98-1.07)	0.00375802148707638	0.0404435052654692	0.926939709891001	1.00 (0.93-1.09)	TRUE	6.03204775452025e-145	0.058725256996079	30.7717729114581	0.166675981595647	17.8089788254786	19	0.535230098201202	-0.000767844596346298	0.00659428036431438	0.908592356813391	NA	0.548
440	ebi-a-GCST90001831	rYKnET	outcome	CD62L on CD62L+ myeloid Dendritic Cell || id:ebi-a-GCST90001831	24	0.02851053482952	0.0375239342323239	0.455441977572897	1.03 (0.96-1.11)	-0.00277772856902067	0.0199015052250361	0.888996748124885	1.00 (0.96-1.04)	0.00644299520280265	0.0133175995353387	0.62853098360996	0.865712486859001	1.01 (0.98-1.03)	-0.0047817073350831	0.0263077323105817	0.857363042197611	1.00 (0.95-1.05)	-0.000984251473350073	0.0337793106287532	0.977006127223239	1.00 (0.94-1.07)	TRUE	1.68207273724045e-182	0.0963635196100974	30.251257027854	0.249390261629125	33.1728010237188	23	0.0781025531642165	-0.00556261231210008	0.0085321262885178	0.521180210765921	NA	0.081
441	ebi-a-GCST90001832	suoHTa	outcome	CD62L on CD62L+ plasmacytoid Dendritic Cell || id:ebi-a-GCST90001832	27	-0.00407504402582834	0.0187220313598215	0.829460512647608	1.00 (0.96-1.03)	-0.0106345456901105	0.0152692467654817	0.486135629357539	0.99 (0.96-1.02)	-0.00558875460389976	0.0108916254037504	0.607864570768303	0.857447050842329	0.99 (0.97-1.02)	-0.0130430907833431	0.0163264605319345	0.431590379211146	0.99 (0.96-1.02)	-0.0185960682207095	0.027821418834203	0.509764063693377	0.98 (0.93-1.04)	TRUE	2.25092545540259e-240	0.0823458598260911	33.5101828678829	0.309657157158941	21.9069925429352	26	0.693774625787694	-0.000471500472651292	0.00474326561136511	0.921610169732166	NA	0.682
442	ebi-a-GCST90001833	ir79GV	outcome	CD62L on CD62L+ Dendritic Cell || id:ebi-a-GCST90001833	29	0.0129289813174953	0.0270282183021358	0.636250946666726	1.01 (0.96-1.07)	-0.0171676622854529	0.0195780077115385	0.380549076780759	0.98 (0.95-1.02)	-0.0144543500634158	0.0131168287449164	0.270474770839503	0.667691967385666	0.99 (0.96-1.01)	-0.0182154859960961	0.023335336889859	0.441589475657507	0.98 (0.94-1.03)	-0.0170589697180202	0.0294171260115845	0.566620080778947	0.98 (0.93-1.04)	TRUE	1.00744898058926e-175	0.252831081875321	23.9980760832005	0.240450132760959	17.4301596134519	28	0.939601965377871	-0.00659700277406244	0.00569326797953782	0.256709507912982	NA	0.948
443	ebi-a-GCST90001834	ZWYkl1	outcome	CD62L on monocyte || id:ebi-a-GCST90001834	38	-0.00549119177901745	0.0145907227374515	0.708867090271387	0.99 (0.97-1.02)	-0.00212973331835675	0.0125637518876262	0.865392268602219	1.00 (0.97-1.02)	-0.000189258375848782	0.00825092525902923	0.981699859041017	0.98681018537854	1.00 (0.98-1.02)	-0.00597978713274983	0.0125602589281877	0.636811064415454	0.99 (0.97-1.02)	-0.00597978713274983	0.0219461027033387	0.786770921546135	0.99 (0.95-1.04)	TRUE	0	0.0500647058700133	32.1964379336132	0.419706750135389	41.4028496840779	37	0.284447019013662	0.00188803789182124	0.00413823217432149	0.650956163014206	NA	0.308
444	ebi-a-GCST90001835	dFLMC2	outcome	CD62L on granulocyte || id:ebi-a-GCST90001835	18	-0.00505721345387609	0.027421908215284	0.855999347173593	0.99 (0.94-1.05)	-0.000798120510696415	0.0241164664355938	0.973599291134882	1.00 (0.95-1.05)	-0.0191462132998805	0.0162027119608049	0.237337777244353	0.65134051649766	0.98 (0.95-1.01)	-0.00022938506525183	0.024650000442103	0.99268358019828	1.00 (0.95-1.05)	0.00301139316389526	0.0374894909529826	0.936915780075945	1.00 (0.93-1.08)	TRUE	4.56749022941229e-92	0.257470170617514	21.9543571964693	0.137731211739762	15.4689785738332	17	0.56174068105346	-0.00378843041255196	0.00594875183661729	0.533232647648757	NA	0.597
445	ebi-a-GCST90001836	2Hjefc	outcome	CD66b on CD66b++ myeloid cell || id:ebi-a-GCST90001836	26	0.000370410547619784	0.0276100571970877	0.989406976511124	1.00 (0.95-1.06)	0.0181452638796543	0.0161667275497514	0.261699531845945	1.02 (0.99-1.05)	0.0247985728169905	0.011605745173862	0.0326183531842593	0.273767037330435	1.03 (1.00-1.05)	0.00928959779907951	0.0231007746570691	0.691003236104727	1.01 (0.96-1.06)	0.020858591142386	0.0285946808700355	0.47250181849349	1.02 (0.97-1.08)	TRUE	6.3459029392448e-167	0.823491891366834	22.1508944925679	0.387752363362546	23.272559056584	25	0.561651203215142	0.00763382762368164	0.00782889756048663	0.339245410446896	rs62206422, rs77955327	0.029
446	ebi-a-GCST90001837	HAMgOF	outcome	CD66b on Granulocytic Myeloid-Derived Suppressor Cells || id:ebi-a-GCST90001837	20	0.0281633741914744	0.0230023177040998	0.236595947256759	1.03 (0.98-1.08)	0.0167348596378417	0.0144764952845058	0.247680278569975	1.02 (0.99-1.05)	0.0161853547768279	0.0103560273969378	0.118077945000475	0.498247976013565	1.02 (1.00-1.04)	0.0287604527027716	0.0226767013933442	0.220017985082048	1.03 (0.98-1.08)	0.0338870680977917	0.0251536251388969	0.193763067113166	1.03 (0.98-1.09)	TRUE	3.3003827261826e-119	0.447651539384288	21.4329090463471	0.339237943897385	16.2613861279746	19	0.639773070317875	-0.00370311282738925	0.00634988344963286	0.567009057874943	NA	0.637
447	ebi-a-GCST90001838	rYKnET	outcome	CD3 on naive CD8+ T cell || id:ebi-a-GCST90001838	83	0.00394892736689831	0.015082989570458	0.794130009362944	1.00 (0.97-1.03)	0.00886006565864788	0.0101919509792337	0.384672189140105	1.01 (0.99-1.03)	-0.00165969567665417	0.00741382740139205	0.822862433909985	0.944480466594794	1.00 (0.98-1.01)	0.00642067724541817	0.0120547264323589	0.595731988141351	1.01 (0.98-1.03)	-0.0171980613799829	0.0228937752556555	0.454676069957528	0.98 (0.94-1.03)	TRUE	NA	0.0620921240412755	41.0329387065844	1.11760460416628	117.076237322658	82	0.00667309821674073	-0.00164670071775821	0.00385030857067078	0.670018872138891	NA	0.011
448	ebi-a-GCST90001839	G4rGyZ	outcome	CD3 on Effector Memory CD8+ T cell || id:ebi-a-GCST90001839	36	0.0118646943342548	0.0169391411371669	0.488424109659283	1.01 (0.98-1.05)	0.00900478813014781	0.0154475041418812	0.559941533631695	1.01 (0.98-1.04)	0.00136636865729151	0.00966267465092343	0.887548520866412	0.964987558251027	1.00 (0.98-1.02)	0.0177894956433239	0.016201295623721	0.279688386904736	1.02 (0.99-1.05)	-0.00451200429564869	0.0254298675159457	0.860194041567262	1.00 (0.95-1.05)	TRUE	3.34735320102415e-303	0.0520598880747503	30.143609362066	0.366843480255451	34.3093970913654	35	0.501265670571128	-0.00326763164394242	0.00433040942672304	0.45569727956141	NA	0.517
449	ebi-a-GCST90001840	KkV310	outcome	CD3 on Terminally Differentiated CD8+ T cell || id:ebi-a-GCST90001840	31	0.020497632988149	0.0287408318615561	0.48142920846175	1.02 (0.96-1.08)	0.00734720383054408	0.0186367393707875	0.693409572270575	1.01 (0.97-1.04)	0.0102780804489384	0.0124589511629081	0.409396847859722	0.7663079536177	1.01 (0.99-1.04)	0.00880752554339487	0.0254977678176107	0.732186510534432	1.01 (0.96-1.06)	0.0071756465869719	0.0297726189844369	0.811183153629045	1.01 (0.95-1.07)	TRUE	3.73123392037424e-186	0.164675020368413	23.8049327180341	0.251377222225756	36.4107312942341	30	0.194936254969592	-0.00280509069681393	0.00690173768236798	0.687408673394131	NA	0.207
450	ebi-a-GCST90001841	pO1Xhi	outcome	CD3 on Central Memory CD4+ T cell || id:ebi-a-GCST90001841	61	0.0110547909495992	0.0159829857913984	0.491863797652227	1.01 (0.98-1.04)	0.01237751710868	0.0117537915916141	0.292310790560418	1.01 (0.99-1.04)	0.00135652770194017	0.00749544546228277	0.856383066894356	0.951536740993729	1.00 (0.99-1.02)	0.00973102362454026	0.0136927561371318	0.48004253043521	1.01 (0.98-1.04)	0.00833085493897101	0.0210042502319278	0.693049660908241	1.01 (0.97-1.05)	TRUE	0	0.0558266532648308	40.1422378914598	0.807039204624355	72.9686736387168	60	0.121439275373857	-0.00302909683394789	0.00426609088660663	0.480476162276989	NA	0.127
451	ebi-a-GCST90001842	CXEpYv	outcome	CD3 on Naive CD4+ T cell || id:ebi-a-GCST90001842	92	0.00633772986244162	0.0106225549955879	0.552252605017261	1.01 (0.99-1.03)	0.0104633042380595	0.00960035438720809	0.275762795493517	1.01 (0.99-1.03)	0.00113283033859718	0.00585980760578877	0.846706715928755	0.946505875530321	1.00 (0.99-1.01)	0.0109608691693905	0.00999310055675493	0.275603798805064	1.01 (0.99-1.03)	-0.00660127613573774	0.0176675071119991	0.709541714363164	0.99 (0.96-1.03)	TRUE	NA	0.0563018958351983	42.1274453806826	1.25610235265185	92.4569924347583	91	0.437699090605195	-0.0016526882239703	0.00279891192308457	0.556351893951819	NA	0.437
452	ebi-a-GCST90001843	xbyIWy	outcome	CD3 on Effector Memory CD4+ T cell || id:ebi-a-GCST90001843	43	0.014981318262943	0.0163399861233016	0.364583007465265	1.02 (0.98-1.05)	0.0225261830500364	0.0115755530972616	0.0516531132904453	1.02 (1.00-1.05)	0.0091560940511573	0.0080053100758881	0.252726260852318	0.66168857498418	1.01 (0.99-1.03)	0.020529489238646	0.0117118596793762	0.0869198005231197	1.02 (1.00-1.04)	0.0152336073282011	0.0191782313088823	0.431476018408978	1.02 (0.98-1.05)	TRUE	0	0.228038577878764	35.6785993090941	0.510238379939168	54.7406003680211	42	0.0899123581959399	-0.00214866812973542	0.00497368516164402	0.667999696547849	rs77114151	0.028
453	ebi-a-GCST90001844	8dJBQP	outcome	CD3 on Terminally Differentiated CD4+ T cell || id:ebi-a-GCST90001844	27	0.0103039350824934	0.0168926321783329	0.547389034205574	1.01 (0.98-1.04)	-0.00771879360020226	0.0151826890587668	0.611176802089319	0.99 (0.96-1.02)	-0.00391667970839272	0.00973552488333761	0.687457355400723	0.894552351947465	1.00 (0.98-1.02)	-0.0237245140280479	0.0195546537324513	0.235945176255006	0.98 (0.94-1.01)	-0.00354509658882385	0.0313527041873127	0.910842429416816	1.00 (0.94-1.06)	TRUE	4.25857058430543e-170	0.0632485517304948	25.4666704309663	0.23423429322267	38.1448666108744	26	0.0587110163105082	-0.00580501369639793	0.00496994343370291	0.253815861699051	rs3922850	0.001
454	ebi-a-GCST90001845	32Jc24	outcome	CD3 on CD45RA- CD4+ T cell || id:ebi-a-GCST90001845	62	0.00904439648459954	0.0202685062409669	0.657038087315573	1.01 (0.97-1.05)	0.0147629165058849	0.012749620339624	0.246900650384469	1.01 (0.99-1.04)	0.00305510315387392	0.00944882521598044	0.746444174599111	0.911943946118426	1.00 (0.98-1.02)	0.0136052171474859	0.0145881176820533	0.354691380784065	1.01 (0.99-1.04)	0.00341128327951273	0.0233072562526067	0.884118699454756	1.00 (0.96-1.05)	TRUE	0	0.0779121976670082	36.2167800437691	0.746168333136414	83.0535127585443	61	0.0317628934833858	-0.00163287445190683	0.00487861811489556	0.739018509356015	NA	0.033
455	ebi-a-GCST90001846	qFEtR2	outcome	CD3 on Central Memory CD8+ T cell || id:ebi-a-GCST90001846	49	0.0203375069671266	0.0194875528684018	0.302001715114623	1.02 (0.98-1.06)	-0.00285278211438589	0.0138390419480393	0.836681440915759	1.00 (0.97-1.02)	-0.0115497344322343	0.00867378647625427	0.183002264868167	0.582666682305862	0.99 (0.97-1.01)	0.0142127298649788	0.0166556335307116	0.397715420447866	1.01 (0.98-1.05)	-0.0232651170802663	0.030427626631509	0.448249560331465	0.98 (0.92-1.04)	TRUE	0	0.38979594546176	34.1937006344001	0.562192380375254	52.5592437326793	48	0.301899087449571	-0.00853019035143529	0.0046432100949897	0.0725177282237167	NA	0.3
456	ebi-a-GCST90001847	orvxtG	outcome	CD3 on HLA DR+ T cell || id:ebi-a-GCST90001847	39	0.0167663479942367	0.0127742212247321	0.197430447900398	1.02 (0.99-1.04)	0.0139470700688645	0.0130037344818118	0.283476015052463	1.01 (0.99-1.04)	-0.00247459721184726	0.00834594902838241	0.766846132965197	0.914702086706853	1.00 (0.98-1.01)	0.0134054935515872	0.0126133051268339	0.294577767384627	1.01 (0.99-1.04)	0.00124518189433614	0.0234860540578955	0.957995370124552	1.00 (0.96-1.05)	TRUE	0	0.0571338548277871	30.0737984446509	0.375725607518219	41.8026569041699	38	0.30910450406462	-0.00698768029715534	0.003486964444414	0.052438425972042	NA	0.297
457	ebi-a-GCST90001848	RtN9Fv	outcome	CD3 on Natural Killer T || id:ebi-a-GCST90001848	19	0.0732791252885158	0.0293499126023298	0.0231013631793352	1.08 (1.02-1.14)	0.0144865843610578	0.02342402167996	0.536278799260699	1.01 (0.97-1.06)	0.0133714937609367	0.0159855465541075	0.402888308430516	0.7663079536177	1.01 (0.98-1.05)	0.0481606066157658	0.0325082195967503	0.155770113267119	1.05 (0.98-1.12)	-0.015823156373578	0.0403949712849798	0.699870429867207	0.98 (0.91-1.07)	TRUE	5.44523485375513e-107	0.136505224708227	24.0792263373417	0.145868593155887	17.1058141808753	18	0.515841582653961	-0.0167029988371876	0.00686286556147794	0.0262628578957793	NA	0.515
458	ebi-a-GCST90001849	Tj5sjb	outcome	CD3 on HLA DR+ CD4+ T cell || id:ebi-a-GCST90001849	36	0.0647188891502339	0.0264979118324407	0.0199407269454643	1.07 (1.01-1.12)	0.000846227022962376	0.0149531378443808	0.954870258227549	1.00 (0.97-1.03)	-0.00592865031772111	0.0102319322297867	0.562301583252979	0.841324891156557	0.99 (0.97-1.01)	0.00857501507891656	0.0173048051465509	0.623324612039574	1.01 (0.97-1.04)	-0.00704973699209993	0.0266587042703237	0.792988787763464	0.99 (0.94-1.05)	TRUE	0	0.103485189059958	33.5481618141577	0.384021664758196	43.3156167268734	35	0.157954996841925	-0.0171635878179502	0.00592686101198933	0.00656475141996803	NA	0.17
459	ebi-a-GCST90001850	KkV310	outcome	CD3 on HLA DR+ CD8+ T cell || id:ebi-a-GCST90001850	32	0.0551461785219838	0.0277582010519488	0.0561601339410774	1.06 (1.00-1.12)	0.019139573555728	0.0179367582818254	0.285945340443267	1.02 (0.98-1.06)	0.000789976489469576	0.0116764054895421	0.946059639572389	0.982382143530153	1.00 (0.98-1.02)	0.0155956270488258	0.0199016619459265	0.439201219579737	1.02 (0.98-1.06)	0.00216090892512821	0.0290738448817653	0.941229455511567	1.00 (0.95-1.06)	TRUE	6.32747053768217e-220	0.0505355065870887	26.803445150161	0.27710492347804	42.6243558995057	31	0.0798106828158442	-0.0141265462357611	0.00638694193882767	0.0347409639843864	NA	0.089
460	ebi-a-GCST90001851	zMyyiK	outcome	CD3 on T cell || id:ebi-a-GCST90001851	56	0.016048234353252	0.0132393856272907	0.23072874618675	1.02 (0.99-1.04)	0.00777231905583992	0.0129757057649718	0.549179498618666	1.01 (0.98-1.03)	0.0024461061833069	0.0074574518542962	0.742905379079439	0.911943946118426	1.00 (0.99-1.02)	0.00865137896104895	0.0114556785297603	0.453348341829132	1.01 (0.99-1.03)	0.014204997621868	0.0208288317343305	0.498109090479631	1.01 (0.97-1.06)	TRUE	0	0.0626451840620462	28.2604627651417	0.536088332024695	68.32337618843	55	0.107004838216261	-0.00493440614913847	0.00375420585573855	0.194278203340441	NA	0.121
461	ebi-a-GCST90001852	QsSGEP	outcome	CD3 on CD39+ resting CD4 regulatory T cell || id:ebi-a-GCST90001852	25	0.00985055533420891	0.0153173380202016	0.526520491338312	1.01 (0.98-1.04)	0.0101405284314335	0.0149136260079804	0.496535762926966	1.01 (0.98-1.04)	0.00734737583470774	0.0100726109974672	0.465731921707574	0.794002281104836	1.01 (0.99-1.03)	0.0113131402686436	0.0136296547456177	0.414697536938044	1.01 (0.98-1.04)	0.0182166859878528	0.0216536133157888	0.408497207068621	1.02 (0.98-1.06)	TRUE	1.41531044154712e-177	0.112471076362491	27.9391107337877	0.259272060192684	21.8625194145207	24	0.58747225641472	-0.00104900695531589	0.00483591582988109	0.830183308421527	NA	0.628
462	ebi-a-GCST90001853	uvC9oY	outcome	CD3 on activated CD4 regulatory T cell || id:ebi-a-GCST90001853	69	0.035956688925874	0.0140385223753065	0.0126858739605647	1.04 (1.01-1.07)	0.011299036588963	0.0109670175740424	0.302881249748963	1.01 (0.99-1.03)	0.003605544723485	0.00680483649119115	0.596215720377679	0.847762806783834	1.00 (0.99-1.02)	0.0089361274505258	0.0131549706921006	0.499255693698491	1.01 (0.98-1.04)	-0.00463843713156081	0.0230076179031365	0.840827881895354	1.00 (0.95-1.04)	TRUE	0	0.0968225584757344	39.909788757455	0.897724662341065	86.4961097365388	68	0.0645735401307226	-0.0101154667644696	0.00374143319434368	0.00868449803251881	NA	0.05
463	ebi-a-GCST90001854	VBr3XF	outcome	CD3 on CD39+ activated CD4 regulatory T cell || id:ebi-a-GCST90001854	72	0.0392802621406089	0.0149378065882895	0.0105026472838358	1.04 (1.01-1.07)	0.00987315843175412	0.0115933038377434	0.394421730193748	1.01 (0.99-1.03)	0.00200517802217959	0.00702618122001722	0.775347966763378	0.918837687885172	1.00 (0.99-1.02)	0.0104633591865264	0.0127926680864454	0.416140270061622	1.01 (0.99-1.04)	-0.0016900816389902	0.0206598647673045	0.935031903755498	1.00 (0.96-1.04)	TRUE	0	0.0647700542330555	35.7053360725162	0.844741126674069	91.6374664834458	71	0.0502399488379539	-0.0112369453967017	0.0038774179894031	0.00500974721816186	NA	0.056
464	ebi-a-GCST90001855	S9Z9eW	outcome	CD3 on secreting CD4 regulatory T cell || id:ebi-a-GCST90001855	62	0.00234645413644978	0.0149363223964663	0.875695715557273	1.00 (0.97-1.03)	0.0110360706505056	0.0107479589060109	0.304511737748421	1.01 (0.99-1.03)	-0.00526150856591541	0.00701505274819759	0.453235902397291	0.791536384569432	0.99 (0.98-1.01)	0.0139486442085773	0.0126413655064081	0.274181940030285	1.01 (0.99-1.04)	0.0175465177571352	0.0210565917405622	0.407924993341468	1.02 (0.98-1.06)	TRUE	0	0.142825475889216	41.0279438975256	0.828244948942742	77.9038211546753	61	0.0711383125177174	-0.00259919819993428	0.00431582041612757	0.549277761664441	NA	0.065
465	ebi-a-GCST90001856	qFEtR2	outcome	CD3 on CD39+ secreting CD4 regulatory T cell || id:ebi-a-GCST90001856	58	0.00432808864458993	0.0162306193088186	0.790708943411152	1.00 (0.97-1.04)	-0.00542346085593187	0.0116491448058553	0.641525256200851	0.99 (0.97-1.02)	-0.00815333602304069	0.00782956518038946	0.297712053332204	0.689935869627013	0.99 (0.98-1.01)	0.000280397767899843	0.0131115742986944	0.983012816131347	1.00 (0.97-1.03)	-0.0101061705972682	0.0251580992141197	0.689402311517791	0.99 (0.94-1.04)	TRUE	0	0.228848746133255	34.3085247436079	0.6554831665569	61.3429594057184	57	0.323129273426799	-0.00381451345317542	0.00429186644725014	0.377924686153159	NA	0.313
466	ebi-a-GCST90001857	GpGxbx	outcome	CD3 on activated & secreting CD4 regulatory T cell || id:ebi-a-GCST90001857	73	0.0298289303275202	0.0128473260322661	0.0231172472095283	1.03 (1.00-1.06)	0.0126609092010876	0.0110870615576962	0.253473331768805	1.01 (0.99-1.03)	0.00696958289573341	0.00665536387558207	0.29500139756255	0.689935869627013	1.01 (0.99-1.02)	0.00988500232070461	0.0120414683851185	0.41440540284908	1.01 (0.99-1.03)	-0.00261227273293591	0.0205685320010586	0.899291761569157	1.00 (0.96-1.04)	TRUE	0	0.239429625745891	39.4675188455917	0.937669078391655	81.9631721329639	72	0.197726725967198	-0.00759046733644305	0.00359088007221027	0.0380449980755321	NA	0.224
467	ebi-a-GCST90001858	7xEYi8	outcome	CD3 on CD45RA+ CD4+ T cell || id:ebi-a-GCST90001858	82	0.00606729415429118	0.0110403997805978	0.584156315984622	1.01 (0.98-1.03)	0.0169416408056842	0.00914018250391263	0.0638058298413697	1.02 (1.00-1.04)	0.00252439247058692	0.00614926589018248	0.681425031761424	0.891470023630537	1.00 (0.99-1.01)	0.0149388632787826	0.0104574445059	0.156981733731357	1.02 (0.99-1.04)	0.0194746499064368	0.0186292195877333	0.298956161916448	1.02 (0.98-1.06)	TRUE	NA	0.0778720513731598	41.4956621525428	1.10757175405248	78.9075186467523	81	0.545109919972353	-0.00112775683391006	0.00291873628678751	0.700237088247551	NA	0.586
468	ebi-a-GCST90001859	mZZtrh	outcome	CD3 on CD8+ T cell || id:ebi-a-GCST90001859	49	-0.00331586870392871	0.0140034452460653	0.813849130648053	1.00 (0.97-1.02)	0.00385645211819011	0.011565309101857	0.738794639160224	1.00 (0.98-1.03)	-0.00358073273453232	0.0075350196573989	0.634635782724125	0.870834814640247	1.00 (0.98-1.01)	0.00458433493594163	0.0122349278272013	0.709539611769427	1.00 (0.98-1.03)	-0.00508039281769745	0.0215149296632595	0.814333901441721	0.99 (0.95-1.04)	TRUE	0	0.0818458378565975	34.2700067164334	0.56288103565843	59.6816494735894	48	0.120171495971584	-9.54150795996768e-05	0.00401150251237232	0.981124507692978	NA	0.142
469	ebi-a-GCST90001860	orvxtG	outcome	CD3 on CD39+ CD4+ T cell || id:ebi-a-GCST90001860	73	-0.00144677408827183	0.0129741364305848	0.91152486526804	1.00 (0.97-1.02)	0.0101562421556496	0.00991864604907747	0.305856771153939	1.01 (0.99-1.03)	-0.000416546782758864	0.0064738798780436	0.948697369941688	0.982382143530153	1.00 (0.99-1.01)	0.0104980186950929	0.0117383243834939	0.374121484429842	1.01 (0.99-1.03)	0.00745341657937143	0.0199840545289884	0.710267895590251	1.01 (0.97-1.05)	TRUE	0	0.0506005648508839	39.2401633129494	0.929590453854547	82.6227440325591	72	0.184050771098265	0.000346316103115789	0.00367567233368658	0.925201029390396	NA	0.207
470	ebi-a-GCST90001861	7xEYi8	outcome	CD3 on CD28+ CD4+ T cell || id:ebi-a-GCST90001861	53	0.0110541760387669	0.0186465968310911	0.55591774178707	1.01 (0.97-1.05)	0.0171500813323802	0.0131958007179026	0.193716824727583	1.02 (0.99-1.04)	0.00261780129211228	0.00849957644813284	0.758088442763588	0.911943946118426	1.00 (0.99-1.02)	0.0143088438041953	0.0150608248316721	0.346471462931408	1.01 (0.98-1.04)	-0.00125692509309216	0.0260437728273689	0.961692313334819	1.00 (0.95-1.05)	TRUE	0	0.0691842391864004	36.0269852472164	0.635305016517827	56.509493580177	52	0.310302521512873	-0.00240830288885841	0.00467383829888008	0.608588610583733	NA	0.309
471	ebi-a-GCST90001862	6AN6SP	outcome	CD3 on CD28+ CD4-CD8- T cell || id:ebi-a-GCST90001862	14	-0.0374456170510479	0.0165428533966055	0.0429348010595697	0.96 (0.93-0.99)	-0.0251714774303562	0.0169051648015541	0.136492243711878	0.98 (0.94-1.01)	-0.0282430508042323	0.012119317463953	0.0197841772132242	0.225663271338339	0.97 (0.95-1.00)	-0.0280786091949779	0.0193016924896791	0.169463515682991	0.97 (0.94-1.01)	-0.0169470480659509	0.0256097539769989	0.519694585866992	0.98 (0.94-1.03)	TRUE	7.08941447816673e-69	0.381069835642079	21.4977473567015	0.10245449043415	7.26008605733143	13	0.888255297921787	0.0049095799317019	0.00600723611915732	0.429697953675971	NA	0.868
472	ebi-a-GCST90001863	A7LkWw	outcome	CD3 on CD28+ CD45RA- CD8+ T cell || id:ebi-a-GCST90001863	46	0.0132078911353224	0.0206742073682826	0.526226898947583	1.01 (0.97-1.06)	-0.0134004188005402	0.0131992041979817	0.309989317045497	0.99 (0.96-1.01)	-0.0184991297965885	0.00896123035181061	0.0389843963395839	0.286929426667401	0.98 (0.96-1.00)	-0.00458726340150217	0.0178804292962342	0.798693802796813	1.00 (0.96-1.03)	-0.0227942842670253	0.0254537656203564	0.37527610282809	0.98 (0.93-1.03)	TRUE	0	0.687149825988185	33.7068529634573	0.521261646632928	46.4908049652141	45	0.410757275055264	-0.008970776787822	0.00527125383475366	0.0958441607280269	NA	0.405
473	ebi-a-GCST90001864	BW6bk7	outcome	CD3 on CD28+ CD45RA+ CD8+ T cell || id:ebi-a-GCST90001864	77	0.0070007229190043	0.014240743182651	0.624439134833944	1.01 (0.98-1.04)	0.0117843709629782	0.0105354978792549	0.263336628610252	1.01 (0.99-1.03)	-0.000261031473289202	0.00658800478897534	0.968394300467415	0.98681018537854	1.00 (0.99-1.01)	0.00868073338737696	0.0131415494860189	0.510894161674145	1.01 (0.98-1.04)	-0.000378743867540721	0.0227100966841403	0.986737734054831	1.00 (0.96-1.05)	TRUE	NA	0.0502821314459797	42.0446391984623	1.06024948251359	88.3631413598162	76	0.157097381650926	-0.00215566560783951	0.00365862514545003	0.557497081385811	NA	0.162
474	ebi-a-GCST90001865	yZHRDS	outcome	CD3 on CD28- CD8+ T cell || id:ebi-a-GCST90001865	23	0.0485047564865567	0.038892311605659	0.226070999354001	1.05 (0.97-1.13)	0.0063891609993846	0.0201203275276175	0.75082815435446	1.01 (0.97-1.05)	0.0125249641672131	0.0138197964123724	0.364773919816039	0.752217405270363	1.01 (0.99-1.04)	-0.001966598218477	0.0279531272118229	0.944547971469344	1.00 (0.94-1.05)	-0.000549308502883039	0.032442656586318	0.986643741652633	1.00 (0.94-1.07)	TRUE	5.50911588659888e-141	0.179785937530948	25.3874770034326	0.198041997599808	29.0262131179095	22	0.144113911803468	-0.00782864841614288	0.0077263488552119	0.322478116108988	NA	0.163
475	ebi-a-GCST90001866	ROdtaS	outcome	CD3 on CD39+ CD8+ T cell || id:ebi-a-GCST90001866	32	0.0280036267372247	0.0292115890806943	0.345398907688283	1.03 (0.97-1.09)	-0.00413460693540591	0.0164754901937382	0.801848887010067	1.00 (0.96-1.03)	-0.0140449772831467	0.0110317835722282	0.202969256442023	0.602106455589117	0.99 (0.96-1.01)	0.0106439407973977	0.0234575147693512	0.653166675672842	1.01 (0.97-1.06)	0.0130020770105035	0.0340529741581658	0.705200390270202	1.01 (0.95-1.08)	TRUE	8.57350351676129e-278	0.357740404981166	31.8547857864012	0.343495473119623	33.6113419411089	31	0.342011353375624	-0.0111554434533892	0.00715416373633465	0.129415088981265	NA	0.337
476	ebi-a-GCST90001867	zMyyiK	outcome	CD3 on CD4+ T cell || id:ebi-a-GCST90001867	57	-0.00013690751727016	0.0158673035442522	0.993146936078369	1.00 (0.97-1.03)	0.00794009094631127	0.0142141998850874	0.576432872339183	1.01 (0.98-1.04)	0.00294277768515477	0.00836013375904174	0.724837311414993	0.911526628790589	1.00 (0.99-1.02)	0.00768767182785396	0.014752856791392	0.604353721960028	1.01 (0.98-1.04)	-0.00124979922149027	0.0226804518783023	0.95625119141446	1.00 (0.96-1.04)	TRUE	0	0.0691795997502076	29.0160514336904	0.559598779117355	59.5345679369523	56	0.348294161835811	0.000885898887770218	0.00381829802940687	0.817388201682841	NA	0.384
477	ebi-a-GCST90001868	xolBtO	outcome	CD3 on CD4 regulatory T cell || id:ebi-a-GCST90001868	64	0.0173327810494271	0.0155432963254771	0.269098937336171	1.02 (0.99-1.05)	-0.00140225441500858	0.0104187985956686	0.892936935518028	1.00 (0.98-1.02)	-0.00228888659670707	0.00712541935159949	0.748037360607961	0.911943946118426	1.00 (0.98-1.01)	0.00893758661136412	0.012507546065505	0.477510869250857	1.01 (0.98-1.03)	-0.00211008212122571	0.0204212117578954	0.918030906989786	1.00 (0.96-1.04)	TRUE	0	0.0690421250863323	44.0550091356694	0.914974167452629	73.8794818060497	63	0.164264884113493	-0.00601583080728931	0.00414838581929386	0.152053648965098	NA	0.169
478	ebi-a-GCST90001869	kTIZaO	outcome	CD3 on resting CD4 regulatory T cell || id:ebi-a-GCST90001869	96	-6.68225175577283e-05	0.0120632742131335	0.995592011691703	1.00 (0.98-1.02)	0.0082163261440679	0.00961937118791579	0.393025324504899	1.01 (0.99-1.03)	0.00187558438815288	0.00605347105416557	0.756685531732122	0.911943946118426	1.00 (0.99-1.01)	0.00713555943924898	0.0119191793927651	0.550823124646184	1.01 (0.98-1.03)	0.00850040582608702	0.0187111249908606	0.650651443421784	1.01 (0.97-1.05)	TRUE	NA	0.0653169632711817	33.8248369711785	1.09456076437463	102.942252610246	95	0.27128330929182	0.000618007692676503	0.00326654842708118	0.850349554238069	NA	0.292
479	ebi-a-GCST90001870	fFkUG9	outcome	CD34 on Hematopoietic Stem Cell || id:ebi-a-GCST90001870	20	0.0087772763572764	0.0115412010407145	0.456793086229269	1.01 (0.99-1.03)	0.0052661096406446	0.0106226430360584	0.620075166071894	1.01 (0.98-1.03)	0.00330598372458733	0.00774259538147174	0.669389158576461	0.891239950583128	1.00 (0.99-1.02)	0.00611338384305857	0.0101656921636779	0.554698877379694	1.01 (0.99-1.03)	0.00738321567620109	0.0184663787174889	0.693748700681052	1.01 (0.97-1.04)	TRUE	7.12029805038296e-192	0.0587515665577885	33.0189537864152	0.3939775390735	10.0969258083057	19	0.950514162564972	-0.00285520631777573	0.00446638263878726	0.530701959086752	NA	0.96
480	ebi-a-GCST90001871	rYKnET	outcome	HVEM on T cell || id:ebi-a-GCST90001871	27	-0.0209834421598638	0.0151861004376123	0.179271529894185	0.98 (0.95-1.01)	-0.0160770294072363	0.0123306472072095	0.192292611870978	0.98 (0.96-1.01)	-0.00784323432245269	0.00835427924361178	0.347818873128498	0.740255910739952	0.99 (0.98-1.01)	-0.0205181830854642	0.0137368303014807	0.147301591134854	0.98 (0.95-1.01)	-0.0169009603684869	0.021718346812242	0.443482655333306	0.98 (0.94-1.03)	TRUE	4.40448867044323e-194	0.146279990025779	22.4855218508238	0.478382044446979	26.2793284686214	26	0.44783576976335	0.00523916184576268	0.00504781082368387	0.309248112044618	NA	0.469
481	ebi-a-GCST90001872	ir79GV	outcome	HVEM on naive CD8+ T cell || id:ebi-a-GCST90001872	29	-0.0245489915908019	0.0196868697260134	0.223116624871603	0.98 (0.94-1.01)	-0.00782152409372482	0.0128525011975361	0.542815816881136	0.99 (0.97-1.02)	-0.00551071520925578	0.010788805094738	0.60950450874054	0.857447050842329	0.99 (0.97-1.02)	-0.00933278193651454	0.019493285603541	0.635820609593719	0.99 (0.95-1.03)	-0.00410138049573067	0.0221599285623702	0.854499677712538	1.00 (0.95-1.04)	TRUE	4.43398621795273e-247	0.124872920733284	24.348395199917	0.555741883328549	44.5735640209193	28	0.0243579232411535	0.00695540966076497	0.0060311820724528	0.258918761943633	rs1799964, rs4898532, rs73390208	<0.001
482	ebi-a-GCST90001873	nzQBad	outcome	HVEM on Effector Memory CD8+ T cell || id:ebi-a-GCST90001873	20	-0.0064545785376116	0.020039720291334	0.751095736056031	0.99 (0.96-1.03)	0.00184316424819923	0.0147372136786736	0.900469157544543	1.00 (0.97-1.03)	0.000827530854169472	0.00938976874267301	0.929772460869509	0.972398132427996	1.00 (0.98-1.02)	0.00491522477015005	0.0168956139025042	0.774266511210433	1.00 (0.97-1.04)	0.0114270555533674	0.0267151169777131	0.673651196621861	1.01 (0.96-1.07)	TRUE	3.392619676507e-129	0.0508735752600358	22.9148879160761	0.360863893882989	26.5490911500964	19	0.115602436014357	0.00312865919575864	0.00709792721683973	0.664616999570316	NA	0.138
483	ebi-a-GCST90001874	rYKnET	outcome	HVEM on Terminally Differentiated CD8+ T cell || id:ebi-a-GCST90001874	26	-0.0238383286584775	0.0197292224408292	0.238712673521393	0.98 (0.94-1.01)	-0.00392373409021493	0.0126248297049134	0.755956462450538	1.00 (0.97-1.02)	-0.0107179649316123	0.00884862685670259	0.225796762525123	0.637941316098893	0.99 (0.97-1.01)	0.00603067846464334	0.0224648681817546	0.790556281231199	1.01 (0.96-1.05)	0.00119857105666141	0.0254297129352228	0.962781968218983	1.00 (0.95-1.05)	TRUE	2.72191835048853e-170	0.280378278659386	21.3617829401206	0.438541667234432	22.1301909324302	25	0.628215376723697	0.00438590906836538	0.00589460697410032	0.464066612548076	NA	0.647
484	ebi-a-GCST90001875	UQpxmD	outcome	HVEM on CD4+ T cell || id:ebi-a-GCST90001875	20	-0.0412583053215539	0.0158159771471338	0.0177731568935255	0.96 (0.93-0.99)	-0.0259817005260344	0.0129380033633455	0.0446253093207938	0.97 (0.95-1.00)	-0.022487564096258	0.00887903648245145	0.0113201292077325	0.17149458394599	0.98 (0.96-0.99)	-0.0296779649410148	0.0146982934224445	0.0578077921304635	0.97 (0.94-1.00)	-0.0296779649410148	0.0191042803662185	0.136809307343341	0.97 (0.94-1.01)	TRUE	7.4262051878786e-135	0.712685818854375	23.6750295317982	0.372454648998834	22.4853121756422	19	0.260772680117737	0.00834331223721698	0.00566198173741963	0.157871414821632	NA	0.295
485	ebi-a-GCST90001876	rYKnET	outcome	HVEM on Central Memory CD4+ T cell || id:ebi-a-GCST90001876	18	0.00912817921324354	0.0144301937737219	0.53594754206485	1.01 (0.98-1.04)	0.00549447423613412	0.0113293419513335	0.627692412459415	1.01 (0.98-1.03)	-0.00333153100267009	0.00789265910387591	0.672948366371912	0.891239950583128	1.00 (0.98-1.01)	0.00407483210216178	0.0116269047712011	0.730294171235394	1.00 (0.98-1.03)	-4.76674060216065e-05	0.0206622628960553	0.998186154574197	1.00 (0.96-1.04)	TRUE	1.2967500154582e-112	0.0657967307910146	22.9624007764404	0.325298404265096	27.5776596179453	17	0.0501215837217417	-0.0075638668022778	0.00635517335171884	0.251332161704139	NA	0.06
486	ebi-a-GCST90001877	2Hjefc	outcome	HVEM on naive CD4+ T cell || id:ebi-a-GCST90001877	14	-0.0485905340978943	0.021621863053618	0.0442128378498427	0.95 (0.91-0.99)	-0.0252557535743203	0.0173594150173399	0.145704274383877	0.98 (0.94-1.01)	-0.0277134927906932	0.011680672030491	0.017663666218886	0.214907938996446	0.97 (0.95-1.00)	-0.0314713641831208	0.0212931721301547	0.163222411788169	0.97 (0.93-1.01)	-0.00883612115180604	0.0278103519999364	0.755737290239181	0.99 (0.94-1.05)	TRUE	6.72068390034504e-83	0.762761794621672	22.9930748384164	0.253583115366443	12.8961780532716	13	0.455862841776343	0.00872893517046776	0.00760764387159273	0.273582061049411	rs2234161	0.047
487	ebi-a-GCST90001878	1xiUqh	outcome	HVEM on Effector Memory CD4+ T cell || id:ebi-a-GCST90001878	22	-0.00431988603317305	0.0282425390774905	0.879965080968202	1.00 (0.94-1.05)	-0.0064267883324049	0.0144211370352409	0.655849655708621	0.99 (0.97-1.02)	-0.0100703760792185	0.0100554301994866	0.316591736490318	0.706764427027315	0.99 (0.97-1.01)	-0.00738825848894745	0.0205393746677151	0.722654665362967	0.99 (0.95-1.03)	0.00380153867375069	0.0238862220982588	0.875069877134157	1.00 (0.96-1.05)	TRUE	9.69041005767514e-151	0.204197565004195	23.3086619517276	0.403664228159336	27.4907297955385	21	0.155194357526886	-0.002006161990692	0.00895583749273474	0.825025008654824	NA	0.169
488	ebi-a-GCST90001879	8PfeNy	outcome	HVEM on Terminally Differentiated CD4+ T cell || id:ebi-a-GCST90001879	25	-0.0125690236896015	0.018760103158021	0.509537488354676	0.99 (0.95-1.02)	-0.0106590641600784	0.0139706327428216	0.445485962124367	0.99 (0.96-1.02)	-0.00968558480828842	0.0105598301920901	0.359032460917127	0.750183010357246	0.99 (0.97-1.01)	-0.0144310765723126	0.0141757563526737	0.318825910612941	0.99 (0.96-1.01)	-0.0297539634869651	0.0223013042927956	0.194667035448678	0.97 (0.93-1.01)	TRUE	1.20840515466759e-166	0.189795051502696	21.9705568456291	0.434034337030636	37.5542527414985	24	0.0384922513924712	0.00103808266397514	0.00552786560962911	0.852687506708997	NA	0.053
489	ebi-a-GCST90001880	uvC9oY	outcome	HVEM on CD45RA- CD4+ T cell || id:ebi-a-GCST90001880	21	0.0132242674876276	0.0168068638275691	0.441081790094536	1.01 (0.98-1.05)	-0.00195247921350293	0.0131936302371443	0.882353419234063	1.00 (0.97-1.02)	0.00356940991194297	0.0084590307917403	0.673050997338909	0.891239950583128	1.00 (0.99-1.02)	-0.0108514711248157	0.022045899603584	0.627922226855188	0.99 (0.95-1.03)	-0.0138278843466368	0.0253911006009763	0.592052697586068	0.99 (0.94-1.04)	TRUE	6.36544868896439e-147	0.0701525851906433	23.9835490162911	0.396060471473871	27.4495189948088	20	0.123084181154454	-0.00451758829769395	0.00630913872351118	0.482675869095877	NA	0.103
490	ebi-a-GCST90001881	wZTn6E	outcome	HVEM on CD8+ T cell || id:ebi-a-GCST90001881	21	0.0281048993793666	0.0265835055088246	0.303663833820685	1.03 (0.98-1.08)	-0.0114420149553927	0.0167290153012179	0.493999003384311	0.99 (0.96-1.02)	0.00239864049780098	0.0111317942814772	0.829395802103057	0.946505875530321	1.00 (0.98-1.02)	-0.0181318808657598	0.0265500610797548	0.502484842822154	0.98 (0.93-1.03)	-0.0236633286184314	0.0326817829703682	0.477418289566807	0.98 (0.92-1.04)	TRUE	8.5353530991023e-137	0.0593869039154189	22.7304811939313	0.376186500395808	24.5832042311827	20	0.217844052817979	-0.00804537332054726	0.00737843905771548	0.289177538534291	NA	0.233
491	ebi-a-GCST90001882	wZTn6E	outcome	HVEM on Central Memory CD8+ T cell || id:ebi-a-GCST90001882	18	-0.0197360418796864	0.0178448556336423	0.285088258613737	0.98 (0.95-1.02)	-0.0139904756828628	0.0135725668259636	0.302638979561805	0.99 (0.96-1.01)	-0.00357266955861391	0.0091492104652065	0.696174703850796	0.902246580040253	1.00 (0.98-1.01)	-0.0168190465442041	0.0126525031963698	0.201311824933357	0.98 (0.96-1.01)	-0.0218319576829341	0.0245797292151959	0.386822850555503	0.98 (0.93-1.03)	TRUE	4.06687797165233e-122	0.0674569288673521	24.3999048290915	0.344938616605996	18.7564736665391	17	0.342688123824957	0.00657506211735272	0.00612748932033788	0.299169672229352	NA	0.368
492	ebi-a-GCST90001883	2Hjefc	outcome	CD16-CD56 on Natural Killer T || id:ebi-a-GCST90001883	62	-0.022453187670256	0.0153641029353221	0.149121812668959	0.98 (0.95-1.01)	-0.000996150144639657	0.0122267707673189	0.935065897178062	1.00 (0.98-1.02)	-0.00244813239305653	0.00793152827460386	0.757581433190501	0.911943946118426	1.00 (0.98-1.01)	-0.00196724824239941	0.0166829695912484	0.906518836710011	1.00 (0.97-1.03)	0.00271547538614253	0.0242735425214001	0.911293981636544	1.00 (0.96-1.05)	TRUE	0	0.066319404446009	35.3407211117285	0.686535763258058	70.3108451457211	61	0.194012777610289	0.00682080815803094	0.00438224697105637	0.12485732481361	NA	0.195
493	ebi-a-GCST90001884	qFEtR2	outcome	CD16-CD56 on Natural Killer || id:ebi-a-GCST90001884	79	0.00370767685453538	0.0104833464452921	0.72455049112162	1.00 (0.98-1.02)	0.0117436530027027	0.00858433078025089	0.171301556783181	1.01 (0.99-1.03)	0.00464437147000133	0.00557735950935291	0.405003404650103	0.7663079536177	1.00 (0.99-1.02)	0.00897711224786191	0.0101065145851619	0.377137246459436	1.01 (0.99-1.03)	0.0119648256165347	0.0168527583965314	0.479844589915442	1.01 (0.98-1.05)	TRUE	NA	0.150828225446685	47.371640001231	1.13371097151787	97.4922614694453	78	0.0669126662895757	0.000392112864559003	0.00351538976722229	0.911476979364566	NA	0.061
494	ebi-a-GCST90001885	JDVDq2	outcome	CD16-CD56 on HLA DR+ Natural Killer || id:ebi-a-GCST90001885	26	-0.000234358713517819	0.0158897672171068	0.988354325804073	1.00 (0.97-1.03)	-0.0023615390101393	0.014434331956786	0.870041555787292	1.00 (0.97-1.03)	-0.00355241888161184	0.0099991481698517	0.722385716440349	0.911526628790589	1.00 (0.98-1.02)	-0.00330588263367443	0.0136051969995345	0.809998273228486	1.00 (0.97-1.02)	-0.000963802418792958	0.0223623760875695	0.965964782797367	1.00 (0.96-1.04)	TRUE	1.42926024882007e-150	0.0593096366259552	23.8097363960647	0.206630875930123	32.7840534695145	25	0.136555733819085	-0.00134171325891634	0.00436348435968322	0.761125439954798	NA	0.193
495	ebi-a-GCST90001886	UQpxmD	outcome	CD28 on CD39+ activated CD4 regulatory T cell || id:ebi-a-GCST90001886	35	0.00115829217753526	0.0124658408654372	0.926531094127344	1.00 (0.98-1.03)	0.000737009098052937	0.0130703838232241	0.955032942170291	1.00 (0.98-1.03)	-0.00948413697620843	0.00850053130412254	0.264545825524591	0.667691967385666	0.99 (0.97-1.01)	0.00199152998753022	0.0123088111115772	0.872423321050901	1.00 (0.98-1.03)	0.00199152998753022	0.0217686546077237	0.92764322412266	1.00 (0.96-1.05)	TRUE	5.23753272425614e-273	0.178626412491236	28.6465280089733	0.338441112547926	35.7091698146859	34	0.388006812167886	-0.00448717188076459	0.00378075613699471	0.243762696297218	NA	0.434
496	ebi-a-GCST90001887	niHtOH	outcome	CD28 on secreting CD4 regulatory T cell || id:ebi-a-GCST90001887	25	0.00603154184868299	0.0144788986411668	0.680851599261103	1.01 (0.98-1.04)	0.00953638260467771	0.0126543867588735	0.451087700306626	1.01 (0.98-1.03)	0.00141696508738989	0.00881443777774987	0.872286356241519	0.963341966802283	1.00 (0.98-1.02)	0.0053578311485783	0.0128165971254111	0.679635706527656	1.01 (0.98-1.03)	-0.0144307561258138	0.0210038599924593	0.498635352452364	0.99 (0.95-1.03)	TRUE	2.70394981111118e-200	0.0522980332665177	31.5117303618252	0.265213751350492	30.2740136571609	24	0.175835220336001	-0.00208759193870823	0.00470659929662501	0.661515529623461	NA	0.213
497	ebi-a-GCST90001888	uvC9oY	outcome	CD28 on CD39+ secreting CD4 regulatory T cell || id:ebi-a-GCST90001888	41	0.0170599746407722	0.0234608864523081	0.471466628752924	1.02 (0.97-1.07)	0.00223454657807671	0.0153223751355928	0.884051233075086	1.00 (0.97-1.03)	0.0168540304551836	0.0121987033226575	0.167086949825363	0.569969501740724	1.02 (0.99-1.04)	0.00529110460201682	0.0148856704405923	0.724120481772891	1.01 (0.98-1.04)	0.0177240094406225	0.0261802520863178	0.502303183114701	1.02 (0.97-1.07)	TRUE	0	0.564595483835403	33.4398049020311	0.457972029056092	64.6184546924763	40	0.00814378176748983	-5.67492212107771e-05	0.0054958783312719	0.99181400814444	NA	0.006
498	ebi-a-GCST90001889	iEulkS	outcome	CD28 on activated & secreting CD4 regulatory T cell || id:ebi-a-GCST90001889	35	-0.000266621981805616	0.0140388440788768	0.984962066545391	1.00 (0.97-1.03)	-0.0220498561164183	0.0139174627659362	0.113118604153304	0.98 (0.95-1.01)	-0.0149898164638413	0.00898046901154194	0.0950861866557872	0.453679191233494	0.99 (0.97-1.00)	-0.0156219490960313	0.015487063919273	0.320239119891817	0.98 (0.96-1.01)	-0.0510878789485266	0.0244384524667575	0.044124648927294	0.95 (0.91-1.00)	TRUE	8.01106481789413e-271	0.391996726852446	28.5460542693674	0.336993550834156	38.6005619194861	34	0.269396249201228	-0.00596646682030228	0.00421441869904591	0.16622480185143	NA	0.281
499	ebi-a-GCST90001890	niHtOH	outcome	CD28 on CD45RA+ CD4+ T cell || id:ebi-a-GCST90001890	26	0.00508891505241587	0.0373137138526015	0.892656953764293	1.01 (0.93-1.08)	-0.0318423166880243	0.0195223311355103	0.102875246916266	0.97 (0.93-1.01)	-0.012031365917512	0.016725903637481	0.47194050114917	0.794002281104836	0.99 (0.96-1.02)	-0.0295155744670054	0.0237218062610546	0.224951587810795	0.97 (0.93-1.02)	-0.0649457391526931	0.0412466739188704	0.127927439265628	0.94 (0.86-1.02)	TRUE	5.04033180800879e-235	0.231136845315532	34.7450987522458	0.303324189731328	48.6034235404897	25	0.00315559713612047	-0.00471095362178588	0.00914323724106489	0.611099412972052	rs3181102	<0.001
500	ebi-a-GCST90001891	BUyCf5	outcome	CD28 on CD45RA- CD4 not regulatory T cell || id:ebi-a-GCST90001891	30	-0.0252602754078497	0.0294695984154573	0.398631631543943	0.98 (0.92-1.03)	-0.0348228718492879	0.0172153642399715	0.0430959701428806	0.97 (0.93-1.00)	-0.0275247309836788	0.011565440077596	0.0173167673808242	0.214258308271215	0.97 (0.95-1.00)	-0.039620106359972	0.0201146869040427	0.0584894809249292	0.96 (0.92-1.00)	-0.0596535581939386	0.0287840980903221	0.0472177963037105	0.94 (0.89-1.00)	TRUE	1.18945358499973e-287	0.881410178667509	34.9386321163146	0.35111561855214	23.3457055944685	29	0.760489765064578	-0.000547071787636405	0.00654839534850037	0.934014312662115	NA	0.767
501	ebi-a-GCST90001892	Z3KpJI	outcome	CD28 on CD39+ CD4+ T cell || id:ebi-a-GCST90001892	76	-0.0024055025375125	0.0131029934630572	0.854841768775211	1.00 (0.97-1.02)	0.0011353720205993	0.0104595295531131	0.913560172233061	1.00 (0.98-1.02)	-0.00541907009310755	0.00641981707336924	0.3986046064631	0.7663079536177	0.99 (0.98-1.01)	-0.00225848582441168	0.0101050877987549	0.823754136212857	1.00 (0.98-1.02)	-0.0149275771066372	0.019557604850637	0.447701398971378	0.99 (0.95-1.02)	TRUE	0	0.179080564689104	38.4235906047866	0.966307290144146	93.4083748499853	75	0.0737287326399318	-0.00100706293017536	0.00365641790033043	0.783758606821797	NA	0.093
502	ebi-a-GCST90001893	mDFXCb	outcome	CD28 on CD28+ CD45RA- CD8+ T cell || id:ebi-a-GCST90001893	34	-0.0358040545059527	0.0250083824849424	0.161930278550322	0.96 (0.92-1.01)	-0.0299008186783537	0.0169237187917818	0.0772618047849457	0.97 (0.94-1.00)	-0.00616579023786413	0.0113773917437773	0.587864287070441	0.84404118855	0.99 (0.97-1.02)	-0.0273045772425795	0.0185983578014388	0.151540178074289	0.97 (0.94-1.01)	0.0045441265752405	0.0310280288716209	0.884455353004724	1.00 (0.95-1.07)	TRUE	3.36013194348626e-304	0.110254287205839	32.132527130062	0.366808181086275	36.928293744125	33	0.292195925583253	0.0074945823998211	0.00556342345020888	0.187405240535291	NA	0.296
503	ebi-a-GCST90001894	BCa5Gq	outcome	CD28 on CD28+ CD4+ T cell || id:ebi-a-GCST90001894	41	0.00794730614927407	0.013529302024727	0.560311252771262	1.01 (0.98-1.04)	-0.00411539005029043	0.0139728844110148	0.768355326531936	1.00 (0.97-1.02)	-0.00688064196940921	0.00854281031204857	0.420571162952481	0.7663079536177	0.99 (0.98-1.01)	-0.00427114968764455	0.0133733461408812	0.751102113912228	1.00 (0.97-1.02)	-0.0569007222887684	0.0266384947591839	0.0388486228448691	0.94 (0.90-1.00)	TRUE	0	0.136100848531454	29.6303600535894	0.408915416163071	40.5593616240673	40	0.445599758013613	-0.0053448716324476	0.00378160114805079	0.165473915518683	NA	0.446
504	ebi-a-GCST90001895	iEulkS	outcome	CD28 on CD28+ CD4-CD8- T cell || id:ebi-a-GCST90001895	3	0.704347651259719	0.274025933283529	0.236205407084666	2.02 (1.18-3.46)	-0.0653102540806876	0.0816172367649047	0.423593927476956	0.94 (0.80-1.10)	-0.0836539622908666	0.120066346005848	0.485971066125181	0.795423493882023	0.92 (0.73-1.16)	-0.131159060903661	0.0871742473890344	0.271354271041383	0.88 (0.74-1.04)	0.129207177679706	0.156550251470511	0.495954901881571	1.14 (0.84-1.55)	TRUE	9.71888415430715e-16	0.675491676252527	23.0121854517159	0.0234798208689427	8.73926110925688	2	0.0126559153737672	-0.114655457882915	0.0389854823483517	0.208657886697133	NA	NA
505	ebi-a-GCST90001896	2frYeC	outcome	CD28 on CD28+ CD45RA+ CD8+ T cell || id:ebi-a-GCST90001896	32	0.0232672890309789	0.0155786437215736	0.145740530867074	1.02 (0.99-1.06)	0.0202089693160085	0.0141784549986916	0.154061994045516	1.02 (0.99-1.05)	0.00533011085805143	0.0091125371974942	0.558601096646251	0.841324891156557	1.01 (0.99-1.02)	0.0228976374852173	0.0136383047856431	0.103221205111099	1.02 (1.00-1.05)	-0.0280995594268672	0.0253659316307178	0.276483571521698	0.97 (0.93-1.02)	TRUE	0	0.10002176031244	37.1243011675838	0.392975060494062	34.1245696648723	31	0.319774101301306	-0.00628999347217103	0.00435696907649561	0.159196337982757	NA	0.313
506	ebi-a-GCST90001897	zMyyiK	outcome	CD28 on CD39+ CD8+ T cell || id:ebi-a-GCST90001897	21	-0.0330670731204922	0.00937626910150817	0.0022545852546036	0.97 (0.95-0.99)	-0.0252192078274567	0.0109143480257126	0.0208523492587875	0.98 (0.95-1.00)	-0.0270997472757834	0.00664613058417927	4.5518118016192e-05	0.00553803769197003	0.97 (0.96-0.99)	-0.0268172123492536	0.00868019221303168	0.00578120888752579	0.97 (0.96-0.99)	-0.0442581103966816	0.0244287388853874	0.0850734420171647	0.96 (0.91-1.00)	TRUE	1.44251400176867e-116	0.530965915132476	23.7356933842329	0.169664837573104	30.0259264926205	20	0.0694346463743797	0.00585307170153358	0.00473518683073399	0.231492715200456	NA	0.149
507	ebi-a-GCST90001898	wZTn6E	outcome	CD28 on CD4+ T cell || id:ebi-a-GCST90001898	41	-0.000367661735259572	0.0172863378304957	0.983139584155357	1.00 (0.97-1.03)	-0.00844528573797336	0.015578903540946	0.587751293297869	0.99 (0.96-1.02)	-0.00923438495186745	0.00920346662421394	0.31568747515154	0.706764427027315	0.99 (0.97-1.01)	-0.0225878702917706	0.0213454838415399	0.296311432555678	0.98 (0.94-1.02)	-0.0245195511503537	0.0282345033950576	0.390342407998462	0.98 (0.92-1.03)	TRUE	0	0.189365182460784	28.7524612575809	0.397478924876496	43.2925976637163	40	0.332649418002904	-0.00262327043697616	0.00424326700854497	0.540024532669475	NA	0.317
508	ebi-a-GCST90001899	iEulkS	outcome	CD28 on CD4 regulatory T cell || id:ebi-a-GCST90001899	32	-0.0153381051798502	0.00980166815130871	0.128107626335343	0.98 (0.97-1.00)	-0.0218614307049481	0.011180944295963	0.050554736910757	0.98 (0.96-1.00)	-0.0199308761817532	0.00764315453940342	0.00911590013473199	0.162307490203765	0.98 (0.97-1.00)	-0.0219161627025734	0.0106990952362314	0.0490682750433661	0.98 (0.96-1.00)	-0.0357246663010872	0.0178723169734185	0.0544541927358022	0.96 (0.93-1.00)	TRUE	1.03787305240113e-219	0.538107328171904	26.4489489135798	0.286312359354365	29.1100555770875	31	0.563501441826519	-0.00247609463205815	0.00330828657473006	0.460015346121862	NA	0.628
509	ebi-a-GCST90001900	zMyyiK	outcome	CD28 on resting CD4 regulatory T cell || id:ebi-a-GCST90001900	21	-0.0367844804534033	0.0283341072001875	0.209743160959831	0.96 (0.91-1.02)	-0.0301755537995985	0.0166129613219252	0.0693111495440465	0.97 (0.94-1.00)	-0.0319897410933782	0.011864468955683	0.00701220568361242	0.149621243687013	0.97 (0.95-0.99)	-0.0297048549842588	0.0167560318486911	0.0914963586895145	0.97 (0.94-1.00)	-0.0310702407136703	0.0254511413831962	0.236367044079012	0.97 (0.92-1.02)	TRUE	1.51636728661634e-238	0.921424694616844	43.5700214956817	0.303907895562839	14.6130020743594	20	0.798106978942725	0.00144607406824271	0.00776019973373675	0.854149446212056	NA	0.84
510	ebi-a-GCST90001901	wZTn6E	outcome	CD28 on CD39+ resting CD4 regulatory T cell || id:ebi-a-GCST90001901	21	-0.016063531436036	0.00830065568496626	0.0679910986983993	0.98 (0.97-1.00)	-0.016189981595922	0.00985310158216799	0.10035488870302	0.98 (0.97-1.00)	-0.0102251791851414	0.00692706038616518	0.139911416933164	0.523770945442101	0.99 (0.98-1.00)	-0.0138929203660746	0.00820910890600158	0.106095581924589	0.99 (0.97-1.00)	-0.00437277078713585	0.0158995221706112	0.786117931333145	1.00 (0.97-1.03)	TRUE	2.33237045122288e-122	0.122336868911218	24.1370020300158	0.189578452301431	23.1414768710924	20	0.281901242919721	0.00574015851517148	0.00396500927490579	0.164000203041391	NA	0.37
511	ebi-a-GCST90001902	wZTn6E	outcome	CD28 on activated CD4 regulatory T cell || id:ebi-a-GCST90001902	26	-0.00419568047865599	0.0159803549857291	0.795136213547848	1.00 (0.97-1.03)	-0.0281050762298101	0.0156564771580864	0.0726364045581772	0.97 (0.94-1.00)	-0.0170152949374889	0.0104530450398246	0.103570786241214	0.471107105656562	0.98 (0.96-1.00)	-0.0298718569274598	0.0203242663667771	0.154099479369524	0.97 (0.93-1.01)	-0.02566534709273	0.024206997654359	0.299169486360265	0.97 (0.93-1.02)	TRUE	8.47940996816783e-188	0.376831069199244	28.6109762997539	0.251219846988446	23.6645265742519	25	0.538818636914676	-0.00427966635927139	0.00403523072854362	0.299439975682871	NA	0.509
512	ebi-a-GCST90001903	UQpxmD	outcome	CD86 on myeloid Dendritic Cell || id:ebi-a-GCST90001903	33	-0.0342449694871525	0.0257707397271828	0.193602317667309	0.97 (0.92-1.02)	-0.0279256725053489	0.016417020526079	0.0889393203200312	0.97 (0.94-1.00)	-0.0392471545001048	0.0118345205458145	0.000912086389063721	0.0605293694560469	0.96 (0.94-0.98)	-0.00071414715080767	0.0274149717666771	0.979379606770919	1.00 (0.95-1.05)	0.000707710003215622	0.0348382413547654	0.983918890989486	1.00 (0.93-1.07)	TRUE	6.18738528906901e-299	0.978520236162253	32.855286773581	0.366553773306538	21.7323469409941	32	0.91436250830765	-0.00117314338146363	0.00536893477039296	0.828467178149973	NA	0.92
513	ebi-a-GCST90001904	If6nSf	outcome	CD86 on CD62L+ myeloid Dendritic Cell || id:ebi-a-GCST90001904	22	0.043151994140009	0.0178361430098826	0.0251992806751148	1.04 (1.01-1.08)	0.0271535206401858	0.0163750674084442	0.0972723749030868	1.03 (1.00-1.06)	0.0118888879238883	0.0113729102149934	0.295852452590603	0.689935869627013	1.01 (0.99-1.03)	0.0357771191051079	0.0193980771517564	0.0792845617225796	1.04 (1.00-1.08)	0.00272406516268864	0.0305489618782737	0.929791397197343	1.00 (0.94-1.06)	TRUE	1.668695701182e-117	0.149739656604352	22.433142123682	0.170656942996991	22.243761952974	21	0.385581431753056	-0.0112243973985738	0.00493303898619052	0.0340394147888764	NA	0.39
514	ebi-a-GCST90001905	8PfeNy	outcome	CD86 on monocyte || id:ebi-a-GCST90001905	18	0.0100220602372776	0.0153207100093477	0.522306574379653	1.01 (0.98-1.04)	0.00873493578790366	0.0150804013108121	0.562437796363155	1.01 (0.98-1.04)	0.00930715650096594	0.010952369899959	0.39544479082667	0.7663079536177	1.01 (0.99-1.03)	0.00665203467380174	0.0151008038316209	0.665118863032349	1.01 (0.98-1.04)	0.00238965579103462	0.023779746030165	0.921129985217066	1.00 (0.96-1.05)	TRUE	3.37782328649217e-94	0.104443208399748	22.277453202779	0.139663007838849	11.7333080329112	17	0.816010462895979	-0.000341049971431319	0.0051107444552484	0.94762185424064	NA	0.854
515	ebi-a-GCST90001906	2Hjefc	outcome	CD86 on granulocyte || id:ebi-a-GCST90001906	23	-0.0111213464547696	0.0251380660202668	0.662715179895988	0.99 (0.94-1.04)	0.00187541425793773	0.0213334890109663	0.929948683956634	1.00 (0.96-1.04)	-0.0181252336673097	0.0140497739113882	0.197025321071341	0.599285351591995	0.98 (0.96-1.01)	0.006406571112412	0.0272294062457808	0.816166650184412	1.01 (0.95-1.06)	0.00437564212030772	0.0385147357949369	0.910577707858987	1.00 (0.93-1.08)	TRUE	1.50341557057671e-130	0.330216706470048	23.4723563584779	0.188069996187223	19.0515223516756	22	0.64214474871163	-0.00186676044363878	0.00555593860294471	0.740209538847868	NA	0.686
516	ebi-a-GCST90001907	ROdtaS	outcome	CCR7 on naive CD4+ T cell || id:ebi-a-GCST90001907	24	0.000585625663575332	0.0114208329547944	0.959567556454602	1.00 (0.98-1.02)	-0.000630463009704153	0.00990965689392861	0.949271951499209	1.00 (0.98-1.02)	-0.00743114994767886	0.00767369590259239	0.332848358443168	0.725311348249292	0.99 (0.98-1.01)	-0.000186517386881302	0.00859688947176992	0.982877649573574	1.00 (0.98-1.02)	-0.0097506762700374	0.0261721280525429	0.712887379466125	0.99 (0.94-1.04)	TRUE	3.6819219303609e-184	0.0950895097997997	30.5987540001795	0.248682799184218	31.8452175978828	23	0.103405416174684	-0.0053165935719291	0.00468524193453569	0.268691624699538	NA	0.186
517	ebi-a-GCST90001908	suoHTa	outcome	CCR7 on naive CD8+ T cell || id:ebi-a-GCST90001908	26	0.0306697865357977	0.025286863099249	0.236981509355733	1.03 (0.98-1.08)	-0.00235541035857509	0.0195240475809485	0.903974997763205	1.00 (0.96-1.04)	0.00721105596893394	0.0127152953972621	0.57063491868901	0.842072278502689	1.01 (0.98-1.03)	-0.0178024643841426	0.0353772130833782	0.619215759303239	0.98 (0.92-1.05)	-0.0226406581188275	0.0358231406618896	0.533116612567252	0.98 (0.91-1.05)	TRUE	5.31184791419364e-147	0.087425678893529	23.2090497415188	0.205729120339499	28.1713056673237	25	0.300027630212438	-0.00636278356019678	0.00580895939109399	0.284238572727754	NA	0.275
518	ebi-a-GCST90001909	UQpxmD	outcome	CD45 on CD14+ monocyte || id:ebi-a-GCST90001909	17	-0.0293557946094983	0.0199165845631603	0.161174501730234	0.97 (0.93-1.01)	-0.0450092761163796	0.0205087550095551	0.0281896347890176	0.96 (0.92-1.00)	-0.0207292376084736	0.013584682216289	0.127027968129936	0.506723588715045	0.98 (0.95-1.01)	-0.0440705643964023	0.0188835231183323	0.0329741207302302	0.96 (0.92-0.99)	-0.0321220619865803	0.0353797558640441	0.377391772052762	0.97 (0.90-1.04)	TRUE	8.76582244187043e-92	0.265577911802844	23.4284109320493	0.127083794862764	17.134238221127	16	0.376962462666832	0.00362099015389247	0.00580409779855242	0.54208636823071	NA	0.321
519	ebi-a-GCST90001910	hgfJiA	outcome	CD45 on B cell || id:ebi-a-GCST90001910	29	-0.00212400470149725	0.0144749042961735	0.884429750141301	1.00 (0.97-1.03)	-0.0027098392889245	0.0127002149105562	0.831038720087996	1.00 (0.97-1.02)	-0.000191154717728567	0.00884347710719519	0.982754801055067	0.98681018537854	1.00 (0.98-1.02)	0.000331282992125148	0.011129457180964	0.976464577809777	1.00 (0.98-1.02)	-0.0026005424526156	0.0236773105478448	0.913325498397356	1.00 (0.95-1.04)	TRUE	3.83375910856277e-166	0.0500312144231237	23.4521907021752	0.217012092928219	40.8672185042723	28	0.0552293262319492	0.000849992341690195	0.00420259897433631	0.841234452616146	NA	0.095
520	ebi-a-GCST90001911	ZWYkl1	outcome	CD45 on Natural Killer || id:ebi-a-GCST90001911	31	-0.0253228321298971	0.02167238181444	0.252146133347722	0.97 (0.93-1.02)	-0.0194737497360773	0.0177478030216106	0.272532789475099	0.98 (0.95-1.02)	0.0018029880474238	0.0122835013846149	0.883304661584521	0.964987558251027	1.00 (0.98-1.03)	-0.0193625100628224	0.0209318742838501	0.362334347988253	0.98 (0.94-1.02)	-0.0159085175849126	0.03007139649073	0.600680970701009	0.98 (0.93-1.04)	TRUE	4.83954587850901e-187	0.0533567774541794	24.1441644036408	0.23848107334361	30.7844968341819	30	0.426056178858392	0.00727864886974495	0.00479106772840644	0.139537400630042	NA	0.429
521	ebi-a-GCST90001912	pO1Xhi	outcome	CD45 on HLA DR+ Natural Killer || id:ebi-a-GCST90001912	14	0.0149417031921848	0.0224542370446928	0.518362014516083	1.02 (0.97-1.06)	0.0103537857539346	0.0219679547478049	0.637417132829948	1.01 (0.97-1.05)	0.00873209696788867	0.0155209680710715	0.573707277500014	0.842072278502689	1.01 (0.98-1.04)	0.00879168295826255	0.0212455696166465	0.685757054288325	1.01 (0.97-1.05)	0.0183582079184546	0.0322553507061987	0.57895420108887	1.02 (0.96-1.08)	TRUE	1.60046669125071e-67	0.0802760383769408	21.0381552773428	0.0985036801714448	8.61566934947964	13	0.801311352554549	-0.00222967160341324	0.00582634142306011	0.708643147953218	NA	0.85
522	ebi-a-GCST90001913	A7LkWw	outcome	CD45 on granulocyte || id:ebi-a-GCST90001913	20	0.0174021645242867	0.022761735824499	0.454454875366706	1.02 (0.97-1.06)	0.0233708437011081	0.0202488511927324	0.248425881761595	1.02 (0.98-1.07)	0.0257418280439121	0.0135983737136923	0.0583568269408011	0.357987257704074	1.03 (1.00-1.05)	0.0228024088020199	0.0220855265121834	0.314820886540562	1.02 (0.98-1.07)	0.0188947321565874	0.0301817872476176	0.538743299860692	1.02 (0.96-1.08)	TRUE	3.17991544914362e-106	0.488863258561	22.7574419776312	0.145265758402594	18.8033261634784	19	0.469516728714943	0.00247413817341064	0.00536624703445315	0.650280945343995	NA	0.504
523	ebi-a-GCST90001914	rYKnET	outcome	CD45 on lymphocyte || id:ebi-a-GCST90001914	21	-0.0216191385791216	0.0206416452205582	0.308077251081978	0.98 (0.94-1.02)	-0.000865816310571321	0.0194661228949339	0.964523302230751	1.00 (0.96-1.04)	-0.00755878265047799	0.0127204563304627	0.552363238003756	0.841324891156557	0.99 (0.97-1.02)	-0.00843225771481476	0.0173204542920068	0.631665678679266	0.99 (0.96-1.03)	0.016066778991638	0.0353671173138337	0.654514915393883	1.02 (0.95-1.09)	TRUE	3.19112145893854e-104	0.0796679862952824	21.3211121448251	0.142937471458163	23.4657764264312	20	0.266506591577204	0.0045323051619	0.00493851502049036	0.370255232947431	NA	0.283
524	ebi-a-GCST90001915	wZTn6E	outcome	CD45 on T cell || id:ebi-a-GCST90001915	17	-0.0234583731719591	0.0153443236948087	0.147126026703211	0.98 (0.95-1.01)	-0.0219262452430525	0.0144194600105508	0.128359996917629	0.98 (0.95-1.01)	-0.0158938534031857	0.0108979050269203	0.144721506199602	0.538763818911517	0.98 (0.96-1.01)	-0.0185411119832999	0.0132419685414728	0.180552610327541	0.98 (0.96-1.01)	-0.000385908066036111	0.0231270113945909	0.986893053214847	1.00 (0.96-1.05)	TRUE	7.33633624028802e-84	0.169715890952782	21.5916139580859	0.117167874459013	19.587208938792	16	0.23939047976679	0.00413075957967153	0.00509008981927586	0.429751667153384	rs7744381	0.009
525	ebi-a-GCST90001916	1vECKl	outcome	CD45 on CD4+ T cell || id:ebi-a-GCST90001916	15	0.0387183274180119	0.0635117287758192	0.552616978298505	1.04 (0.92-1.18)	0.0404800575529394	0.0287527230076428	0.159169965321803	1.04 (0.98-1.10)	0.018895406841988	0.0197681578040249	0.339147685536344	0.734696453795539	1.02 (0.98-1.06)	0.0610074724254264	0.0419119081352987	0.167556314328208	1.06 (0.98-1.15)	-0.051368576894129	0.0516694142638613	0.337009841954379	0.95 (0.86-1.05)	TRUE	3.79564393724862e-76	0.211726199788391	22.4212085679775	0.107307609553858	22.5942905390362	14	0.0672000045352561	-0.00377678337641138	0.0110449427462765	0.737855589685055	rs3104376, rs7657718	<0.001
526	ebi-a-GCST90001917	99tKRi	outcome	CD45 on CD8+ T cell || id:ebi-a-GCST90001917	21	0.00126283274997792	0.00501654363591024	0.803949729543444	1.00 (0.99-1.01)	0.00892456048135522	0.0060775594526268	0.141983444164236	1.01 (1.00-1.02)	0.00220892470483542	0.00418353808026515	0.597496582183373	0.847762806783834	1.00 (0.99-1.01)	0.00299549465609206	0.00485652228087495	0.544325943449209	1.00 (0.99-1.01)	-0.00105090923828874	0.00843112448944037	0.902047824368561	1.00 (0.98-1.02)	TRUE	3.9285129944802e-106	0.0528023359811521	21.6887137704442	0.145372532969456	23.1386424187398	20	0.282038295220181	0.00205171801644146	0.00438784126581013	0.645395101246755	NA	0.308
527	ebi-a-GCST90001918	wZTn6E	outcome	CD45 on HLA DR+ T cell || id:ebi-a-GCST90001918	18	-0.0188066069750955	0.0170820343143513	0.287202717781519	0.98 (0.95-1.01)	-0.0175587748999935	0.0163433186547576	0.282656783063103	0.98 (0.95-1.01)	-0.0107855006457992	0.0118078075460713	0.361021108549904	0.750183010357246	0.99 (0.97-1.01)	-0.014451593502332	0.0145807476582694	0.335514850351223	0.99 (0.96-1.01)	0.00178762702254071	0.0255036701252429	0.944937629671783	1.00 (0.95-1.05)	TRUE	1.00924204932309e-106	0.126499802657125	25.2924894467483	0.147258204062133	14.3518908792668	17	0.642055266076572	0.00340397843897189	0.00523847057385908	0.525039228844418	NA	0.704
528	ebi-a-GCST90001919	2Hjefc	outcome	CD45 on Natural Killer T || id:ebi-a-GCST90001919	24	-0.0135073749781997	0.0155792677151544	0.395295044725892	0.99 (0.96-1.02)	-0.0171367086910616	0.0160169919962104	0.284660698777319	0.98 (0.95-1.01)	-0.0148081231064269	0.00953055763910426	0.120243581266714	0.498737581390348	0.99 (0.97-1.00)	-0.0128212168712045	0.0139839960811751	0.36873588608823	0.99 (0.96-1.01)	0.000171979004295886	0.026848983167741	0.994944484551231	1.00 (0.95-1.05)	TRUE	1.81379833102265e-121	0.191054966047709	21.5729086024366	0.165266398942256	33.4782534128594	23	0.0730880610250271	-0.000729073658537144	0.00573231555557847	0.899948075377045	NA	0.101
529	ebi-a-GCST90001920	suoHTa	outcome	CD45 on HLA DR+ CD4+ T cell || id:ebi-a-GCST90001920	24	0.0260432985992558	0.0186439105591536	0.176382574359262	1.03 (0.99-1.06)	0.0125730590535898	0.0180875623338277	0.486978968224457	1.01 (0.98-1.05)	0.0220389163434924	0.0117984847935224	0.0617697887984127	0.362271351098849	1.02 (1.00-1.05)	0.018897325993032	0.0175474730804046	0.292680028452271	1.02 (0.98-1.05)	0.0500017086115705	0.0285068635466473	0.092743651101366	1.05 (0.99-1.11)	TRUE	5.04810622644851e-141	0.384913952335541	24.501563466234	0.190707880336462	28.4742829889676	23	0.198376369953183	-0.00145219317967005	0.00470332901089917	0.760410056559236	rs139435103, rs3764232	0.008
530	ebi-a-GCST90001921	naujZr	outcome	CD45 on HLA DR+ CD8+ T cell || id:ebi-a-GCST90001921	19	-0.00555299310412757	0.010167079325384	0.592042787766389	0.99 (0.97-1.01)	0.00152378001438613	0.011638426199756	0.895833341955087	1.00 (0.98-1.02)	-0.00804676322979724	0.0084187869903114	0.339168088943968	0.734696453795539	0.99 (0.98-1.01)	-0.000957971738377722	0.0110341569351377	0.931774094104729	1.00 (0.98-1.02)	-0.000218686072696955	0.0196042852509605	0.991222478736251	1.00 (0.96-1.04)	TRUE	8.59795329844969e-101	0.0856014950083849	22.6692712498873	0.139800576915049	14.7271656756372	18	0.680607885997669	-0.0017484036598693	0.00399653591591548	0.667270539018036	NA	0.719
531	ebi-a-GCST90001922	Tj5sjb	outcome	CD127 on T cell || id:ebi-a-GCST90001922	18	0.0670218201380892	0.0558227163909281	0.247373097563479	1.07 (0.96-1.19)	-0.0444685240065826	0.0253236662412569	0.079087288698137	0.96 (0.91-1.01)	-0.0292191943581579	0.018481422155595	0.113877222064832	0.489002188866631	0.97 (0.94-1.01)	-0.0547999086017745	0.0480521042333752	0.269921165996957	0.95 (0.86-1.04)	-0.0465606133974603	0.0495640053605283	0.360680465369752	0.95 (0.87-1.05)	TRUE	3.60545657504566e-91	0.497563752169003	21.7556177092764	0.133199295142257	14.3527033770732	17	0.641997159931971	-0.0185748860307193	0.0101663989980029	0.0863998333830027	NA	0.644
532	ebi-a-GCST90001923	2Hjefc	outcome	CD127 on CD45RA- CD4 not regulatory T cell || id:ebi-a-GCST90001923	19	0.00753801874804245	0.0142551696301378	0.603786035630648	1.01 (0.98-1.04)	0.0119767115734826	0.0142104488890558	0.399334590546907	1.01 (0.98-1.04)	0.0048973001889333	0.0106213687805005	0.644741245840839	0.873211705869782	1.00 (0.98-1.03)	0.0130998988585153	0.01417489098538	0.367625893480114	1.01 (0.99-1.04)	0.0161424334347762	0.0271654040471436	0.559755160397096	1.02 (0.96-1.07)	TRUE	1.51012717981269e-96	0.0598021091505829	21.6928862015857	0.140185945811755	14.3082975168258	18	0.708783888810417	-0.00121797403636619	0.00438522062219393	0.784557471933224	NA	0.763
533	ebi-a-GCST90001924	Tj5sjb	outcome	CD127 on CD28+ CD4+ T cell || id:ebi-a-GCST90001924	24	-0.00757346723875744	0.0170990040745179	0.662149166454072	0.99 (0.96-1.03)	-0.0107274935250672	0.0141615005884353	0.448743733716384	0.99 (0.96-1.02)	-0.00336601804698097	0.00958567979423451	0.725475303188126	0.911526628790589	1.00 (0.98-1.02)	-0.00788131126819608	0.0131143993321523	0.553739509777891	0.99 (0.97-1.02)	-0.0124845190648808	0.0236462431639022	0.602576996581693	0.99 (0.94-1.03)	TRUE	3.87088641025419e-137	0.0586561993567728	23.7425933974045	0.193595261545316	33.7227715864975	23	0.0692744038982702	0.00169776359998539	0.0049792634078834	0.736363373123935	NA	0.076
534	ebi-a-GCST90001925	suoHTa	outcome	CD127 on CD28+ CD4-CD8- T cell || id:ebi-a-GCST90001925	22	0.0340162302383476	0.0341927929357417	0.331700628933714	1.03 (0.97-1.11)	0.0192174244236106	0.0231220499849107	0.405900315443259	1.02 (0.97-1.07)	0.0131905087421681	0.0164528940307345	0.422718652661664	0.7663079536177	1.01 (0.98-1.05)	0.0224963693457357	0.0288351462268516	0.44399496905632	1.02 (0.97-1.08)	0.0173299700156493	0.0360540409606098	0.635723188660243	1.02 (0.95-1.09)	TRUE	5.79769965093614e-109	0.142736231493499	20.9281860554802	0.156766257684367	16.0566788085801	21	0.766458112188108	-0.00480751761856194	0.00691938716635788	0.495180481879172	NA	0.8
535	ebi-a-GCST90001926	8PfeNy	outcome	CD127 on granulocyte || id:ebi-a-GCST90001926	47	-0.0426312143857965	0.0227224817417094	0.0671270112423695	0.96 (0.92-1.00)	-0.0105312636359876	0.0155488562849484	0.498214681386693	0.99 (0.96-1.02)	-0.01241829992037	0.0106469684303865	0.243465058864263	0.654441616308943	0.99 (0.97-1.01)	-0.00425255915436712	0.0293442273256465	0.885407323114381	1.00 (0.94-1.05)	0.0104176658001751	0.0304658736847063	0.733949327466238	1.01 (0.95-1.07)	TRUE	0	0.37175685516024	28.9069994292502	0.459724927522043	35.8523017221205	46	0.859189162551391	0.00695349667218459	0.00461995723925882	0.139285797644313	NA	0.847
536	ebi-a-GCST90001927	SEQsqk	outcome	CD127 on CD8+ T cell || id:ebi-a-GCST90001927	23	-0.0154496673633313	0.0240393614336907	0.527385644580039	0.98 (0.94-1.03)	-0.0130448191798932	0.019806114897289	0.510136061639977	0.99 (0.95-1.03)	0.0103121564955204	0.0132368374888104	0.435950339753137	0.778498202078424	1.01 (0.98-1.04)	-0.0151285475855741	0.0204319726897074	0.466865529830232	0.98 (0.95-1.03)	-0.00652213348093081	0.0390179361065272	0.868773215500508	0.99 (0.92-1.07)	TRUE	4.28761881536123e-122	0.132906989869948	22.2488484016474	0.174007010828004	24.3198348508368	22	0.330690394573805	0.0064309996691511	0.00493100396873397	0.206281018784401	rs1265101, rs7643142	0.001
537	ebi-a-GCST90001928	zigbV6	outcome	CD127 on CD28+ CD45RA- CD8+ T cell || id:ebi-a-GCST90001928	15	0.012637649269014	0.0528134160127416	0.814613018627088	1.01 (0.91-1.12)	-0.00608824062657211	0.0250202500327187	0.807747809821518	0.99 (0.95-1.04)	0.00564303117850404	0.0233993657579344	0.809429782192298	0.940887665640526	1.01 (0.96-1.05)	-0.000443853885777723	0.0290003746099717	0.988004741538723	1.00 (0.94-1.06)	-0.0102036532455836	0.0390011735709994	0.797420887610514	0.99 (0.92-1.07)	TRUE	1.29937475936905e-74	0.0619557932635818	21.9942026459548	0.112198973809398	29.173501329288	14	0.00989971882790933	-0.0023044805729672	0.0154554314717894	0.883759096362183	NA	0.01
538	ebi-a-GCST90001929	zFDXMQ	outcome	CD127 on CD28+ CD45RA+ CD8+ T cell || id:ebi-a-GCST90001929	31	-0.0317903045194637	0.0154886055201927	0.0492434231586568	0.97 (0.94-1.00)	-0.0357792757248469	0.0168852527176147	0.034093343862545	0.96 (0.93-1.00)	-0.0312534973955068	0.0104898512984467	0.00288810388712012	0.117128657644316	0.97 (0.95-0.99)	-0.0351858639489481	0.0167879818800325	0.0446315012032841	0.97 (0.93-1.00)	-0.0229097077280319	0.0303714120501689	0.456538796221403	0.98 (0.92-1.04)	TRUE	7.4499354230395e-180	0.843152880105337	23.1203619325437	0.243506030436676	25.4235703647206	30	0.704197220907971	0.000191274627755398	0.00406047332148687	0.962751270766021	NA	0.748
539	ebi-a-GCST90001930	pO1Xhi	outcome	CD127 on CD28- CD8+ T cell || id:ebi-a-GCST90001930	17	-0.00587955274040571	0.0244261630701229	0.813041042121312	0.99 (0.95-1.04)	-0.0229752524283624	0.0208305182070129	0.27004403445686	0.98 (0.94-1.02)	-0.0370658304796427	0.0136518135854216	0.00662588177165743	0.149621243687013	0.96 (0.94-0.99)	-0.0206649539215065	0.0169131391372614	0.23946921497868	0.98 (0.95-1.01)	-0.0118026278178451	0.028431489758891	0.683563559471895	0.99 (0.93-1.04)	TRUE	1.3578876889601e-86	0.677020555232938	22.1530519972512	0.128082326811015	20.5737049757697	16	0.195484707359428	-0.00871317137104494	0.00543490581897521	0.129737660956169	NA	0.263
540	ebi-a-GCST90001931	hgfJiA	outcome	CD127 on CD4+ T cell || id:ebi-a-GCST90001931	6	0.03807123047161	0.0555718251733514	0.530930280922234	1.04 (0.93-1.16)	-0.012337461722086	0.0333131767757276	0.711123362641408	0.99 (0.93-1.05)	-0.0256529423531948	0.0232539681764599	0.269955918135536	0.667691967385666	0.97 (0.93-1.02)	-0.00271263041447717	0.0330707038403679	0.937809049595558	1.00 (0.93-1.06)	-0.106871101288548	0.0547028827842748	0.108161459565834	0.90 (0.81-1.00)	TRUE	1.7358266410005e-28	0.162946260282218	21.0015207481969	0.0428736159213625	7.18506072946455	5	0.207236920060182	-0.0157609861325682	0.0121298263143343	0.263651198727443	rs2961795	0.044
541	ebi-a-GCST90001932	tlOyt7	outcome	CD127 on CD45RA+ CD4+ T cell || id:ebi-a-GCST90001932	48	-0.0434743524090409	0.0342908403710721	0.211244892488534	0.96 (0.90-1.02)	-0.0183837023548719	0.0161555235578643	0.255153656784676	0.98 (0.95-1.01)	-0.0232837086651594	0.0128505323582853	0.0700037048965173	0.376995201435346	0.98 (0.95-1.00)	-0.0225054305711038	0.0227288170701551	0.327160656372081	0.98 (0.94-1.02)	-0.0199052079463521	0.0338403225805151	0.559207576246177	0.98 (0.92-1.05)	TRUE	0	0.803155664313582	26.571577190171	0.432742117063457	76.5005416507814	47	0.0041980027218279	0.00431988685755881	0.00679489607865896	0.528086784896636	rs76683776	<0.001
542	ebi-a-GCST90001933	iZjcFb	outcome	CD25 on CD45RA- CD4 not regulatory T cell || id:ebi-a-GCST90001933	29	0.001085086380981	0.0145310676514167	0.941024973291156	1.00 (0.97-1.03)	0.00995973141575546	0.0127388862664206	0.434310429038704	1.01 (0.99-1.04)	5.41404173881597e-05	0.0107630027910037	0.995986471265054	0.997352707851151	1.00 (0.98-1.02)	0.00712818071850174	0.0107203749312089	0.511542187523151	1.01 (0.99-1.03)	-0.00641329978572991	0.0184119014497841	0.730202567640356	0.99 (0.96-1.03)	TRUE	5.1623904534527e-182	0.0500027277390237	25.878077747609	0.216173670537605	42.3269424062101	28	0.0403781785064278	-0.000542471112759339	0.00502147288518243	0.914770484464771	NA	0.068
543	ebi-a-GCST90001934	ZWYkl1	outcome	CD25 on CD45RA+ CD4 not regulatory T cell || id:ebi-a-GCST90001934	25	0.00990189173013321	0.0176935212426209	0.581139006780237	1.01 (0.98-1.05)	-0.00554916512458589	0.0153690361493137	0.718053576317541	0.99 (0.96-1.02)	-0.00275622956613348	0.0131799775733875	0.834352627959425	0.946505875530321	1.00 (0.97-1.02)	0.000656485778314286	0.013197534902683	0.96073881132491	1.00 (0.98-1.03)	-0.0064050590708557	0.0252178983648559	0.801667738880524	0.99 (0.95-1.04)	TRUE	1.85080682099325e-138	0.0551200719964487	23.6724964071091	0.171049471732685	41.8741249371498	24	0.0133298748409589	-0.00567684538267858	0.00531337343195628	0.296422807670569	NA	0.026
544	ebi-a-GCST90001935	uvC9oY	outcome	CD25 on CD39+ CD4 regulatory T cell || id:ebi-a-GCST90001935	19	-0.0299286581182519	0.034638970767268	0.39960578005898	0.97 (0.91-1.04)	-0.0173853255623646	0.0226555283343809	0.442857551591686	0.98 (0.94-1.03)	-0.00358867219997383	0.015894398285038	0.821370822579248	0.944480466594794	1.00 (0.97-1.03)	-0.0395614715740038	0.0298678531483255	0.201892501669144	0.96 (0.91-1.02)	0.0246879851335682	0.038858186229082	0.533203992905694	1.02 (0.95-1.11)	TRUE	1.77172996430056e-105	0.056600255934268	23.8801318290535	0.131225602608702	12.5824542648606	18	0.815756968354009	0.00596177778312845	0.00696605890371729	0.403992451098175	NA	0.781
545	ebi-a-GCST90001936	Tj5sjb	outcome	CD25 on CD4 regulatory T cell || id:ebi-a-GCST90001936	25	-0.0125349474234333	0.0107458399373725	0.255368370432837	0.99 (0.97-1.01)	-0.0150553088436172	0.0136038138953514	0.268424672557751	0.99 (0.96-1.01)	-0.0172502657367841	0.00873502606378761	0.0482864788295824	0.323386509592616	0.98 (0.97-1.00)	-0.0157631726754013	0.0116401789439681	0.188285719724407	0.98 (0.96-1.01)	-0.00887853953535608	0.0245607328935254	0.720893799861814	0.99 (0.94-1.04)	TRUE	2.49711708266256e-128	0.263856688039993	21.8406925886805	0.158037912635646	19.7726820519982	24	0.709627069182268	-0.00256677493346885	0.00340695847112121	0.458857741011966	NA	0.745
546	ebi-a-GCST90001937	uvC9oY	outcome	CD25 on resting CD4 regulatory T cell || id:ebi-a-GCST90001937	25	-0.0101771176201839	0.0185676786545826	0.58889767702634	0.99 (0.95-1.03)	-0.00722987360546481	0.0182752379412171	0.69239248735982	0.99 (0.96-1.03)	-0.00522020828465534	0.0126573663309949	0.680028291061373	0.891239950583128	0.99 (0.97-1.02)	-0.0104577735093787	0.0175702110655725	0.557281480890232	0.99 (0.96-1.02)	-0.0196462572092847	0.0331595972249227	0.559073458107754	0.98 (0.92-1.05)	TRUE	1.23685724045807e-136	0.0674277362942799	23.0096827765023	0.16644796082067	17.4427022392178	24	0.829176913621033	0.00154718334136392	0.00424021186729685	0.718532102832326	NA	0.864
547	ebi-a-GCST90001938	uvC9oY	outcome	CD25 on CD39+ resting CD4 regulatory T cell || id:ebi-a-GCST90001938	13	-0.100531100469696	0.0315318106490604	0.0086334885532164	0.90 (0.85-0.96)	-0.0268509728987764	0.0286924170340393	0.349365240685518	0.97 (0.92-1.03)	-0.0484651322478781	0.018468691993678	0.00868584196519415	0.158516615864793	0.95 (0.92-0.99)	-0.0253140884624165	0.0340363415110938	0.471347768925599	0.98 (0.91-1.04)	0.0252290470891819	0.0468528705598535	0.600096206348413	1.03 (0.94-1.12)	TRUE	8.51163572821423e-64	0.756077466553246	21.8994969738195	0.0907148578100757	15.1317964641218	12	0.234307897469802	0.014712929047217	0.00722197220392397	0.0664181352863664	NA	0.236
548	ebi-a-GCST90001939	JeukL4	outcome	CD25 on activated CD4 regulatory T cell || id:ebi-a-GCST90001939	18	0.017884229223787	0.0325640995967769	0.59045093945141	1.02 (0.96-1.09)	-0.000754411812267937	0.0251258697910704	0.976046874701762	1.00 (0.95-1.05)	0.00218015395700774	0.0174916703124697	0.900808914317108	0.964987558251027	1.00 (0.97-1.04)	-0.00473501828222622	0.0322386601495638	0.884959281465103	1.00 (0.93-1.06)	-0.00152111305301339	0.040468967324152	0.970454717049514	1.00 (0.92-1.08)	TRUE	3.16208767058097e-89	0.0521199739270907	21.6782034241562	0.112945326961093	15.9124789741323	17	0.530047693573565	-0.00402021061402186	0.00703161587668027	0.575447366323985	NA	0.561
549	ebi-a-GCST90001940	2Hjefc	outcome	CD25 on CD39+ activated CD4 regulatory T cell || id:ebi-a-GCST90001940	12	0.037814683881919	0.0768155928880311	0.633150177817599	1.04 (0.89-1.21)	-0.0081705787916743	0.0294874118351515	0.781713295631275	0.99 (0.94-1.05)	-0.0169665394891866	0.0231692321032855	0.463993095750425	0.794002281104836	0.98 (0.94-1.03)	-0.0169115540006322	0.0496349760328667	0.739733983378068	0.98 (0.89-1.08)	-0.0233896707827626	0.0519680210096571	0.661394810512299	0.98 (0.88-1.08)	TRUE	7.30592010500429e-65	0.146424172084161	23.8560452121869	0.0827753152791801	7.62891655321484	11	0.746108634825612	-0.00889378615606981	0.0118902814487766	0.471691795655924	NA	0.745
550	ebi-a-GCST90001941	QWFTcS	outcome	CD25 on secreting CD4 regulatory T cell || id:ebi-a-GCST90001941	20	-0.00454689524864718	0.0105523191044935	0.671663657000562	1.00 (0.98-1.02)	-0.00114763558604308	0.0122222746630733	0.925190933937062	1.00 (0.98-1.02)	-0.00888568308663422	0.00867709876037679	0.30581709670989	0.702075455236753	0.99 (0.97-1.01)	-0.000827717724862204	0.012094215330072	0.946151189388967	1.00 (0.98-1.02)	0.0157137963569853	0.0179460869676937	0.392176727592184	1.02 (0.98-1.05)	TRUE	1.58489702078405e-106	0.0887832182071965	23.0266048132986	0.133215115550113	16.5693090663572	19	0.619020649072311	-0.00326191468586322	0.00451453896120956	0.479248578727013	NA	0.602
551	ebi-a-GCST90001942	rYKnET	outcome	CD25 on CD39+ secreting CD4 regulatory T cell || id:ebi-a-GCST90001942	20	-0.0174194278172032	0.0127599315168222	0.18902175580352	0.98 (0.96-1.01)	-0.0138014551834517	0.013464749252907	0.305360131952666	0.99 (0.96-1.01)	-0.0113774002536499	0.00934344279481157	0.223342474130501	0.636875023887757	0.99 (0.97-1.01)	-0.0132885640943565	0.0119771764415003	0.281064449746929	0.99 (0.96-1.01)	-0.0196912395806831	0.026863141547404	0.472493459467879	0.98 (0.93-1.03)	TRUE	2.39212459181386e-105	0.116719623713881	22.9544879429331	0.132802474239182	23.6788773185222	19	0.208759927184838	0.00415507641647366	0.00497159071400862	0.414244708384255	NA	0.297
552	ebi-a-GCST90001943	rYKnET	outcome	CD25 on activated & secreting CD4 regulatory T cell || id:ebi-a-GCST90001943	21	-0.00793397669700726	0.00817958357110767	0.344246607151741	0.99 (0.98-1.01)	-0.00427513905637611	0.00942540049078073	0.650133755552031	1.00 (0.98-1.01)	-0.00957433425214187	0.00696592167797051	0.169300989279876	0.572440254099198	0.99 (0.98-1.00)	-0.00743459268376068	0.00824083897175543	0.377706571832832	0.99 (0.98-1.01)	-0.0061612959951389	0.0152594917767653	0.690667859343184	0.99 (0.96-1.02)	TRUE	3.45919256573968e-108	0.104448714313322	22.1004278063996	0.134310852509336	9.89713540856103	20	0.969999023969493	-0.00178136425343351	0.00465591401084995	0.706260953992678	NA	0.961
553	ebi-a-GCST90001944	wZTn6E	outcome	CD123 on plasmacytoid Dendritic Cell || id:ebi-a-GCST90001944	25	-0.0167768642769549	0.00918754974232432	0.0808548027997091	0.98 (0.97-1.00)	-0.0239085335963595	0.00986169322960958	0.015334371461804	0.98 (0.96-1.00)	-0.0253205269966236	0.00796588873134081	0.00147978350701418	0.0848072548841127	0.97 (0.96-0.99)	-0.0215817726536303	0.00836954186477123	0.0164812152686351	0.98 (0.96-0.99)	-0.0273410928165529	0.0134408603628194	0.0531284723859383	0.97 (0.95-1.00)	TRUE	4.0677719826285e-167	0.657066294854515	27.2512990081646	0.234384038734315	38.3129845186855	24	0.032196629211075	-0.00754788577073052	0.00446297209937057	0.104301914977243	NA	0.051
554	ebi-a-GCST90001945	uvC9oY	outcome	CD123 on CD62L+ plasmacytoid Dendritic Cell || id:ebi-a-GCST90001945	25	-0.0167432780640499	0.00918558961690131	0.0813640893572673	0.98 (0.97-1.00)	-0.0238304622842389	0.00986503812157647	0.0157072259780203	0.98 (0.96-1.00)	-0.0252952613333351	0.0079727779348635	0.00151026618286776	0.0848072548841127	0.98 (0.96-0.99)	-0.0221453928781848	0.00844617290737106	0.0149432203814121	0.98 (0.96-0.99)	-0.027895179806888	0.0134786989241353	0.0494215014857443	0.97 (0.95-1.00)	TRUE	4.74091940559418e-166	0.653907696182588	27.1011952020152	0.233146706567713	38.3552404523555	24	0.0318747699261563	-0.00756603888941615	0.00446062216163165	0.103346463870293	NA	0.051
555	ebi-a-GCST90001946	uvC9oY	outcome	CD33 on CD14+ monocyte || id:ebi-a-GCST90001946	92	-0.0016732255392936	0.00892394920861626	0.851692001190737	1.00 (0.98-1.02)	0.01000878947462	0.00680608478188581	0.141408818674755	1.01 (1.00-1.02)	0.0042513260028321	0.00473381516375691	0.369145008798769	0.754249103374191	1.00 (0.99-1.01)	0.00811928011713231	0.00733298974483309	0.271114232014523	1.01 (0.99-1.02)	-0.0052074190616706	0.0145694485324399	0.721604661143466	0.99 (0.97-1.02)	TRUE	NA	0.245258172683075	54.7044951305224	2.69569035557539	116.133578069536	91	0.0389383396791003	0.00262884036785121	0.00335390171996909	0.435206321178327	rs61730558	0.005
556	ebi-a-GCST90001947	ak4WWZ	outcome	CD33 on CD33+ HLA DR+ CD14dim || id:ebi-a-GCST90001947	76	-0.00207349436035704	0.00754912057408736	0.784337449338363	1.00 (0.98-1.01)	0.0112234194027709	0.00663416628733478	0.0906916786219407	1.01 (1.00-1.02)	0.00372648538955521	0.00427183642524173	0.383023994336612	0.764823712539792	1.00 (1.00-1.01)	0.00877779129159856	0.00745212778597417	0.242564283691209	1.01 (0.99-1.02)	-0.00336998228593716	0.013313389698665	0.800862388993459	1.00 (0.97-1.02)	TRUE	NA	0.17459557360816	52.6888158590069	2.18515903471629	74.7847290922522	75	0.485287568947719	0.00277959189199944	0.00298289472690633	0.354447586333792	NA	0.471
557	ebi-a-GCST90001948	mDFXCb	outcome	CD33 on CD33dim HLA DR+ CD11b+ || id:ebi-a-GCST90001948	94	0.00780949473647096	0.00909758094948552	0.392894621179861	1.01 (0.99-1.03)	0.00632079025109676	0.006869362573193	0.357498464883755	1.01 (0.99-1.02)	0.00551301984016014	0.00425784714409544	0.195392525663466	0.599285351591995	1.01 (1.00-1.01)	0.00620399447982151	0.00755915224347859	0.413901016912869	1.01 (0.99-1.02)	-0.0127409538748208	0.0147350741273477	0.389445631999586	0.99 (0.96-1.02)	TRUE	NA	0.430056705765542	54.394488271668	2.74474756691144	111.167728379823	93	0.0964153251951713	-0.000949074625803174	0.00322460588959334	0.769174399709325	rs6100482	0.018
558	ebi-a-GCST90001949	uEFFay	outcome	CD33 on CD33dim HLA DR+ CD11b- || id:ebi-a-GCST90001949	88	0.00356812185035212	0.00948406587422249	0.707677810052305	1.00 (0.99-1.02)	0.0128535083438008	0.00734309262438278	0.0800455820554143	1.01 (1.00-1.03)	0.00689718027626056	0.00443483232731267	0.119891516801262	0.498737581390348	1.01 (1.00-1.02)	0.00825568024163181	0.00767374042032882	0.284975389063072	1.01 (0.99-1.02)	-0.00658204755383651	0.0151463462234708	0.664955327488394	0.99 (0.96-1.02)	TRUE	NA	0.573870272372398	53.5353190484903	2.53587099957189	104.954645294285	87	0.0922333135608068	0.00136233527830075	0.00332435441853356	0.68296840016486	NA	0.115
559	ebi-a-GCST90001950	xR1MEi	outcome	CD33 on Granulocytic Myeloid-Derived Suppressor Cells || id:ebi-a-GCST90001950	35	0.0128416034335871	0.0146671870362344	0.38761250128662	1.01 (0.98-1.04)	0.0179303395073721	0.0108246351769075	0.0976331049460772	1.02 (1.00-1.04)	0.0135446899070662	0.0067311514270483	0.0441946788970158	0.307258243760205	1.01 (1.00-1.03)	0.0204119575849085	0.0112920638966717	0.0795174166223293	1.02 (1.00-1.04)	0.000274139770986476	0.0202828278857098	0.9892952357211	1.00 (0.96-1.04)	TRUE	0	0.675454466376766	34.691199402082	0.914831826164011	36.6557198401757	34	0.346614611929847	0.00029005664368133	0.00529611057522423	0.95665364447437	NA	0.39
560	ebi-a-GCST90001951	niHtOH	outcome	CD33 on CD66b++ myeloid cell || id:ebi-a-GCST90001951	47	-0.000634201834524338	0.0129980635688054	0.961300956210815	1.00 (0.97-1.03)	0.0184287749095101	0.00889171841383578	0.0382116232045235	1.02 (1.00-1.04)	0.0035887681233324	0.00567567313577641	0.527186259299994	0.832016242484912	1.00 (0.99-1.01)	0.0140466980663772	0.00946657567676886	0.144676759097095	1.01 (1.00-1.03)	0.00816639493789562	0.0181485229687514	0.654841394465687	1.01 (0.97-1.04)	TRUE	NA	0.130493716022254	48.0964895597305	1.3958143451404	57.4452819930998	46	0.120037229007716	0.00198594423807713	0.00531957178165431	0.710657442188799	NA	0.12
561	ebi-a-GCST90001952	SEQsqk	outcome	CD33 on Monocytic Myeloid-Derived Suppressor Cells || id:ebi-a-GCST90001952	65	0.0144917329830571	0.00870256431660306	0.100833582570669	1.01 (1.00-1.03)	0.00523676936889465	0.00731478508817579	0.474043413438685	1.01 (0.99-1.02)	0.00278739334016878	0.0047381668457671	0.55634089068932	0.841324891156557	1.00 (0.99-1.01)	0.00681881884604441	0.00714176056770671	0.343280867195589	1.01 (0.99-1.02)	-0.00992410458436394	0.0145395973459279	0.497349977467228	0.99 (0.96-1.02)	TRUE	NA	0.107832793395154	52.4333507390392	1.91458454269322	69.0749472626265	64	0.310010700764559	-0.00522504866608131	0.00322244763223373	0.109915120111276	NA	0.293
562	ebi-a-GCST90001953	HqiOOG	outcome	CD33 on CD33dim HLA DR- || id:ebi-a-GCST90001953	71	0.00895449399935397	0.00842294131475667	0.291439653052042	1.01 (0.99-1.03)	0.0150272693528352	0.00778177738802112	0.0534726089621439	1.02 (1.00-1.03)	0.0105713306153968	0.00458535009844276	0.0211409541067604	0.231668571317889	1.01 (1.00-1.02)	0.0123875703110179	0.00734272543315411	0.0960449086837331	1.01 (1.00-1.03)	0.00288805668440792	0.0145646972130619	0.843391704991016	1.00 (0.97-1.03)	TRUE	NA	0.802552606603814	51.8847483271309	2.11591378256888	74.1413259167414	70	0.344783660655961	0.000753226789579641	0.00324007136651811	0.816859376550381	NA	0.374
563	ebi-a-GCST90001954	HlHNMD	outcome	CD33 on basophil || id:ebi-a-GCST90001954	74	0.00392051652327883	0.00565924106408937	0.490686388752489	1.00 (0.99-1.02)	0.00155869860337547	0.00609150976193797	0.79804310719135	1.00 (0.99-1.01)	0.00709293900322217	0.00380823686901722	0.0625290277239109	0.362271351098849	1.01 (1.00-1.01)	0.005533916220509	0.00534447629059828	0.303878652828712	1.01 (1.00-1.02)	-0.00221137932096588	0.0130099308097908	0.865498996067851	1.00 (0.97-1.02)	TRUE	NA	0.538362955020137	51.8780009034834	2.20211979601868	70.2136893569041	73	0.570721352468551	0.00190293767951997	0.00251104444191541	0.451027741334538	NA	0.596
564	ebi-a-GCST90001955	mZStQ3	outcome	CD33 on Immature Myeloid-Derived Suppressor Cells || id:ebi-a-GCST90001955	63	0.0160492431037923	0.00813275695928023	0.052984097579968	1.02 (1.00-1.03)	0.0164187137593317	0.0081641260463981	0.0443169665799122	1.02 (1.00-1.03)	0.0126240169324533	0.00469013068421863	0.00711073951989722	0.149621243687013	1.01 (1.00-1.02)	0.0138250645801316	0.00768772817207655	0.0769933348938872	1.01 (1.00-1.03)	0.0029458864853372	0.0139430413567072	0.833361691955432	1.00 (0.98-1.03)	TRUE	NA	0.928230233063173	53.1128359489291	1.91757295015737	59.4476935584084	62	0.568401236864058	-0.00162548930588312	0.00315306352725014	0.608048248389783	NA	0.616
565	ebi-a-GCST90001956	yL0j2B	outcome	CD33 on CD33+ HLA DR+ || id:ebi-a-GCST90001956	80	0.0014315612075667	0.00824800380658049	0.862657328644352	1.00 (0.99-1.02)	0.00824736842344062	0.00675724169394588	0.222266702943119	1.01 (1.00-1.02)	0.00130613026095095	0.0042124549791127	0.75651235640797	0.911943946118426	1.00 (0.99-1.01)	0.00715218685933239	0.00693922664667573	0.30583175025214	1.01 (0.99-1.02)	-0.00131420907811844	0.0143403466204069	0.927212748357037	1.00 (0.97-1.03)	TRUE	NA	0.0655626473415021	53.0041450028907	2.31486367301807	93.5451961035136	79	0.126061680743649	-5.94632291764381e-05	0.00324135902701617	0.985410352115009	NA	0.101
566	ebi-a-GCST90001957	6pllY4	outcome	CD33 on CD33+ HLA DR+ CD14- || id:ebi-a-GCST90001957	73	0.00231281094703573	0.00855436563737936	0.78766294159292	1.00 (0.99-1.02)	0.0111961773147124	0.00704142861090964	0.111825015437528	1.01 (1.00-1.03)	0.00368986583027973	0.00442945714524688	0.404828428281645	0.7663079536177	1.00 (1.00-1.01)	0.00711237254329194	0.0070636260977439	0.317354313710593	1.01 (0.99-1.02)	-0.00564379911328292	0.0142066302740573	0.692347189152575	0.99 (0.97-1.02)	TRUE	NA	0.175743729320626	56.7433201598976	2.24881445392876	75.8830353244205	72	0.354465214534463	0.00063707822423759	0.00334313103998414	0.849411549328455	NA	0.357
567	ebi-a-GCST90001958	7xEYi8	outcome	CD4 on monocyte || id:ebi-a-GCST90001958	25	-0.0176746113090117	0.0206182774072097	0.400161941900005	0.98 (0.94-1.02)	-0.0128896731274653	0.0174059746257002	0.458977533033378	0.99 (0.95-1.02)	-0.0161937101651158	0.0108635334865428	0.136053797249189	0.518152751408414	0.98 (0.96-1.01)	-0.0199755388571324	0.0177458301451707	0.271446033360922	0.98 (0.95-1.01)	-0.0318262961039227	0.0305400512115971	0.307742055563809	0.97 (0.91-1.03)	TRUE	6.49103271499283e-151	0.213896086447975	25.0950249881769	0.199823497037377	35.9564995794468	24	0.0554230256054437	0.000499981650468992	0.00523788010050682	0.92478026729952	NA	0.058
568	ebi-a-GCST90001959	uvC9oY	outcome	CD4 on HLA DR+ CD4+ T cell || id:ebi-a-GCST90001959	37	0.0199876945234855	0.0370640793353098	0.593112064899534	1.02 (0.95-1.10)	0.000751087698160348	0.0194376983852411	0.969176794103409	1.00 (0.96-1.04)	0.000408982627410931	0.0154453470227112	0.978875010450931	0.98681018537854	1.00 (0.97-1.03)	-0.00570592782519125	0.0309816504807013	0.854912677797683	0.99 (0.94-1.06)	-0.0318609320445326	0.0358154339825755	0.379594136472197	0.97 (0.90-1.04)	TRUE	1.18096416999125e-227	0.0502061282309967	23.8058144862058	0.285706184592314	57.4386678171818	36	0.0130518428424822	-0.00407336848020562	0.00699597277614909	0.564134003745598	rs4371876	0.001
569	ebi-a-GCST90001960	WOCaa9	outcome	CD25 on CD4+ T cell || id:ebi-a-GCST90001960	17	-0.00667420808881917	0.0332521029665116	0.843617298038054	0.99 (0.93-1.06)	0.00401950877464809	0.0209005313407151	0.84749460409059	1.00 (0.96-1.05)	0.0155862934310308	0.0184755179058094	0.398882479974697	0.7663079536177	1.02 (0.98-1.05)	0.000913901975432313	0.0222217649808192	0.967703934652219	1.00 (0.96-1.05)	-0.00362846875687098	0.0285648604707925	0.900502823231137	1.00 (0.94-1.05)	TRUE	1.15215865169155e-90	0.183376804796656	23.163158459788	0.133809476377152	26.9034011792187	16	0.0425693915983566	0.00748376665554114	0.00924877690762774	0.431070026547648	NA	0.066
570	ebi-a-GCST90001961	hgfJiA	outcome	CD25 on CD39+ CD4+ T cell || id:ebi-a-GCST90001961	105	0.000912564586851069	0.00846043086853036	0.914314469201238	1.00 (0.98-1.02)	-0.00233377918551078	0.00792937914217824	0.768512975402068	1.00 (0.98-1.01)	-0.0104093774796404	0.00485242844935452	0.0319377165646606	0.273767037330435	0.99 (0.98-1.00)	-0.00227930845212243	0.00809378178876768	0.778800391392611	1.00 (0.98-1.01)	-0.0137087233860524	0.0144065509012875	0.343525514582958	0.99 (0.96-1.01)	TRUE	NA	0.742630041703414	49.7727007009247	1.68900749978992	115.345449601506	104	0.210238883905868	-0.00476528896122699	0.00285171349967596	0.097752269745583	rs116354946	0.048
571	ebi-a-GCST90001962	WMfbch	outcome	CD25 on CD28+ CD4+ T cell || id:ebi-a-GCST90001962	7	-0.0251045254356813	0.0515893889890083	0.647106088295537	0.98 (0.88-1.08)	-0.0195254895010909	0.0336912892282692	0.562224069042886	0.98 (0.92-1.05)	-0.00674283937485461	0.0266368498570378	0.800160400961675	0.938402071508046	0.99 (0.94-1.05)	-0.0215975118049045	0.0414426664637694	0.620935004641618	0.98 (0.90-1.06)	-0.0225634600792757	0.0423230510786418	0.613106772588618	0.98 (0.90-1.06)	TRUE	1.54933336122807e-35	0.0565537982923767	22.0580083924231	0.0525141697381164	1.68514497282326	6	0.946262331326016	0.00443134988022261	0.0106624518050712	0.694934546322295	NA	0.957
572	ebi-a-GCST90001963	Zff3Nb	outcome	FSC-A on myeloid Dendritic Cell || id:ebi-a-GCST90001963	27	0.0106162208764127	0.00932439131542658	0.265687021294185	1.01 (0.99-1.03)	0.00778065982102752	0.00950580446743323	0.413062203123231	1.01 (0.99-1.03)	0.00105458048674459	0.00685774119485868	0.877783543603973	0.964987558251027	1.00 (0.99-1.01)	0.00558328119832086	0.00857535461780615	0.520705259072618	1.01 (0.99-1.02)	0.0095236071225234	0.0227795728246877	0.679323995569379	1.01 (0.97-1.06)	TRUE	2.16888335972638e-213	0.0513700186810034	30.6079842171359	0.282903942480075	31.4057979769932	26	0.21350209176975	-0.0059759471972111	0.00362579914308426	0.111829546419006	rs55971447	0.048
573	ebi-a-GCST90001964	32Jc24	outcome	FSC-A on plasmacytoid Dendritic Cell || id:ebi-a-GCST90001964	26	0.0140649881988845	0.0104117118187883	0.189332996470687	1.01 (0.99-1.04)	0.0109621948021259	0.0103251481706639	0.288372559559658	1.01 (0.99-1.03)	0.0105776636496198	0.00755324588643896	0.161389682578898	0.563705589868878	1.01 (1.00-1.03)	0.0100104766960837	0.00947770112711802	0.300971060452035	1.01 (0.99-1.03)	0.00846501054508761	0.0171312072889231	0.625529613648517	1.01 (0.98-1.04)	TRUE	1.59566189213075e-161	0.164804231303991	24.9688605322516	0.224034027550554	18.6217212283073	25	0.81488837519029	-0.00200390074577805	0.00411778293714063	0.630924158217059	NA	0.855
574	ebi-a-GCST90001965	UQpxmD	outcome	FSC-A on monocyte || id:ebi-a-GCST90001965	20	0.011004744945912	0.0118848709250483	0.366723176660406	1.01 (0.99-1.03)	0.00845996138153444	0.0109237445865805	0.438661078640224	1.01 (0.99-1.03)	0.00830695794617782	0.00890185476536999	0.350731381853292	0.742127271747545	1.01 (0.99-1.03)	0.00902175446901371	0.0105128673281524	0.401498858864975	1.01 (0.99-1.03)	0.0345969174254034	0.0323062154907955	0.29762745283619	1.04 (0.97-1.10)	TRUE	2.72010196703729e-110	0.0949685810310384	23.3191862378269	0.162384644335257	21.9857225985617	19	0.284967401426086	-0.00166247867325196	0.00414835721336302	0.693316800421545	NA	0.462
575	ebi-a-GCST90001966	rYKnET	outcome	FSC-A on granulocyte || id:ebi-a-GCST90001966	32	0.0197161886655779	0.0265855674057283	0.464088701905698	1.02 (0.97-1.07)	0.00652849256986523	0.0182035644072086	0.719865807057765	1.01 (0.97-1.04)	-0.00145975025676323	0.0120323442384065	0.903438484166839	0.964987558251027	1.00 (0.98-1.02)	7.73588826593619e-05	0.020705436502627	0.997042920175887	1.00 (0.96-1.04)	-0.00646393925160738	0.0330840826337517	0.846371140651635	0.99 (0.93-1.06)	TRUE	1.19088683235507e-239	0.0526292488981659	28.3881987220694	0.313282926082113	42.6098285103743	31	0.0800325885319044	-0.00609496837603875	0.00648117767489551	0.35451802871726	NA	0.086
576	ebi-a-GCST90001967	zMyyiK	outcome	FSC-A on CD14+ monocyte || id:ebi-a-GCST90001967	21	0.0282821869841356	0.0219392514754455	0.212832888382226	1.03 (0.99-1.07)	0.0187920100518803	0.0193295937104752	0.330956746214768	1.02 (0.98-1.06)	0.0166436654833724	0.0136616390690895	0.223118593156163	0.636875023887757	1.02 (0.99-1.04)	0.0258831469929727	0.0226990959518955	0.26764467330322	1.03 (0.98-1.07)	0.0038717900391923	0.0333440520330914	0.908718345577922	1.00 (0.94-1.07)	TRUE	4.51280152269513e-106	0.214174923427771	21.6673598723829	0.145276612253916	20.8618256115348	20	0.405305245732922	-0.00401346939537994	0.00578540008684979	0.496250017960483	NA	0.436
577	ebi-a-GCST90001968	wZTn6E	outcome	FSC-A on B cell || id:ebi-a-GCST90001968	24	-0.0273829586251563	0.0341114732638756	0.430707070549661	0.97 (0.91-1.04)	-0.0151115850269494	0.0218296694279686	0.488780448406176	0.99 (0.94-1.03)	0.00438002055118113	0.0178286351361596	0.805935102289857	0.939828473916287	1.00 (0.97-1.04)	-0.0292850930997109	0.034943389844248	0.410615147006739	0.97 (0.91-1.04)	-0.0254224139873323	0.0452467927403076	0.579645358073944	0.97 (0.89-1.07)	TRUE	3.45104768677647e-115	0.0598010758388186	20.5728424033926	0.157716197770661	35.6409727404885	23	0.044866558069344	0.0084979205431463	0.00779243169163283	0.287278171864055	NA	0.049
578	ebi-a-GCST90001969	suoHTa	outcome	FSC-A on Natural Killer || id:ebi-a-GCST90001969	24	-0.0240423366221744	0.0269600783822457	0.382163569256502	0.98 (0.93-1.03)	-0.0085189739072303	0.0191383206959598	0.65622833150849	0.99 (0.96-1.03)	-0.0021038927058345	0.0159062494285651	0.894772073290022	0.964987558251027	1.00 (0.97-1.03)	-0.00901467464198535	0.0164959195430881	0.589999327067561	0.99 (0.96-1.02)	-0.0183995264661002	0.0300424475980531	0.546247559721768	0.98 (0.93-1.04)	TRUE	1.65285121732937e-150	0.0538390862082133	26.1113546240956	0.19924689370099	39.5982346945863	23	0.0170407415036263	0.00687894082644	0.00682665132025383	0.324573005397958	NA	0.03
579	ebi-a-GCST90001970	suoHTa	outcome	FSC-A on HLA DR+ Natural Killer || id:ebi-a-GCST90001970	42	0.00038663171612396	0.011113363486021	0.972420386671135	1.00 (0.98-1.02)	-0.00108208352987986	0.0107790294312311	0.920036419738633	1.00 (0.98-1.02)	0.00730710409842961	0.00718952779502142	0.309460924117508	0.703758487868476	1.01 (0.99-1.02)	-0.00478520863051074	0.0103883023261883	0.647495013320052	1.00 (0.98-1.02)	-0.00264191264248576	0.020494172409232	0.898058828524362	1.00 (0.96-1.04)	TRUE	0	0.166820533150355	38.4727174237245	0.527412099221746	45.443128692488	41	0.292173881047062	0.00313515537999184	0.0036757344677301	0.398775071619307	NA	0.282
580	ebi-a-GCST90001971	awR1F8	outcome	FSC-A on lymphocyte || id:ebi-a-GCST90001971	17	0.0258629688102097	0.0221203852299003	0.260571282318378	1.03 (0.98-1.07)	0.0120370712863397	0.0214025711235474	0.573835075900578	1.01 (0.97-1.06)	0.0099156069731441	0.0138803569066959	0.475003031240226	0.794002281104836	1.01 (0.98-1.04)	0.0174958086258094	0.0216851467102461	0.431605810937027	1.02 (0.98-1.06)	0.0289144672292593	0.0376633153603482	0.453841535065097	1.03 (0.96-1.11)	TRUE	6.16510620677664e-86	0.102932959440588	22.1593141639681	0.120225630946596	24.5782532251098	16	0.0776136280434277	-0.00646434850408722	0.00571058318544335	0.275409249548327	NA	0.102
581	ebi-a-GCST90001972	hgfJiA	outcome	FSC-A on T cell || id:ebi-a-GCST90001972	23	0.022035880800903	0.0144723010291342	0.142769917671205	1.02 (0.99-1.05)	-0.00152751802302081	0.0168982286186429	0.92797320537445	1.00 (0.97-1.03)	0.00742921866285829	0.0110544746197419	0.501548468546236	0.808234838937643	1.01 (0.99-1.03)	-0.0015145157814751	0.015721537502922	0.92412762732929	1.00 (0.97-1.03)	-0.00627632825623514	0.0264169521243956	0.814399980694241	0.99 (0.94-1.05)	TRUE	1.54416124736413e-116	0.0887720949981838	21.5394506048992	0.158142570063495	22.8389147482899	22	0.41087289299259	-0.00627019008401041	0.00400961528021895	0.132812445915248	rs77789294	0.042
582	ebi-a-GCST90001973	vWInko	outcome	FSC-A on CD4+ T cell || id:ebi-a-GCST90001973	39	0.0172980403167147	0.0151536625830324	0.260992422828547	1.02 (0.99-1.05)	0.0136450418758977	0.0133162763887184	0.305509957127606	1.01 (0.99-1.04)	0.011002120597242	0.0110495197822524	0.319390926752932	0.710839562590367	1.01 (0.99-1.03)	0.0078217643829227	0.0125401992501653	0.536527934889488	1.01 (0.98-1.03)	-0.00549337086867824	0.0222518070377351	0.806335379773341	0.99 (0.95-1.04)	TRUE	8.88759064667815e-243	0.216009408959692	23.9164076776089	0.297432536104319	62.8657615308704	38	0.00679232680125563	-0.00274509981949044	0.00447847263156783	0.54365600523813	rs34362479	0.001
583	ebi-a-GCST90001974	HQ0snU	outcome	FSC-A on CD8+ T cell || id:ebi-a-GCST90001974	18	0.0679069121623601	0.0308422116242856	0.0427010260223432	1.07 (1.01-1.14)	0.0458201362385868	0.0250039591514046	0.0668746931187649	1.05 (1.00-1.10)	0.0312904970545145	0.0166150137107367	0.0596642745000201	0.359958019710865	1.03 (1.00-1.07)	0.0459830362593324	0.0268321617770819	0.104752548921141	1.05 (0.99-1.10)	-0.0183292687462427	0.0494950646756514	0.715713840385734	0.98 (0.89-1.08)	TRUE	4.91073218921761e-91	0.595497526375825	22.1285616480094	0.127115491829795	25.4674551727565	17	0.0847249522375357	-0.0093143685704807	0.00606410531221692	0.144079900992395	NA	0.096
584	ebi-a-GCST90001975	2Hjefc	outcome	FSC-A on HLA DR+ T cell || id:ebi-a-GCST90001975	18	0.0321361885405755	0.0167529060298307	0.0731044426966411	1.03 (1.00-1.07)	0.0102649294952087	0.0181439936546143	0.571565048702651	1.01 (0.98-1.05)	0.0065115644763204	0.0119972524992543	0.587298747251714	0.84404118855	1.01 (0.98-1.03)	0.00904259685130426	0.0170541651861393	0.602811476504136	1.01 (0.98-1.04)	0.00245752339814945	0.0319950345197662	0.939671822550748	1.00 (0.94-1.07)	TRUE	5.64642763214399e-90	0.071619522050815	21.7775456478365	0.127271040446984	24.8814081081581	17	0.0973957162024255	-0.0103306332958236	0.00433285326192228	0.029838891322758	NA	0.096
585	ebi-a-GCST90001976	2Hjefc	outcome	FSC-A on Natural Killer T || id:ebi-a-GCST90001976	25	-0.0135556062066569	0.0364891250516932	0.713667639873152	0.99 (0.92-1.06)	-0.0263241354772167	0.0236128943726135	0.264927408538746	0.97 (0.93-1.02)	-0.0277463365746587	0.0149925480218939	0.0642162961962655	0.362688586913731	0.97 (0.94-1.00)	-0.0257949064640002	0.0255848290520941	0.323410571638425	0.97 (0.93-1.02)	-0.0343037005019297	0.0342461871237709	0.326491455401516	0.97 (0.90-1.03)	TRUE	4.62671639332617e-125	0.596591827637363	21.3068714694538	0.17003807182454	32.6240513864512	24	0.112257721030572	-0.00360890975004718	0.00810362478131545	0.660233839300789	NA	0.146
586	ebi-a-GCST90001977	uvC9oY	outcome	FSC-A on HLA DR+ CD4+ T cell || id:ebi-a-GCST90001977	19	-0.0149320837376125	0.0349762631715154	0.674795003025637	0.99 (0.92-1.06)	0.0175356603748305	0.0224860890824382	0.435482213829995	1.02 (0.97-1.06)	-0.0141406769953157	0.016619821592408	0.394862651209348	0.7663079536177	0.99 (0.95-1.02)	0.0298707380561926	0.0275034027467185	0.291777456113926	1.03 (0.98-1.09)	0.0336920989195519	0.0315349511316139	0.299457566648262	1.03 (0.97-1.10)	TRUE	4.40763618957791e-98	0.162230338934929	22.3450604072877	0.137819124342036	23.3954947249114	18	0.175846109641897	0.000203201312201148	0.00745586056242467	0.978574604175668	NA	0.187
587	ebi-a-GCST90001978	Tj5sjb	outcome	FSC-A on HLA DR+ CD8+ T cell || id:ebi-a-GCST90001978	18	0.000775516585629608	0.0130715030770179	0.953424926304233	1.00 (0.98-1.03)	0.000108008939610038	0.0127594386779581	0.993245969645074	1.00 (0.98-1.03)	0.00323981183569332	0.00915585936868699	0.723450399672136	0.911526628790589	1.00 (0.99-1.02)	0.00347324443619126	0.0110797858827156	0.757732780627202	1.00 (0.98-1.03)	0.0134181723356148	0.0182528607960468	0.47228263315814	1.01 (0.98-1.05)	TRUE	7.53386392063108e-88	0.0550039204838771	21.2290458325296	0.124088093799882	21.9590990461493	17	0.18629710832958	0.00198251635996591	0.00605135328185599	0.747450150315464	NA	0.24
588	ebi-a-GCST90001979	2Hjefc	outcome	CD16 on CD14- CD16+ monocyte || id:ebi-a-GCST90001979	168	0.0215287943812769	0.0072635286651129	0.00348411805325984	1.02 (1.01-1.04)	0.0208365399236975	0.00705556603206947	0.00314492020133119	1.02 (1.01-1.04)	0.0176177110927492	0.00420160941305614	2.75184628709658e-05	0.00401769557916101	1.02 (1.01-1.03)	0.0274516875462584	0.00799252322994468	0.0007483913452503	1.03 (1.01-1.04)	0.0260379215836347	0.0148315783798731	0.0809947672680161	1.03 (1.00-1.06)	TRUE	NA	0.999797646347244	59.0453177028858	2.52791946348671	166.515769650306	167	0.496020183204022	-0.00142913444735858	0.00216476165186778	0.510052705269458	NA	0.525
589	ebi-a-GCST90001980	5ykskP	outcome	CD40 on CD14+ CD16- monocyte || id:ebi-a-GCST90001980	54	-0.0164851038991233	0.0138148387705157	0.238172012788177	0.98 (0.96-1.01)	-0.012481575242391	0.0113005215660354	0.269370580529927	0.99 (0.97-1.01)	-0.00502508529604982	0.00692505352462596	0.468060426459196	0.794002281104836	0.99 (0.98-1.01)	-0.0114649018792259	0.0106748983729854	0.287685644429238	0.99 (0.97-1.01)	-0.00300350338099664	0.0159376269784016	0.851240819234996	1.00 (0.97-1.03)	TRUE	0	0.120024763060018	43.1259860965322	0.619617051532759	67.7587681606465	53	0.0834827144952811	0.00434267545286943	0.00431319524080459	0.318676408176583	NA	0.102
590	ebi-a-GCST90001981	B7siKl	outcome	CD40 on CD14+ CD16+ monocyte || id:ebi-a-GCST90001981	79	0.0127074139079368	0.0103618381613199	0.223797794089233	1.01 (0.99-1.03)	-0.0090988592120835	0.00943660086402958	0.334940954968141	0.99 (0.97-1.01)	-0.00334301981431301	0.00591515811277892	0.571963899795616	0.842072278502689	1.00 (0.99-1.01)	-0.00448854143533223	0.00940131803123641	0.634385789911612	1.00 (0.98-1.01)	-0.0141743714123014	0.0166704468381972	0.397777807299503	0.99 (0.95-1.02)	TRUE	0	0.0910229993454804	43.4368249207643	0.915030374673248	70.17768532297	78	0.723968528820786	-0.00596565671359886	0.00316210698223185	0.0629828892793127	NA	0.722
591	ebi-a-GCST90001982	JDVDq2	outcome	CCR2 on CD14- CD16+ monocyte || id:ebi-a-GCST90001982	27	0.0182772807880977	0.0140376744343001	0.204780070342069	1.02 (0.99-1.05)	0.0176448249734922	0.0140505917424157	0.20918612059187	1.02 (0.99-1.05)	0.00768962263165928	0.00930830870139366	0.408745611892602	0.7663079536177	1.01 (0.99-1.03)	0.0160330392073678	0.0132784561218592	0.238129703831645	1.02 (0.99-1.04)	-0.0306479995708862	0.0269107307539941	0.265139621528436	0.97 (0.92-1.02)	TRUE	4.53935573387675e-149	0.0822973116781165	23.4953349500154	0.173997290297254	36.9215241086769	26	0.0759783967221751	-0.00649299897765491	0.00535349842268294	0.236523083680016	NA	0.091
592	ebi-a-GCST90001983	ir79GV	outcome	CD14 on CD14+ CD16+ monocyte || id:ebi-a-GCST90001983	19	0.000998402459058569	0.0505233359119224	0.984463945267737	1.00 (0.91-1.11)	-0.0184316613859804	0.0239951043898571	0.442402482576057	0.98 (0.94-1.03)	-0.00346816379572012	0.016385473349333	0.832371605647652	0.946505875530321	1.00 (0.97-1.03)	-0.0239934155888826	0.0387630645144867	0.543687074707866	0.98 (0.90-1.05)	-0.018493126978882	0.0424186785528393	0.668044605905643	0.98 (0.90-1.07)	TRUE	3.59329656173297e-105	0.0559509449684322	24.0695041019466	0.125574771652759	18.1125093689708	18	0.448264231286007	-0.000852583995109096	0.00908783811291942	0.926352226849091	NA	0.48
[truncated: 138 more rows]
