# Supplementary material for: Immune cell signatures and inflammatory mediators: unraveling their genetic impact on chronic kidney disease through Mendelian randomization
Source: Clin Exp Med. 2024 May 4;24(1):94. doi: 10.1007/s10238-024-01341-z (PMC11069478; doi:10.1007/s10238-024-01341-z)
Supplement: Supplementary file 11 — Table S5 Reverse MR analyses of causal associations between CKD and immune cells Supplementary file11 (CSV 3 kb) [file 10238_2024_1341_MOESM11_ESM.csv]

	id.exposure	id.outcome	outcome	exposure	nsnp	b_MR.Egger	se_MR.Egger	pval_MR.Egger	estimate_MR.Egger	b_Weighted.median	se_Weighted.median	pval_Weighted.median	estimate_Weighted.median	b_Inverse.variance.weighted.	se_Inverse.variance.weighted.	pval_Inverse.variance.weighted.	fdr_Inverse.variance.weighted.	estimate_Inverse.variance.weighted.	b_Weighted.mode	se_Weighted.mode	pval_Weighted.mode	estimate_Weighted.mode	b_Simple.mode	se_Simple.mode	pval_Simple.mode	estimate_Simple.mode	correct_causal_direction	steiger_pval	F	R2	Q_Inverse.variance.weighted	Q_df_Inverse.variance.weighted	Q_pval_Inverse.variance.weighted	egger_intercept	se	pval	outliers	global_test_p
1	zUwsmb	5JZaHb	CD28+ CD45RA+ CD8dim AC	CKD	21	0.0384522542714634	0.248788927743655	0.878799978602686	1.04 (0.64-1.69)	-0.054926512196159	0.103915665165306	0.597105050884335	0.95 (0.77-1.16)	-0.0917786772212274	0.0704132082793368	0.19242805256989	0.38485610513978	0.91 (0.79-1.05)	0.0592588308129565	0.127099522936081	0.646082132523948	1.06 (0.83-1.36)	-0.157393337505141	0.1757380872926	0.381112572192664	0.85 (0.61-1.21)	FALSE	0.0187346267144202	62.9300938198644	0.00315263847085069	29.9943261788723	20	0.0699456491122148	-0.0113416681339567	0.0202742847831277	0.582415965697624	NA	0.0833333333333333
2	zUwsmb	bHyoco	CD28+ CD45RA+ CD8br %T cell	CKD	21	0.289231553849565	0.157379561074615	0.0817819949957851	1.34 (0.98-1.82)	0.111511183417237	0.0859486094663322	0.194487760880764	1.12 (0.94-1.32)	0.0445299942139844	0.0556174325816817	0.423335370398033	0.564447160530711	1.05 (0.94-1.17)	0.174662175777176	0.114951982521675	0.144304173287164	1.19 (0.95-1.49)	-0.0999037644512311	0.148353824149392	0.508390994099865	0.90 (0.68-1.21)	FALSE	0.174386172554899	62.9300938198644	0.00315263847085069	21.0023619740013	20	0.396993585820404	-0.0213336500779052	0.0128353660249083	0.112903131576528	NA	0.366666666666667
3	zUwsmb	bHyoco	IgD+ %B cell	CKD	21	0.145673145178199	0.249384780661887	0.566004279657772	1.16 (0.71-1.89)	0.118405937072964	0.121496281110787	0.329776433795109	1.13 (0.89-1.43)	0.133885791525138	0.0857848427734351	0.118590733552524	0.38485610513978	1.14 (0.97-1.35)	0.11854713642331	0.15003047598102	0.438706964856479	1.13 (0.84-1.51)	0.101241445064606	0.191798592080906	0.603409216033209	1.11 (0.76-1.61)	FALSE	0.0955182795091839	62.9300938198644	0.00315263847085069	19.6170465535559	20	0.48210270470362	-0.00102262531807764	0.0202712094560021	0.960292612913638	NA	0.516666666666667
4	zUwsmb	bHyoco	IgD+ CD38br AC	CKD	21	-0.0499458219068793	0.240261904705451	0.837534129549427	0.95 (0.59-1.52)	-0.00943008797794277	0.121046481041129	0.937903872635258	0.99 (0.78-1.26)	-0.0439656242084512	0.0782835080144681	0.574374598882498	0.574374598882498	0.96 (0.82-1.12)	-0.0377275921046352	0.167968886440356	0.824561059415477	0.96 (0.69-1.34)	-0.124130288305596	0.230860332023251	0.596726939177347	0.88 (0.56-1.39)	FALSE	0.156405222252294	62.9300938198644	0.00315263847085069	22.6914324663396	20	0.304198615854767	0.000523806346626983	0.0196653233110781	0.979027804286314	NA	0.306666666666667
