# Supplementary material for: Immune cell signatures and inflammatory mediators: unraveling their genetic impact on chronic kidney disease through Mendelian randomization
Source: Clin Exp Med. 2024 May 4;24(1):94. doi: 10.1007/s10238-024-01341-z (PMC11069478; doi:10.1007/s10238-024-01341-z)
Supplement: Supplementary file 12 — Table S6 Forward MR analyses of causal associations between inflammation proteins and CKD Supplementary file12 (CSV 56 kb) [file 10238_2024_1341_MOESM12_ESM.csv]

	id.exposure	id.outcome	outcome	exposure	nsnp	b_MR.Egger	se_MR.Egger	pval_MR.Egger	estimate_MR.Egger	b_Weighted.median	se_Weighted.median	pval_Weighted.median	estimate_Weighted.median	b_Inverse.variance.weighted.	se_Inverse.variance.weighted.	pval_Inverse.variance.weighted.	fdr_Inverse.variance.weighted.	estimate_Inverse.variance.weighted.	b_Weighted.mode	se_Weighted.mode	pval_Weighted.mode	estimate_Weighted.mode	b_Simple.mode	se_Simple.mode	pval_Simple.mode	estimate_Simple.mode	correct_causal_direction	steiger_pval	Value_Power	F	R2	Q_Inverse.variance.weighted	Q_df_Inverse.variance.weighted	Q_pval_Inverse.variance.weighted	egger_intercept	se	pval	outliers	global_test_p
1	MJhUxh	HQnxCv	outcome	4EBP1	21	-0.0671765634342466	0.0972007451580766	0.49785324198197	0.94 (0.77-1.13)	-0.0267367628204038	0.0484266636758019	0.580874157591014	0.97 (0.89-1.07)	-0.00752231164618367	0.0327643694482693	0.818411799764206	0.902318777441536	0.99 (0.93-1.06)	-0.043934724820315	0.067607141110263	0.523181712096908	0.96 (0.84-1.09)	0.000817379257347817	0.082949483960414	0.992235451986717	1.00 (0.85-1.18)	TRUE	5.54445060996334e-118	0.0579684960121049	27.9203190223345	0.0422999075797348	25.6811775474801	20	0.176601655245394	0.00595204700134203	0.00894096682563439	0.513601136797794	NA	0.173
2	wZTn6E	JWYTTL	outcome	ADA	18	0.0174786089524201	0.0233016545472224	0.464081724484564	1.02 (0.97-1.07)	0.00324084629672497	0.0205833710307666	0.874890420023717	1.00 (0.96-1.04)	-0.00789492443323544	0.0157253184658793	0.615631084377352	0.789048291244212	0.99 (0.96-1.02)	0.00759228424442926	0.019560639201968	0.702729257369072	1.01 (0.97-1.05)	0.0238296762926898	0.0354791315443521	0.510829371925389	1.02 (0.96-1.10)	TRUE	0	0.0942807492052419	149.101375632062	0.177495526831851	20.933094399644	17	0.229297320338611	-0.00764372455544012	0.00488029040216732	0.136853506989041	NA	0.317
3	2Hjefc	jsoX0g	outcome	ARTN	31	0.142830420698194	0.0701175198025759	0.0508676435268377	1.15 (1.01-1.32)	0.0679346110729558	0.0430656734136438	0.114688470260077	1.07 (0.98-1.16)	0.0282439778458947	0.0283609846852723	0.319311188212639	0.52831487504273	1.03 (0.97-1.09)	0.150377742216211	0.0965439788777844	0.129814033852068	1.16 (0.96-1.40)	0.154910528105667	0.100795018844643	0.134802268202891	1.17 (0.96-1.42)	TRUE	1.29869258602294e-137	0.253181034222055	21.4650651148794	0.0596549405873093	41.4352433413048	30	0.0799243684093502	-0.0128005866497403	0.00696482511133355	0.0763434947063258	NA	0.075
4	pO1Xhi	4QXvhJ	outcome	AXIN1	14	0.0164816647499598	0.133068193727174	0.903477558464024	1.02 (0.78-1.32)	-0.0124328087517853	0.0584816014356635	0.831644036243477	0.99 (0.88-1.11)	0.00310152155074519	0.0410752309974928	0.939810280658455	0.950252617110216	1.00 (0.93-1.09)	-0.0145610306784494	0.0879224155636602	0.871009863066799	0.99 (0.83-1.17)	-0.00174112897737866	0.0916529222595007	0.985131987404487	1.00 (0.83-1.19)	TRUE	1.82648379099586e-63	0.0511555430404859	22.0105055204692	0.0275359851039451	17.4890166655579	13	0.1779021370984	-0.00133620800324087	0.0123326719382379	0.915511018557624	NA	0.168
5	A7LkWw	9E5uk2	outcome	Beta-NGF	37	-0.0318313911842764	0.0728088186348766	0.664658308964694	0.97 (0.84-1.12)	0.00915581371375535	0.0404138282802313	0.820772503338773	1.01 (0.93-1.09)	0.001611119592962	0.0289132921877798	0.955562911612	0.955562911612	1.00 (0.95-1.06)	0.039891709936393	0.0839270178189783	0.637434362809755	1.04 (0.88-1.23)	0.0682318887033648	0.0860153572787847	0.432828129826657	1.07 (0.90-1.27)	TRUE	1.5090643824891e-175	0.0505558284174566	23.1181335245261	0.0611427491663384	40.2231878095939	36	0.288623655086483	0.00339270986365395	0.0066890218233739	0.615191606289162	NA	0.29
6	Q1dq9T	z5zWTD	outcome	CASP-8	23	0.0752392443248936	0.0803307394416214	0.359602215706308	1.08 (0.92-1.26)	0.0536060671488345	0.047967441495726	0.263758762294979	1.06 (0.96-1.16)	0.0433194169041995	0.0320109967670135	0.175970434004465	0.333610614466798	1.04 (0.98-1.11)	0.0569793807910194	0.0589740017163464	0.344456940472145	1.06 (0.94-1.19)	0.0476546845171637	0.0775797017203802	0.545339283060806	1.05 (0.90-1.22)	TRUE	6.65495302475199e-128	0.437758290920761	27.4568556028552	0.0440441161030564	22.0537761502998	22	0.456682808137906	-0.00318273373949774	0.00731801911047251	0.668059137493871	NA	0.517
7	ROdtaS	77lxle	outcome	CCL11	37	-0.0862744530499938	0.0496366041219054	0.0909815166240981	0.92 (0.83-1.01)	-0.0611329924016411	0.0327714469041522	0.0621205050701461	0.94 (0.88-1.00)	-0.046335558859177	0.0220096757864088	0.0352707816858106	0.138404779838407	0.95 (0.91-1.00)	-0.0687001307383511	0.0401008560988698	0.0952796675834205	0.93 (0.86-1.01)	-0.0734930024771855	0.0653540911478442	0.268228224851504	0.93 (0.82-1.06)	TRUE	3.30793137782111e-288	0.745770843923465	37.5400418587774	0.0966632038544172	38.7688733603748	36	0.345873255556016	0.00469113782773129	0.00517284544317737	0.370673132258029	NA	0.385
8	Q1dq9T	z5zWTD	outcome	CCL19	60	-0.137290329135279	0.0395787718477677	0.000992465817312429	0.87 (0.81-0.94)	-0.0613485457217314	0.0306674508473868	0.0454522438284489	0.94 (0.89-1.00)	-0.0323852073541638	0.0185530328145436	0.0808895432412896	0.216498483381099	0.97 (0.93-1.00)	-0.0796247285009748	0.0379923576944358	0.0403985979749054	0.92 (0.86-0.99)	-0.0599819152464409	0.0588829198590322	0.312521524739572	0.94 (0.84-1.06)	TRUE	0	0.663454406435102	34.7934167127268	0.146223403133256	75.5786820978969	59	0.0717345947524233	0.0124698580684097	0.00408336934612487	0.0034089946458215	rs9469127	0.016
9	i95uQi	dfSswU	outcome	CCL20	33	-0.136768770876275	0.0723141369065192	0.0679585813357276	0.87 (0.76-1.00)	-0.0608860386673329	0.0411239965848662	0.138727140160926	0.94 (0.87-1.02)	-0.0358158977499832	0.0278108592756656	0.19780215654301	0.367346862151304	0.96 (0.91-1.02)	-0.0791583703636216	0.0676158870623508	0.250361309238815	0.92 (0.81-1.05)	-0.103345867997941	0.0850964048337209	0.233459825579157	0.90 (0.76-1.07)	TRUE	2.18795111541367e-173	0.355739479775669	25.7365727761291	0.0589961856948549	34.5811473371705	32	0.345585202809202	0.00966944812522782	0.00637233032585956	0.139295673851674	NA	0.351
10	If6nSf	JhF9NT	outcome	CCL23	51	-0.00965611134396827	0.022713647346068	0.672607647236707	0.99 (0.95-1.04)	-4.92447392821058e-05	0.0210871229461648	0.998136702595196	1.00 (0.96-1.04)	-0.0106701181387943	0.0141606057068289	0.451145195565264	0.641862454581436	0.99 (0.96-1.02)	-0.00869453039039825	0.0179543138649548	0.630316881195611	0.99 (0.96-1.03)	-0.0239142499038569	0.0356155648761162	0.505021220113272	0.98 (0.91-1.05)	TRUE	0	0.177827792336137	83.6568643036359	0.283956344309823	57.323516680528	50	0.222039129027577	-0.000233216572886201	0.00385776677525242	0.952040128681611	NA	0.255
11	HALxtK	nLeZc6	outcome	CCL25	63	-0.0318886801488491	0.019706808938397	0.110788820798905	0.97 (0.93-1.01)	-0.0271823828028385	0.0157886372215241	0.0851343688420412	0.97 (0.94-1.00)	-0.0272990583782708	0.0113283306983969	0.0159610858437015	0.0854387536339316	0.97 (0.95-0.99)	-0.0343833248315034	0.0142621189935447	0.0188946961017572	0.97 (0.94-0.99)	-0.0135607212791867	0.0322480417820091	0.675564687724193	0.99 (0.93-1.05)	TRUE	0	0.959105020556775	116.204579536523	0.494992534202449	84.1233882561174	62	0.0322793184968455	0.00105216360894163	0.00368297251173993	0.77608860089174	NA	0.033
12	yL0j2B	HGMrw6	outcome	CCL28	34	-0.0627700253325699	0.0725973342520199	0.393675981501752	0.94 (0.81-1.08)	0.04300328923202	0.0443923853857846	0.332690558485747	1.04 (0.96-1.14)	0.0652048559395089	0.0301665480586277	0.030657089153051	0.126808868769438	1.07 (1.01-1.13)	0.0144741862030958	0.0861454197087839	0.867592771271883	1.01 (0.86-1.20)	0.0221634069529061	0.0899468257205615	0.806894554751112	1.02 (0.86-1.22)	TRUE	3.74157650168314e-159	0.836625180891052	23.0978171548599	0.0561073255477385	39.4735720784889	33	0.203012360014552	0.0119012520829526	0.00607548443086146	0.0588873953013983	rs2631360	0.033
13	P6W7hk	mAGXF1	outcome	CCL4	78	0.0126651115427696	0.0279555983158769	0.651807963421622	1.01 (0.96-1.07)	0.0101070373637368	0.0202844171511769	0.618296500476865	1.01 (0.97-1.05)	0.0376643029653407	0.0165072913294856	0.0225084312456702	0.0975365353979042	1.04 (1.01-1.07)	0.0282942039018296	0.0221108591364495	0.204509893378882	1.03 (0.99-1.07)	0.119028750136022	0.0564246154851299	0.03814924712445	1.13 (1.01-1.26)	TRUE	0	0.990960013352568	62.7630965301877	0.336547376395483	151.395305542384	77	8.91847290776694e-07	0.0042698590865001	0.00385653015722371	0.271709677999882	rs9818901	<0.001
14	1cggu3	baK4cV	outcome	CD244	46	-0.0788675870341973	0.0416962217637283	0.0651541617055014	0.92 (0.85-1.00)	-0.0622843364959477	0.0301928737002285	0.0391238381390357	0.94 (0.89-1.00)	-0.0308900311190558	0.0194710804306321	0.112635687537064	0.262995175801556	0.97 (0.93-1.01)	-0.0797707415659847	0.0362307066296353	0.0328516899894245	0.92 (0.86-0.99)	-0.0662832075507759	0.0647943035131472	0.311785926060174	0.94 (0.82-1.06)	TRUE	0	0.505298877093267	37.6699927986853	0.121721854073043	54.4215874686521	45	0.158555514315699	0.00593062671168633	0.00443622305314605	0.188138420075356	NA	0.141
15	BW6bk7	WGsiZX	outcome	CD40	54	-0.0399435195634336	0.0223549729935998	0.0798020989018602	0.96 (0.92-1.00)	-0.0598903388483498	0.0208524982324724	0.00407761423016366	0.94 (0.90-0.98)	-0.0485047369090167	0.0133889995590016	0.000291509510053292	0.0037896236306928	0.95 (0.93-0.98)	-0.0583498114198834	0.019489686267859	0.00417853541433645	0.94 (0.91-0.98)	-0.0565203025794366	0.0337126929383593	0.0995243396486651	0.95 (0.88-1.01)	TRUE	0	0.981093585846775	70.6360218086599	0.260142392744427	39.4960916699377	53	0.915730660638504	-0.00161011332797172	0.00336682896742637	0.634492135363894	NA	0.92
16	B7siKl	zM8AIy	outcome	CD5	47	-0.0220716530071912	0.0608127163142834	0.718345507038777	0.98 (0.87-1.10)	0.0272781515849851	0.0342378902949026	0.425611296778675	1.03 (0.96-1.10)	0.0421060036302601	0.0221820745736984	0.0576698021253547	0.17545764445137	1.04 (1.00-1.09)	0.0139192222809644	0.06804510695935	0.838819301800474	1.01 (0.89-1.16)	0.0608536306645854	0.0663131827366892	0.363578172370829	1.06 (0.93-1.21)	TRUE	1.4141295085273e-292	0.702256604780261	29.3535558005097	0.0991798968087766	60.0555532904965	46	0.0798460223475815	0.00657434395843086	0.00566723164620177	0.252141211338973	NA	0.086
17	SEQsqk	mzgtmU	outcome	CD6	40	-0.0309196090931603	0.0175223922643188	0.085672114521597	0.97 (0.94-1.00)	0.00116144705941295	0.0139123924681713	0.933467562876013	1.00 (0.97-1.03)	0.00315491197495025	0.010212164050713	0.757369700207949	0.876941243653552	1.00 (0.98-1.02)	0.00037721991185441	0.0122095427411738	0.975510451446427	1.00 (0.98-1.02)	-0.0114289507247577	0.0251382522656015	0.651886122409949	0.99 (0.94-1.04)	TRUE	0	0.068439271032649	160.711256869212	0.424770417087229	48.3482376495489	39	0.144972895146487	0.00980891822566268	0.00399419772968679	0.0187427228343078	NA	0.199
18	5Sgsl9	K30kxt	outcome	CDCP1	70	0.0182034742395607	0.0400083549033572	0.650564468252153	1.02 (0.94-1.10)	0.00886661023174394	0.0270888458858325	0.743428960463783	1.01 (0.96-1.06)	-0.0015744007100289	0.0163487928133145	0.923281729991696	0.944029634036453	1.00 (0.97-1.03)	0.00849739626848556	0.032240111793133	0.792899910197955	1.01 (0.95-1.07)	0.00849739626848556	0.049422227549864	0.863992139711693	1.01 (0.92-1.11)	TRUE	0	0.0519256402752789	38.1629379329797	0.183338262530119	86.2099451447683	69	0.0786755292539803	-0.00218818680612324	0.00393247266350155	0.579736420511966	NA	0.091
19	7zrUca	SjwoQ7	outcome	CSF-1	31	-0.100573970510426	0.0691478899838299	0.156553130466832	0.90 (0.79-1.04)	0.0534811400271432	0.0423406074315425	0.206547143971729	1.05 (0.97-1.15)	0.128126572553905	0.0350768200962766	0.000259454925795959	0.0037896236306928	1.14 (1.06-1.22)	0.020832066449576	0.0540461330313556	0.702623887292638	1.02 (0.92-1.14)	0.0176570301868456	0.0847669588253178	0.83640182928447	1.02 (0.86-1.20)	TRUE	6.40161543341234e-203	0.999998714428464	32.8300082559665	0.0707973273740862	54.4451451007685	30	0.0040995977087296	0.0260460544460357	0.00712170616568281	0.00100567716273057	rs17610659	<0.001
20	kSjBmh	UbAXtn	outcome	CST5	50	-0.00651574976818717	0.0216157073327257	0.764384198841041	0.99 (0.95-1.04)	0.0139439391919535	0.0176009960302613	0.428229821449783	1.01 (0.98-1.05)	0.0105994416785791	0.011632848889139	0.362208581804775	0.578262823583062	1.01 (0.99-1.03)	0.00860363200673397	0.0163809191424565	0.601796971643143	1.01 (0.98-1.04)	0.0425646199906756	0.0287232917402338	0.144773714431799	1.04 (0.99-1.10)	TRUE	0	0.234128264632398	104.593392375209	0.352905940805254	60.7207676665982	49	0.121594752258432	0.00358682771951677	0.00362665793577811	0.327614166894256	NA	0.156
21	W5D8s6	uPakTO	outcome	CX3CL1	56	-0.0660578303618079	0.0582468836549434	0.261761934975144	0.94 (0.84-1.05)	0.0345562687105728	0.0328465059594706	0.292775184016124	1.04 (0.97-1.10)	0.0795608132433036	0.0270526484526809	0.0032719458636628	0.0297747073593315	1.08 (1.03-1.14)	0.0302222865275801	0.0502473402628738	0.549997953365398	1.03 (0.93-1.14)	-0.0232728150607848	0.0707382579543393	0.743405981736748	0.98 (0.85-1.12)	TRUE	0	0.999655669214865	31.2406855034613	0.123457079309101	102.209667614262	55	0.000115239750660555	0.0157284949794038	0.00565460334745366	0.00743547385102235	rs16904321, rs3118357	<0.001
22	LVeZia	UglMuR	outcome	CXCL1	40	0.0675896396710138	0.0358087629050258	0.0667458846696666	1.07 (1.00-1.15)	0.0392437491550136	0.0340936479354037	0.249708580925456	1.04 (0.97-1.11)	0.0303118741039734	0.0211409797611705	0.151630191290396	0.308512700391077	1.03 (0.99-1.07)	0.0565005040081097	0.032502447875007	0.0900403141714041	1.06 (0.99-1.13)	0.0698092530580767	0.0683559036419096	0.313424086590884	1.07 (0.94-1.23)	TRUE	0	0.526584862365182	42.4860526611514	0.116048184433765	42.0752737761985	39	0.33923659978197	-0.00546435770100695	0.00416879331548942	0.197799980425002	NA	0.382
23	5Sgsl9	K30kxt	outcome	CXCL10	38	0.120432418779941	0.052215422367576	0.0269513682064548	1.13 (1.02-1.25)	0.145981103926623	0.0377546825853278	0.000110377021669841	1.16 (1.07-1.25)	0.155364323619333	0.0284426537174985	4.69817219278702e-08	4.27533669543619e-06	1.17 (1.10-1.24)	0.183025062459041	0.0810001274171891	0.0298265472395864	1.20 (1.02-1.41)	0.136040960697797	0.0860790353538123	0.122522950624104	1.15 (0.97-1.36)	TRUE	3.42845674686088e-231	0.999999999999548	30.3659140058251	0.0803773262982621	53.1738896687103	37	0.0413539850796418	0.00386124853397041	0.00483019693504497	0.429302984167348	rs12476448	0.008
24	dx0dFZ	VBLYwQ	outcome	CXCL11	52	-0.0311092354202296	0.0476024563042013	0.516414319203288	0.97 (0.88-1.06)	-0.0168219741856072	0.0326673755535084	0.606589903547989	0.98 (0.92-1.05)	-0.0300168986322763	0.020112549549991	0.135582204871437	0.300926357153677	0.97 (0.93-1.01)	-0.0189803399529823	0.042081808304456	0.653876776941473	0.98 (0.90-1.07)	-0.0215281271168043	0.0635592635597395	0.736219173940012	0.98 (0.86-1.11)	TRUE	0	0.502784503636549	31.9467466146148	0.115865640519672	67.6001213432771	51	0.0596791904595245	0.000132280588612506	0.00502099403730773	0.979086635582141	NA	0.063
25	UseiZT	SmLsb8	outcome	CXCL5	42	-0.0060399035443686	0.0281124425114982	0.830977427082083	0.99 (0.94-1.05)	-0.0270272094678	0.0249653251086323	0.278990480662253	0.97 (0.93-1.02)	-0.0101906049634334	0.0166299412811809	0.540017460732623	0.712196940966213	0.99 (0.96-1.02)	-0.0245341339321891	0.0258864111590431	0.348804057725947	0.98 (0.93-1.03)	-0.0245341339321891	0.058062672995638	0.674834604997369	0.98 (0.87-1.09)	TRUE	0	0.12059088323416	52.8159022756398	0.152531038131562	44.7298229856241	41	0.318039189995405	-0.000702944594286019	0.00371553083798969	0.85089992691525	NA	0.352
26	awR1F8	fLg8n4	outcome	CXCL6	25	-0.00745152518055884	0.0389986027990276	0.850146145168933	0.99 (0.92-1.07)	0.0249748014650751	0.0242011998224888	0.302088314724125	1.03 (0.98-1.08)	0.0237196787983187	0.0218937204609883	0.278630468823212	0.487603320440621	1.02 (0.98-1.07)	0.0300965104081873	0.0232106672333539	0.207074804986671	1.03 (0.98-1.08)	0.00889673208600888	0.051169549317131	0.863427665565927	1.01 (0.91-1.12)	TRUE	0	0.320113590403539	97.0405767957828	0.163939156225695	38.1414124434796	24	0.033533586185822	0.00689981912353441	0.00713920667858572	0.343863031640886	NA	0.052
27	uvC9oY	1MYwqS	outcome	CXCL9	43	0.0596434670087463	0.072301056751798	0.414184024070412	1.06 (0.92-1.22)	0.0341124894974599	0.0400821379355533	0.394733457458209	1.03 (0.96-1.12)	0.0590671926991791	0.0304588134944421	0.052471149190205	0.170531234868166	1.06 (1.00-1.13)	0.0182751243021874	0.0614667293240275	0.767689868663356	1.02 (0.90-1.15)	0.0928917035022173	0.0862816671076418	0.287799960301079	1.10 (0.93-1.30)	TRUE	2.89551196343507e-232	0.811139693872509	26.4032070547218	0.0799797365664649	60.8612504968368	42	0.0299083235811862	-5.22218541935083e-05	0.00592647679945719	0.99301217325078	NA	0.031
28	KtPQl6	DvpFeM	outcome	DNER	45	0.0519182908009336	0.0470807479258925	0.276269528203161	1.05 (0.96-1.16)	0.047139444530842	0.0324226260636349	0.14597242076277	1.05 (0.98-1.12)	0.0377846951652648	0.0200505568858455	0.0595012792142214	0.17545764445137	1.04 (1.00-1.08)	0.0308379411803303	0.0386992983960306	0.429811100956544	1.03 (0.96-1.11)	0.050801019398537	0.0535829928500323	0.348266495325672	1.05 (0.95-1.17)	TRUE	0	0.690447954137143	38.5487789386328	0.12103064684269	33.8023108073987	44	0.866935647329534	-0.00158003982643789	0.00476214345334661	0.741658347988267	NA	0.887
29	hdXSYB	yJVip3	outcome	EN-RAGE	25	0.0610025217248466	0.0973430157750338	0.537042885817938	1.06 (0.88-1.29)	0.0200075274020292	0.0516305770329402	0.698376353669131	1.02 (0.92-1.13)	0.0330107157911476	0.0455497446585456	0.468625104790412	0.641862454581436	1.03 (0.95-1.13)	0.0438187336955326	0.0573359394617968	0.452169936812074	1.04 (0.93-1.17)	0.065771623093528	0.103790258409894	0.532271725338242	1.07 (0.87-1.31)	TRUE	5.15459946393421e-145	0.279083518500097	29.3810891490242	0.0517869686223556	54.1548204153648	24	0.000406438843501308	-0.00322139541891548	0.00984667347633809	0.746509044743304	NA	<0.001
30	uvC9oY	1MYwqS	outcome	FGF-19	37	-0.0576752486434541	0.0928824967508372	0.538656626642528	0.94 (0.79-1.13)	-0.101548284173728	0.0393275146042472	0.00981959978816828	0.90 (0.84-0.98)	-0.0599588777424758	0.0329319903127636	0.0686543058043841	0.195235682131217	0.94 (0.88-1.00)	-0.13729687293752	0.0523166744407988	0.0126579096413892	0.87 (0.79-0.97)	-0.0701197789891699	0.101263775823027	0.493099489446652	0.93 (0.76-1.14)	TRUE	7.37175050887007e-217	0.73754375808322	29.1618759398273	0.0750962236567835	62.0975273846243	36	0.00441545726031948	-0.000262691495345203	0.00996985703731987	0.979128975046734	NA	0.004
31	Q1dq9T	z5zWTD	outcome	FGF-21	34	-0.113601057922637	0.0805311865540156	0.167996610990314	0.89 (0.76-1.05)	-0.022855695534796	0.0445706678197356	0.60809347310012	0.98 (0.90-1.07)	-0.00785893962810972	0.0343490933582047	0.819027374858362	0.902318777441536	0.99 (0.93-1.06)	-0.0535896097930944	0.0710664622302649	0.456150169242125	0.95 (0.82-1.09)	-0.0678686225215461	0.0916210543058597	0.464081428453639	0.93 (0.78-1.12)	TRUE	7.33941589180505e-175	0.0640658388372206	25.4301606514155	0.0615494989948371	50.5649645510421	33	0.0258814119412465	0.00997182220436321	0.00689331700536424	0.157736105842317	rs12691469, rs79789860, NA	<0.001
32	EeFzv4	e9y9lO	outcome	FGF-23	23	0.0477700940554832	0.0977362472788453	0.6300732454778	1.05 (0.87-1.27)	0.0436294237315326	0.0493851006554144	0.376991473928662	1.04 (0.95-1.15)	0.0874088190017315	0.0343999218381232	0.0110548624811269	0.0701855166949465	1.09 (1.02-1.17)	-0.0361139044361815	0.0853063246587768	0.676154385166324	0.96 (0.82-1.14)	-0.0382313425934088	0.102395680636026	0.712447663915755	0.96 (0.79-1.18)	TRUE	1.18017683138451e-113	0.938232745125368	24.5435786938587	0.0395326857980408	22.3249078304712	22	0.44064469231799	0.00336914049715219	0.0077461293619327	0.668039386078582	rs118177380, rs6489536	<0.001
33	zigbV6	nftbLq	outcome	FGF-5	21	-0.0736178490468823	0.0388153476348317	0.0731875293632578	0.93 (0.86-1.00)	-0.0731479595725319	0.0300509885458277	0.0149277056944627	0.93 (0.88-0.99)	-0.0909085988224147	0.0214937447651607	2.34172275729545e-05	0.000837658463015981	0.91 (0.88-0.95)	-0.0696458830558526	0.0302981358234718	0.0324356705960452	0.93 (0.88-0.99)	-0.133006428324779	0.0556114203765579	0.0267106591286799	0.88 (0.79-0.98)	TRUE	2.2556630844804e-262	0.99984024664679	59.5923465303948	0.109292949105437	19.4160138021188	20	0.494951145779067	-0.00349272375039612	0.00651917646047788	0.598339852256256	NA	0.512
34	wZTn6E	JWYTTL	outcome	FIt3L	61	-0.0868970342566457	0.0431624619984455	0.0486571775701865	0.92 (0.84-1.00)	-0.0300235287445304	0.0307998942819485	0.329662830908261	0.97 (0.91-1.03)	0.00803497427113359	0.0223619524255276	0.719359810951381	0.861338721007575	1.01 (0.96-1.05)	-0.0472671122252999	0.0441492007851049	0.288627296007751	0.95 (0.87-1.04)	-0.0128875197714882	0.0773542939027202	0.868241988106972	0.99 (0.85-1.15)	TRUE	0	0.087667636844267	33.8305149692041	0.144320802333786	83.0525509269474	60	0.0260728269895206	0.0104063704598187	0.00410794386835856	0.0139796429461002	rs76428106	0.001
35	nnLjcs	zA7EsJ	outcome	hGDNF	51	0.0480020318292151	0.0301028802149678	0.11723249960864	1.05 (0.99-1.11)	0.0105819993493959	0.0260198220823818	0.684235745135689	1.01 (0.96-1.06)	0.0380427555010423	0.0163931324719665	0.0203056337956056	0.0972532987052689	1.04 (1.01-1.07)	0.0176969208911432	0.0291911973276466	0.547096926602619	1.02 (0.96-1.08)	-0.0132680315674323	0.0455252181414016	0.771917807513163	0.99 (0.90-1.08)	TRUE	0	0.836648124726889	48.9437250870952	0.17414307703443	47.6363726267237	50	0.568752277754428	-0.00162452631227101	0.00411833390295316	0.694951648136907	NA	0.589
36	HALxtK	nLeZc6	outcome	HGF	36	0.0946380590734014	0.0758995547252436	0.220961073271896	1.10 (0.95-1.28)	0.0721736234385253	0.0412521333712789	0.0801920024181857	1.07 (0.99-1.17)	0.0981987436281589	0.0270941321555015	0.000289683886926108	0.0037896236306928	1.10 (1.05-1.16)	0.104943731718297	0.0741566450836924	0.165857241871022	1.11 (0.96-1.28)	0.0550587407768585	0.0824498489223796	0.5086508327633	1.06 (0.90-1.24)	TRUE	5.55543723739553e-201	0.998959798730877	27.2856195909743	0.0706711562563187	42.6755160678788	35	0.174578715136017	0.000350935065170928	0.00685629382740933	0.959478141539033	rs2281532	0.04
37	UP9lkc	8ipwG3	outcome	IFN-gamma	17	-0.0881076674370603	0.113857881804706	0.451050745745246	0.92 (0.73-1.14)	0.0152529475842181	0.0585375668879398	0.794426580667714	1.02 (0.91-1.14)	0.0208906106986566	0.0510312599216621	0.682268959818813	0.839006423560973	1.02 (0.92-1.13)	-0.0098472571579008	0.0961526307984227	0.91970160756735	0.99 (0.82-1.20)	-0.0264703510979981	0.109527866494726	0.812100700849245	0.97 (0.79-1.21)	TRUE	9.99696228793759e-76	0.107907919838066	22.0460362104376	0.0329802807676353	26.9938923482559	16	0.0415510880386943	0.0107326736918273	0.0100332916403779	0.301663675774125	NA	0.047
38	hgfJiA	MqUAwL	outcome	IL-1 alpha	42	-0.0756461381441533	0.0632470623747452	0.23872216803043	0.93 (0.82-1.05)	-0.0472178374504536	0.0385176636017118	0.220245751372716	0.95 (0.88-1.03)	-0.0203977041139993	0.0254403453082716	0.422676953719071	0.641862454581436	0.98 (0.93-1.03)	-0.0513122204034062	0.0673195978102958	0.45029267341092	0.95 (0.83-1.08)	-0.0263074619001734	0.0779150227785732	0.73735488529411	0.97 (0.84-1.13)	TRUE	1.24982997852906e-220	0.178065496793076	25.7629706210461	0.0756999735600787	53.9829682475406	41	0.0842071798824494	0.00560544064005983	0.00569201798173874	0.330646949744861	NA	0.082
39	oBO1Ir	uKDhfz	outcome	IL-10	20	-0.0590900619349937	0.089400075497518	0.517007849312019	0.94 (0.79-1.12)	-0.107040297633576	0.050212404342787	0.0330273963621508	0.90 (0.81-0.99)	-0.0806433821477093	0.0352226000067884	0.0220482757975581	0.0975365353979042	0.92 (0.86-0.99)	-0.135102057678777	0.0866109785746208	0.135291877411817	0.87 (0.74-1.04)	-0.148826405008417	0.0922831763833513	0.123293083388065	0.86 (0.72-1.03)	TRUE	9.71058383312668e-88	0.812038121710024	21.3426246382916	0.0386527058640567	19.352341153741	19	0.434451790502528	-0.00207584239784698	0.00786207598565988	0.794754213098357	NA	0.466
40	rYKnET	Em901J	outcome	IL-10RA	58	0.017105031088174	0.0272036231580641	0.532051103180238	1.02 (0.96-1.07)	-0.00259718864663979	0.0223524051763658	0.907499739238314	1.00 (0.95-1.04)	0.0115829244582466	0.0162980623583857	0.47727428438683	0.641862454581436	1.01 (0.98-1.04)	0.00784212863941947	0.0223313985189509	0.726755156551178	1.01 (0.96-1.05)	0.0877936741163625	0.0570406314370085	0.129302856554397	1.09 (0.98-1.22)	TRUE	0	0.185991207825918	65.4392373876829	0.256969880378447	79.2843495829188	57	0.0271274833544971	-0.00104088818958574	0.00408638145306918	0.79987150833362	rs17879705	0.003
41	VH7EMi	MNqp2O	outcome	IL10RB	54	-0.0413420809543297	0.0286808866695371	0.155452832670376	0.96 (0.91-1.01)	-0.00907903613963439	0.0199651265234319	0.649292894463886	0.99 (0.95-1.03)	0.0276962489455489	0.0174839687457138	0.113172343123328	0.262995175801556	1.03 (0.99-1.06)	-0.00380175605140898	0.0175511992801161	0.829344316363483	1.00 (0.96-1.03)	0.0236489572892533	0.0335601928025861	0.484099023384295	1.02 (0.96-1.09)	TRUE	0	0.749093565770235	89.2696099802824	0.336977594438271	111.661925144827	53	4.53393140117403e-06	0.0125296407548336	0.00427625585730151	0.00502369079953575	rs10850051, rs34265426, rs539598, rs76428106, rs9269202, rs9875464	<0.001
42	AL9z1m	AOQyvC	outcome	IL-12B	27	0.0214080103502809	0.0828336644293883	0.798178795052511	1.02 (0.87-1.20)	0.00158139369111441	0.0435198856433882	0.971013435025446	1.00 (0.92-1.09)	0.0232554164844991	0.0313405896078849	0.458073822641184	0.641862454581436	1.02 (0.96-1.09)	-0.0113182628930248	0.0835114349092498	0.893237094536573	0.99 (0.84-1.16)	-0.00872907017005287	0.0887557725124482	0.92240922826848	0.99 (0.83-1.18)	TRUE	2.6450702550611e-119	0.175964177614258	21.5742436178608	0.0505875972673473	29.5783206049585	26	0.285447445783175	0.000174688282828263	0.00713860547920975	0.9806712579047	NA	0.307
43	ir79GV	EVwGkr	outcome	IL-13	47	-0.0343931102617418	0.0237003037529937	0.153669197347339	0.97 (0.92-1.01)	-0.0421902668934521	0.0192915252970502	0.0287436552069255	0.96 (0.92-1.00)	-0.0306044863366791	0.0128661458546151	0.0173745960152889	0.0878382354106272	0.97 (0.95-0.99)	-0.0290044591486368	0.0194930392941046	0.14359056989137	0.97 (0.93-1.01)	-0.0229043936960143	0.0410792713406475	0.579844331382982	0.98 (0.90-1.06)	TRUE	0	0.857096557293905	73.857153966022	0.296689750281528	58.699940443558	46	0.0990785637082679	0.000775233153914211	0.00380600443818286	0.839516528888942	rs7916878, rs8177701	<0.001
44	00Veja	AsyRzV	outcome	IL-15RA	22	0.0765561926429519	0.0861143094475849	0.384567695657344	1.08 (0.91-1.28)	0.118805626121408	0.0489132811060091	0.0151445742406713	1.13 (1.02-1.24)	0.0695646758066912	0.0344768100565084	0.0436200479794949	0.147015717264224	1.07 (1.00-1.15)	0.145704513886248	0.0913573411265456	0.125678297299189	1.16 (0.97-1.38)	0.149998554076234	0.0904733169293999	0.112195539897578	1.16 (0.97-1.39)	TRUE	4.24304499916248e-98	0.389623757019582	21.714790777309	0.0414147887087247	18.4196541805385	21	0.622314644014659	-0.000738544019598643	0.00833576078232494	0.930281413330797	NA	0.638
45	8PfeNy	x8BRn2	outcome	IL-17A	39	0.141435608623025	0.0582539101200316	0.0201680489480403	1.15 (1.03-1.29)	0.0926464307726671	0.0352930791602943	0.00866338408065934	1.10 (1.02-1.18)	0.102549997980893	0.0244615633126976	2.7615114165362e-05	0.000837658463015981	1.11 (1.06-1.16)	0.0712173922871634	0.0709869701553825	0.322088181191311	1.07 (0.93-1.23)	0.0772514290107602	0.0760227694106088	0.315978905247977	1.08 (0.93-1.25)	TRUE	2.96994896880236e-187	0.999604793197254	23.0886521429777	0.0803239210168004	36.2836056253572	38	0.548975084330392	-0.00434009784467815	0.00590083069204764	0.46666830584397	NA	0.557
46	RtN9Fv	uoPhMZ	outcome	IL-17C	54	0.0900184435360225	0.0415305065539906	0.034795592107141	1.09 (1.01-1.19)	0.0288624403140201	0.0276058253988274	0.295782739706676	1.03 (0.98-1.09)	0.012834526955501	0.0181338842089539	0.479091259600767	0.641862454581436	1.01 (0.98-1.05)	0.0815545743976408	0.0434845458859541	0.0662393400973892	1.08 (1.00-1.18)	0.0881783200245516	0.0621195415742977	0.161610154139948	1.09 (0.97-1.23)	TRUE	0	0.145456756667708	37.4320907094929	0.13981911355858	49.8934202274319	53	0.595885873471138	-0.00925490465351607	0.0044800135151542	0.0438446254000488	NA	0.6
47	B7siKl	zM8AIy	outcome	IL-18	58	-0.0111136474497481	0.0168685450073937	0.512699439841665	0.99 (0.96-1.02)	-0.0173116269147446	0.0136609958152202	0.205072978323127	0.98 (0.96-1.01)	-0.0262589413290287	0.010471977878887	0.0121573574852472	0.0701855166949465	0.97 (0.95-0.99)	-0.0169018675739376	0.0120384973371916	0.165748620843128	0.98 (0.96-1.01)	-0.0596728753157145	0.0261820434915592	0.0264217017597049	0.94 (0.89-0.99)	TRUE	0	0.974953930573559	157.285090651101	0.599614552522295	82.8008465525041	57	0.0144104469044141	-0.00469032480630563	0.00410233200884707	0.25776526555173	NA	0.016
48	GpGxbx	hVQiUY	outcome	IL-18R1	32	-0.163044611780286	0.070857272498185	0.0285157874083203	0.85 (0.74-0.98)	-0.111194601141058	0.0387388002889477	0.00409994724590116	0.89 (0.83-0.97)	-0.0631607947476967	0.0308368436764492	0.0405379559730832	0.147015717264224	0.94 (0.88-1.00)	-0.122294455356786	0.0527292684672951	0.0271390061345288	0.88 (0.80-0.98)	-0.117691142891988	0.0783235791239785	0.14305463457005	0.89 (0.76-1.04)	TRUE	1.54102532869177e-197	0.907682579602053	29.907659817319	0.0830760946433333	48.5136078382977	31	0.0234802736827027	0.0126356431724978	0.00811169308541579	0.12979067581828	rs9270664	<0.001
49	wO6Yvn	bGAb48	outcome	IL-2	20	-0.031058099422659	0.0961041423903699	0.750289685185588	0.97 (0.80-1.17)	0.000834322931657634	0.0513491600522282	0.987036514404145	1.00 (0.91-1.11)	0.00906671380799932	0.035456910014057	0.798174177329943	0.902318777441536	1.01 (0.94-1.08)	-0.00860986584273749	0.0912645236431587	0.925827128151185	0.99 (0.83-1.19)	0.00777261666632645	0.109466327974518	0.944136129568175	1.01 (0.81-1.25)	TRUE	1.86993442640399e-90	0.0639244231581835	22.0724572995196	0.0383412830247178	24.5261238282554	19	0.176738556295484	0.00430179779101683	0.00931131996333334	0.649618802213934	NA	0.185
50	rYKnET	Em901J	outcome	IL-20	23	-0.0387965193394926	0.0930376608337763	0.680911764047966	0.96 (0.80-1.15)	-0.00950336578633206	0.0524146228238714	0.856123201223082	0.99 (0.89-1.10)	0.00675560522175423	0.0424924205237742	0.873681660660217	0.931928614872037	1.01 (0.93-1.09)	-0.0532446267446463	0.110215768148633	0.633801500944461	0.95 (0.76-1.18)	-0.135611022256036	0.119061687180238	0.266954883966187	0.87 (0.69-1.10)	TRUE	1.20600818119387e-99	0.0565753591907394	21.3333033097577	0.043241414306207	34.4119654431396	22	0.0445831832730687	0.00598806804041092	0.0108333402626	0.586274694741269	NA	0.038
51	ROdtaS	77lxle	outcome	IL-20RA	18	-0.0767457454721666	0.0918423607251645	0.41567081864611	0.93 (0.77-1.11)	-0.0628403836998284	0.0540310277922954	0.244812244011552	0.94 (0.84-1.04)	-0.0791667342360676	0.0390208864024595	0.0424756365339644	0.147015717264224	0.92 (0.86-1.00)	-0.0707559393126095	0.0891239754856484	0.438193122580432	0.93 (0.78-1.11)	-0.0672986548151593	0.0877218979803662	0.453497189239812	0.93 (0.79-1.11)	TRUE	7.51857191758368e-81	0.792328746796648	21.5287140935841	0.0346867692806818	9.82802786502229	17	0.910666539198609	-0.000262552099116412	0.00901647590753285	0.977129689015858	NA	0.911
52	2Hjefc	jsoX0g	outcome	IL-22RA1	23	-0.0123767906045374	0.0743252270833013	0.869339047575223	0.99 (0.85-1.14)	-0.0553468870498645	0.0501965751546971	0.270199670107165	0.95 (0.86-1.04)	-0.0234540863551841	0.0327541449685302	0.473951411292147	0.641862454581436	0.98 (0.92-1.04)	-0.102925515181132	0.0994418589210967	0.311897868506702	0.90 (0.74-1.10)	-0.107711935197418	0.105149820875007	0.316794723096449	0.90 (0.73-1.10)	TRUE	1.78869343315403e-101	0.135211484714632	21.2981043776085	0.0447171874646667	27.6579731930105	22	0.187294842339784	-0.00150758136469369	0.00872852188162339	0.864526162016722	NA	0.212
53	ROdtaS	77lxle	outcome	IL-24	17	0.0762331142633095	0.0926321885068651	0.423418482415128	1.08 (0.90-1.29)	0.0155263745090347	0.0538304116334838	0.773016626953006	1.02 (0.91-1.13)	-0.0043590958972075	0.0381185675284504	0.908955405099543	0.944029634036453	1.00 (0.92-1.07)	0.0501773463269738	0.0973729333741793	0.613381923024612	1.05 (0.87-1.27)	0.0145462427295554	0.102917099388929	0.889366079866991	1.01 (0.83-1.24)	TRUE	1.90995648699021e-74	0.0521574171624999	21.3923849052836	0.0324627815231484	19.3739051873113	16	0.249751188845969	-0.00943878017833588	0.00966920894148419	0.344462165194589	rs11256610	0.022
54	1vECKl	PMHb2Y	outcome	IL-2RB	21	0.0184287477169525	0.0998967696860961	0.855593326555026	1.02 (0.84-1.24)	0.031348802221058	0.0529962854011585	0.55416650395782	1.03 (0.93-1.14)	0.0749279741517712	0.0358286453147997	0.0365023595178216	0.138404779838407	1.08 (1.00-1.16)	0.0170183112867884	0.0998000735196137	0.866311305332654	1.02 (0.84-1.24)	0.104255223272884	0.10566271017179	0.335586999361081	1.11 (0.90-1.37)	TRUE	5.38381710955678e-90	0.786081175704016	21.2527025574	0.0395320389991557	29.908306191895	20	0.0713531150832988	0.00630652514313059	0.0099838752670478	0.535128746066467	rs111805691, rs9321271	<0.001
55	yqhGsU	hYvaef	outcome	IL-33	20	0.00393191018375443	0.126203182619999	0.97548847053892	1.00 (0.78-1.29)	-0.0264343246951264	0.0548627379213517	0.629929154646114	0.97 (0.87-1.08)	0.0527539523412792	0.0368768721330087	0.152561225468115	0.308512700391077	1.05 (0.98-1.13)	-0.0530529780754386	0.107892694734227	0.628550063416432	0.95 (0.77-1.17)	-0.0556035352902481	0.123837104047473	0.658507076364754	0.95 (0.74-1.21)	TRUE	1.34048149459629e-85	0.479171177296661	21.1344950930801	0.0376438964572414	28.5065674275214	19	0.0741531249644914	0.00485991376365773	0.0116911824481152	0.682550153609154	NA	0.08
56	rYKnET	Em901J	outcome	IL-4	25	-0.00420930925568714	0.0823953545911882	0.959697500430344	1.00 (0.85-1.17)	-0.0624994070907	0.0469145443451796	0.182795519131492	0.94 (0.86-1.03)	-0.0503898067343286	0.0318130147495982	0.113208087950439	0.262995175801556	0.95 (0.89-1.01)	-0.0500400450992778	0.0725914555470314	0.497221874853704	0.95 (0.83-1.10)	-0.0500400450992778	0.0853256053288641	0.563042464011345	0.95 (0.80-1.12)	TRUE	4.05436751604092e-109	0.391337378415746	21.3001820630093	0.0470580524060279	26.2792746604784	24	0.339148193311417	-0.00445255760035402	0.00724811289156768	0.545042644853982	NA	0.35
57	uvC9oY	1MYwqS	outcome	IL-5	20	0.176287456906992	0.0947083789377957	0.0791042425807994	1.19 (0.99-1.44)	0.0645919493963607	0.0502731022936142	0.198854759928011	1.07 (0.97-1.18)	0.0527332457014394	0.0359374511721642	0.142277640174158	0.308268220377342	1.05 (0.98-1.13)	0.0718837796871205	0.0945188165739096	0.456276685212031	1.07 (0.89-1.29)	0.0718837796871205	0.0945606725701128	0.456473116093442	1.07 (0.89-1.29)	TRUE	1.02939049253207e-87	0.434940327591671	21.4923250714136	0.0370391063814779	20.0486100826696	19	0.391658446715635	-0.0122989363577355	0.00872028005188427	0.175474129579122	NA	0.413
58	rYKnET	Em901J	outcome	IL-6	15	-0.114463231793234	0.0766358703920701	0.159150544811493	0.89 (0.77-1.04)	0.0098859049112708	0.0509871205032165	0.846261827878048	1.01 (0.91-1.12)	0.0109286156886204	0.0359762267766974	0.761300640094842	0.876941243653552	1.01 (0.94-1.08)	0.00303879529765638	0.0504366647713873	0.952808365467281	1.00 (0.91-1.11)	0.0879767494278937	0.0878446431597959	0.333579924723149	1.09 (0.92-1.30)	TRUE	2.42552246360559e-106	0.0674946501229003	35.0585712414763	0.0365099329242743	14.7555710091863	14	0.395064971989604	0.0151179660365738	0.00815827557728455	0.0867006363745196	NA	0.451
59	zFDXMQ	biamAc	outcome	IL-7	24	-0.119470879016369	0.107346386841256	0.277744364508821	0.89 (0.72-1.10)	-0.0207732896203415	0.0510590568861844	0.684119422213702	0.98 (0.89-1.08)	-0.0303439333945998	0.0349607374854863	0.385425443208231	0.60471922986119	0.97 (0.91-1.04)	-0.0392953179166353	0.0942509779170044	0.68060101014007	0.96 (0.80-1.16)	-0.0473467282199149	0.0970823457823061	0.630381335470398	0.95 (0.79-1.15)	TRUE	1.02835887734154e-106	0.20844236143977	21.9687737971228	0.0384415177228881	30.1249039824346	23	0.145849538904514	0.00822506003421934	0.00918613395447775	0.380277628145158	NA	0.148
60	suoHTa	7QkGNX	outcome	IL-8	29	-0.120902690395932	0.0723608761525986	0.106308691382712	0.89 (0.77-1.02)	-0.0820644827757843	0.0446668268940491	0.066171824502238	0.92 (0.84-1.01)	-0.0803506400155266	0.031981731951029	0.0119915883004992	0.0701855166949465	0.92 (0.87-0.98)	-0.0706517540788325	0.0785791685554691	0.376258667004662	0.93 (0.80-1.09)	-0.0706517540788325	0.085521306910819	0.415714347727686	0.93 (0.79-1.10)	TRUE	1.14489743768561e-139	0.889508889688122	23.7395077809025	0.0487379221088951	28.3025640439175	28	0.44850363436957	0.00391362757017298	0.00623906567219866	0.535746243441118	NA	0.492
61	ZWYkl1	R4kgGu	outcome	LAP TGF-beta-1	34	-0.0509180335679214	0.0450185830988553	0.266441954687811	0.95 (0.87-1.04)	-0.0308534193553735	0.0355161382452384	0.385002768084777	0.97 (0.90-1.04)	-0.010544426994301	0.0228314331272873	0.644197385582938	0.811024272301673	0.99 (0.95-1.03)	-0.0231758713972893	0.040479010609207	0.570836399290555	0.98 (0.90-1.06)	-0.0169273046210063	0.0651072648821177	0.796486022380161	0.98 (0.87-1.12)	TRUE	6.86993159853962e-245	0.0901672825300445	34.5684538029371	0.0820724711721789	32.3276572355988	33	0.500403730429124	0.00472934688089135	0.00454495261706233	0.30587316355349	NA	0.52
62	BCa5Gq	HoJi8V	outcome	LIF	28	0.108611839518409	0.0676588342993222	0.120509949137446	1.11 (0.98-1.27)	0.0266171843152464	0.0413455091608419	0.51972167439603	1.03 (0.95-1.11)	0.0378268889229348	0.0304853043330099	0.21467087429006	0.390700991207909	1.04 (0.98-1.10)	0.00261223679082601	0.0748081165985252	0.972401083294691	1.00 (0.87-1.16)	0.00677530303419038	0.0731531935531168	0.926890853885867	1.01 (0.87-1.16)	TRUE	1.21825613140111e-123	0.408544284515662	21.0347416824138	0.0538706675104758	19.2130738996285	27	0.862106921565192	-0.00715503634471466	0.00610548257888285	0.251862912341259	NA	0.864
63	1Chosv	ouAinc	outcome	LIF-R	45	0.108657751819924	0.0440990325696835	0.0178170708937059	1.11 (1.02-1.22)	0.0775916307497056	0.0327827984557123	0.0179406987059955	1.08 (1.01-1.15)	0.0540002751722686	0.0193303059613175	0.00521321437694033	0.0431275007546882	1.06 (1.02-1.10)	0.0894315273023353	0.037168169592132	0.0203899404463093	1.09 (1.02-1.18)	0.0846224967228808	0.0603521402434793	0.167887623049374	1.09 (0.97-1.22)	TRUE	0	0.968922794884561	36.4663829614256	0.141718762271465	57.8565456375359	44	0.0785427720560291	-0.00653731284277385	0.00457750274369608	0.160475059165145	NA	0.104
64	hdXSYB	yJVip3	outcome	CCL8	48	-0.012322541383722	0.0412470309959944	0.766476466342741	0.99 (0.91-1.07)	-0.00174283619362128	0.0292638499461854	0.952509308050257	1.00 (0.94-1.06)	-0.00291382279840772	0.0187158180575961	0.876279187385647	0.931928614872037	1.00 (0.96-1.03)	-0.0477227434480118	0.0387226058176903	0.223919679977773	0.95 (0.88-1.03)	-0.0178380392656767	0.0575947106969348	0.758145523786682	0.98 (0.88-1.10)	TRUE	0	0.0545488348278473	40.6707106825423	0.136035445395996	48.6182013252023	47	0.407623331486625	0.00119624016054792	0.00463959581280402	0.797685936742696	NA	0.415
65	RJd1Vh	jLjIrN	outcome	CCL2	26	-0.00648579657889186	0.015502516083014	0.679396250202962	0.99 (0.96-1.02)	-0.020432315314341	0.0121003422436784	0.0913012233515189	0.98 (0.96-1.00)	-0.013518394588822	0.0095922753035749	0.158746447911751	0.31404188608629	0.99 (0.97-1.01)	-0.0168907298794739	0.0110434945052593	0.138703045256455	0.98 (0.96-1.00)	-0.0150606012715888	0.0211379519150286	0.482758108468016	0.99 (0.95-1.03)	TRUE	0	0.436135296775193	282.757100112656	0.47143602119865	26.4741039809292	25	0.382656081337834	-0.00286212650168003	0.00482061181701854	0.558249876318493	NA	0.455
66	UQpxmD	SSja1q	outcome	CCL7	29	-0.0276683672037727	0.0737699198009703	0.710543794248397	0.97 (0.84-1.12)	-0.051681841200192	0.035198438945834	0.14202295693561	0.95 (0.89-1.02)	0.0176411001665722	0.0241491952187228	0.465081752312403	0.641862454581436	1.02 (0.97-1.07)	-0.0572786195405305	0.0416460013119813	0.179921912893071	0.94 (0.87-1.02)	-0.0372718119757728	0.065723915123221	0.575167218027544	0.96 (0.85-1.10)	TRUE	1.28419446467904e-191	0.16416350627303	31.6040869881546	0.0794088116811593	39.4068490219155	28	0.0745975069494495	0.00598908069187392	0.00896953986410605	0.509984216188371	NA	0.077
67	ZWYkl1	R4kgGu	outcome	CCL13	51	0.0136004731012694	0.0395010354088345	0.732088929754841	1.01 (0.94-1.10)	0.0360224658043949	0.0267163511118334	0.177552169649724	1.04 (0.98-1.09)	0.0173800417221021	0.0174359737194241	0.318865409639004	0.52831487504273	1.02 (0.98-1.05)	0.0313952193294216	0.0310131333073924	0.316258905640384	1.03 (0.97-1.10)	0.0235258571074617	0.0455629518662797	0.607894932805132	1.02 (0.94-1.12)	TRUE	0	0.266028792889577	42.843974127567	0.152964753443332	60.9021987634241	50	0.138884357947613	0.000487785376828736	0.00443812262320897	0.912931212366391	NA	0.163
68	HALxtK	nLeZc6	outcome	MIP-1 alpha	36	-0.0889108489686458	0.0303118976664632	0.0059682055015885	0.91 (0.86-0.97)	-0.0744357560090453	0.0245062171730941	0.00238610088438817	0.93 (0.88-0.97)	-0.0524054786008488	0.0172155040449631	0.00233388243069881	0.0263526688423078	0.95 (0.92-0.98)	-0.076964025086613	0.0243248052900495	0.00321313000344696	0.93 (0.88-0.97)	-0.0858606965738912	0.047851607570257	0.0814055503483515	0.92 (0.84-1.01)	TRUE	0	0.967806237184378	65.3545419982413	0.160391214122177	39.2339019987148	35	0.285700153736784	0.00645722136207353	0.00432501125506508	0.144660863903593	rs1125560, rs75272249	0.002
69	HZC3ER	7DHiRo	outcome	MMP-1	85	-0.00862828103827594	0.0219261594683759	0.694947916073341	0.99 (0.95-1.03)	0.00256253021640015	0.0179596520241621	0.886540842996542	1.00 (0.97-1.04)	0.0156706373142661	0.0115623507814072	0.175316946220995	0.333610614466798	1.02 (0.99-1.04)	0.00613812251194346	0.0230955723509911	0.791067148309295	1.01 (0.96-1.05)	0.0135837296026444	0.0334540624841436	0.685744805743324	1.01 (0.95-1.08)	TRUE	0	0.421736957424074	57.5617546398564	0.337319775638849	83.0416888160961	84	0.509057533697277	0.00423174869799827	0.00324444588862752	0.195734801993717	NA	0.523
70	cu62oM	HaaoZA	outcome	MMP-10	63	-0.0246144790791239	0.0235900747668297	0.300868988307946	0.98 (0.93-1.02)	-0.00849961755345724	0.020012133517504	0.67103846321934	0.99 (0.95-1.03)	-0.00474032645233997	0.0131585451194772	0.718662427172361	0.861338721007575	1.00 (0.97-1.02)	-0.0103901976919422	0.0217367710987184	0.634330614840003	0.99 (0.95-1.03)	-0.0155344249690275	0.0366563698226868	0.673189195079696	0.98 (0.92-1.06)	TRUE	0	0.0729511979497469	60.0585510873289	0.260129744375234	69.136555185925	62	0.249144993949714	0.00336481760704343	0.00322874422452913	0.30145753161148	NA	0.289
71	yL0j2B	HGMrw6	outcome	NRTN	20	0.0996444482995678	0.0924865249265323	0.295532197677964	1.10 (0.92-1.32)	0.0266492306741536	0.0533450970966274	0.617382896252515	1.03 (0.93-1.14)	0.067769987004344	0.0360004337361035	0.0597712854724447	0.17545764445137	1.07 (1.00-1.15)	-0.0230353964931342	0.101030024066147	0.822077771849902	0.98 (0.80-1.19)	-0.0257060391162571	0.107609264575104	0.813753925797708	0.97 (0.79-1.20)	TRUE	8.61754562506105e-89	0.718957865979	21.4324857164602	0.0403505179613509	29.5182503476389	19	0.058258503847422	-0.00351431368842626	0.00885260462344032	0.696049169371094	NA	0.063
72	rYKnET	Em901J	outcome	NT-3	30	0.00970259571630484	0.0731134637732587	0.895375007349396	1.01 (0.87-1.17)	-0.052386139611453	0.0450070920228259	0.244443060796152	0.95 (0.87-1.04)	-0.0562337749356917	0.0318660605438372	0.0776155817124603	0.214030846540421	0.95 (0.89-1.01)	0.0126742815976406	0.107428218223713	0.906897621316486	1.01 (0.82-1.25)	0.00330388649017366	0.108466054019805	0.975908785562891	1.00 (0.81-1.24)	TRUE	1.96362412870966e-136	0.643458456028444	22.453870519787	0.0472109753365181	28.6912310213647	29	0.481229785244056	-0.00655058934202944	0.00653741329914581	0.324917457828149	NA	0.476
73	Z3KpJI	xM2yc7	outcome	OPG	47	-0.0137981504490034	0.0536624490328854	0.798251598323701	0.99 (0.89-1.10)	-0.013602410720436	0.0349393407034684	0.697043114077664	0.99 (0.92-1.06)	-0.02261120882778	0.0216021845498666	0.295233644114042	0.506910596497695	0.98 (0.94-1.02)	-0.00472080446154322	0.0483361132397811	0.922621679815919	1.00 (0.91-1.09)	-0.0189504783554419	0.0721865898434558	0.794092151426565	0.98 (0.85-1.13)	TRUE	0	0.301847013518429	33.5318471105723	0.109907621850573	55.6472951381852	46	0.155901857916214	-0.000984957515090844	0.00536339723239653	0.855117486397884	NA	0.17
74	SEQsqk	mzgtmU	outcome	OSM	26	0.0370559440717476	0.0936247708554598	0.695754969109201	1.04 (0.86-1.25)	0.0228762255509683	0.044858034520634	0.610072890434137	1.02 (0.94-1.12)	0.00694773731512176	0.0310588698220818	0.822994049754368	0.902318777441536	1.01 (0.95-1.07)	0.0339451044019977	0.0870435816629429	0.699855406401651	1.03 (0.87-1.23)	0.0261921299500838	0.085640216506716	0.762259426778142	1.03 (0.87-1.21)	TRUE	9.96465859553348e-142	0.0595328557331113	26.8844810600158	0.0496001622629427	33.6941525371766	25	0.114608655615128	-0.00284833824002984	0.00814806997360845	0.729708665573545	rs80303768	0.017
75	BUyCf5	VhqgqP	outcome	PD-L1	36	-0.0328276669789662	0.0665743346952903	0.625113265867414	0.97 (0.85-1.10)	0.0179325124025035	0.0413389855080476	0.664439646077509	1.02 (0.94-1.10)	0.0407395598031423	0.0258909874790965	0.115602275077607	0.262995175801556	1.04 (0.99-1.10)	0.00461690563953987	0.055064514434317	0.933657099104371	1.00 (0.90-1.12)	0.120838809424513	0.075282679687442	0.117450819664103	1.13 (0.97-1.31)	TRUE	7.7250594316413e-205	0.480210801288263	27.5918626122944	0.0726844911790754	43.4908906093164	35	0.153617240243177	0.00693830109291188	0.00566728861531278	0.229265464631519	NA	0.16
76	KkV310	JGw8CX	outcome	SCF	74	-0.0118957847765824	0.0382682010709374	0.756810543727911	0.99 (0.92-1.07)	-0.0430914054434983	0.0276049015308273	0.118522433281757	0.96 (0.91-1.01)	-0.0179776045249568	0.0191260645392848	0.347241594869134	0.564267591662343	0.98 (0.95-1.02)	-0.0535308178589047	0.0324158802343579	0.102957524523641	0.95 (0.89-1.01)	0.0532525669971622	0.0698495269478107	0.448283820740996	1.05 (0.92-1.21)	TRUE	0	0.272427652762966	37.5563174355907	0.19289199814296	113.990690757922	73	0.00153216959331694	-0.000731827955771481	0.00397954082961761	0.854610735938071	NA	0.001
77	mZStQ3	V0V4pV	outcome	SIRT2	18	-0.171702089579793	0.1074361939037	0.129562022128985	0.84 (0.68-1.04)	-0.152055291381962	0.060814999704381	0.0124090781934899	0.86 (0.76-0.97)	-0.0877136415724954	0.051792274179707	0.0903477578635208	0.234904170445154	0.92 (0.83-1.01)	-0.175956690725672	0.0879753309159026	0.0617305624774577	0.84 (0.71-1.00)	-0.21414557330365	0.132407049960721	0.124210924778876	0.81 (0.62-1.05)	TRUE	1.93771150554424e-96	0.858739187995151	27.3251716242383	0.0338230733307038	29.7307178437773	17	0.0283537386904427	0.0092228708120903	0.0103175828506148	0.384625380353797	rs11115639	0.005
78	jrutPm	g4Rkf9	outcome	SLAMF1	47	0.00939869060344708	0.0574460162856103	0.870771493126704	1.01 (0.90-1.13)	-0.00233247501615069	0.0366033147654236	0.949190747335172	1.00 (0.93-1.07)	-0.00690657638938614	0.0225007783647503	0.758882699928769	0.876941243653552	0.99 (0.95-1.04)	-0.00833165960078774	0.0530747333847474	0.875947784267976	0.99 (0.89-1.10)	-0.0233882577819411	0.0689353509632422	0.735944311040047	0.98 (0.85-1.12)	TRUE	5.56924159553011e-284	0.0679847515345368	29.1372611296649	0.095904823656609	57.1820769705835	46	0.124845857443484	-0.00154236956976984	0.00487695257240501	0.753269926023569	rs111865527	0.021
79	tNuiqn	8sf40y	outcome	ST1A1	42	0.0214464767906602	0.0491318148239028	0.664814720685946	1.02 (0.93-1.12)	0.0167718834556897	0.030620713836727	0.583877312687691	1.02 (0.96-1.08)	0.0146265319679091	0.0200442109488821	0.465565307848045	0.641862454581436	1.01 (0.98-1.06)	0.0285181288471863	0.0369390988025061	0.444523517537057	1.03 (0.96-1.11)	0.037534887965609	0.0478660535299665	0.437450446159006	1.04 (0.95-1.14)	TRUE	1.42066898989129e-286	0.15320681579514	31.39015197238	0.115985179700036	43.0281361133518	41	0.384459828390832	-0.000833183744993476	0.00543891241418208	0.879019114481374	NA	0.409
80	awR1F8	fLg8n4	outcome	STAMPB	20	0.124289954805488	0.106677729973526	0.259188132710348	1.13 (0.92-1.40)	-0.0183847307940677	0.0580967337667719	0.751660717426731	0.98 (0.88-1.10)	0.0044122859245993	0.0409904949947484	0.914279929725026	0.944029634036453	1.00 (0.93-1.09)	-0.0186973834364748	0.100701272668095	0.854669995507666	0.98 (0.81-1.20)	-0.0138687559672848	0.0979800428891149	0.888928086657908	0.99 (0.81-1.20)	TRUE	4.6283328798839e-87	0.0520020065712653	21.7505633755557	0.0306990301647771	23.5602526045228	19	0.213564624966961	-0.0124979035613074	0.0100830952826759	0.231081763320113	NA	0.222
81	rYKnET	Em901J	outcome	TGF-alpha	25	-0.061922849161054	0.0884119941291777	0.490708903127601	0.94 (0.79-1.12)	0.012055322128319	0.0487471599667116	0.804673685992642	1.01 (0.92-1.11)	0.0481986981842005	0.03330066235896	0.147790646006766	0.308512700391077	1.05 (0.98-1.12)	-0.026092332168963	0.0874942869935666	0.768103702022463	0.97 (0.82-1.16)	-0.0445341056738889	0.0919170215715391	0.632421094306484	0.96 (0.80-1.15)	TRUE	1.66848122268498e-119	0.502663464638229	23.756742026472	0.042590876650123	31.4766798302151	24	0.140508653191912	0.0118855277895278	0.00864413376568239	0.182384538781548	NA	0.146
82	uvC9oY	1MYwqS	outcome	TNF	27	0.00732479196834419	0.0680951457332354	0.915197780368199	1.01 (0.88-1.15)	-0.00221314315345179	0.0438322453854909	0.959730953022815	1.00 (0.92-1.09)	0.0180395568515726	0.0300876173093457	0.548794526344799	0.713432884248239	1.02 (0.96-1.08)	-0.0188823176342422	0.0841088038854505	0.824124218974437	0.98 (0.83-1.16)	-0.023245522088978	0.0960195856874495	0.810608680795999	0.98 (0.81-1.18)	TRUE	1.82894156131622e-124	0.114026913004871	22.0238051095878	0.0551467538484166	29.9921673110823	26	0.267935665772331	0.00119706617816741	0.00665872948228844	0.858779232320539	NA	0.281
83	ir79GV	EVwGkr	outcome	TNFB	54	-0.00215234158521151	0.0160208952756857	0.893647701437917	1.00 (0.97-1.03)	0.0264567454381769	0.0140833551853777	0.0603015143030574	1.03 (1.00-1.06)	0.0449125484628278	0.0115378527866756	9.91648701810935e-05	0.00225600079661988	1.05 (1.02-1.07)	0.0213248475245668	0.01389834532081	0.130893395450852	1.02 (0.99-1.05)	0.0150716950095162	0.0256617468945249	0.559481734870417	1.02 (0.97-1.07)	TRUE	0	0.999992416887375	122.502967297479	0.549510093050982	86.3506937771992	53	0.00257962772786892	0.0122510189231867	0.00319717403815152	0.000344499371062115	rs73390205	<0.001
84	XhMeqX	apZv8Q	outcome	TNFRSF9	33	-0.0429616153240573	0.0681846016770883	0.53326078653512	0.96 (0.84-1.09)	-0.0528471383184024	0.0380336169862902	0.164685334878634	0.95 (0.88-1.02)	0.0219192010643473	0.0310078419476351	0.47963348254437	0.641862454581436	1.02 (0.96-1.09)	-0.0886368957375988	0.0599231903974771	0.148871200543372	0.92 (0.81-1.03)	-0.0767473457518175	0.0921383462828455	0.411042601164871	0.93 (0.77-1.11)	TRUE	7.13334323598617e-183	0.210328257869342	26.843720673081	0.0788738541495677	51.468960061086	32	0.0160105987502512	0.00758702801186664	0.00710521640990824	0.293851032459991	rs150949259, NA	<0.001
85	1Vqa26	0mmTbN	outcome	TNFSF14	42	0.0195357453421206	0.0388896982016705	0.618184659908834	1.02 (0.94-1.10)	0.0366168549071852	0.0302661972809414	0.226345381734079	1.04 (0.98-1.10)	-0.00290452789310988	0.0193568344922428	0.880723745923024	0.931928614872037	1.00 (0.96-1.04)	0.0207031951112219	0.0310269410646959	0.508341181824611	1.02 (0.96-1.08)	0.0156375750022254	0.0541368865877839	0.7741497360104	1.02 (0.91-1.13)	TRUE	3.92543240237773e-306	0.054085055560993	33.9904305972008	0.12298183999668	53.0937847412146	41	0.0976474458578503	-0.00309724439678507	0.00441049305254797	0.486593311679333	NA	0.103
86	awR1F8	fLg8n4	outcome	TRAIL	57	-0.0932125132996	0.0334544236427872	0.00730261781850583	0.91 (0.85-0.97)	-0.0622084689041682	0.0258876376467617	0.016260370437535	0.94 (0.89-0.99)	-0.047127894858464	0.0188341285260826	0.0123403106276829	0.0701855166949465	0.95 (0.92-0.99)	-0.0616189672134647	0.027050706567432	0.0265695055714612	0.94 (0.89-0.99)	-0.0475336174634911	0.0523290198293303	0.367580453885639	0.95 (0.86-1.06)	TRUE	0	0.952023385551475	45.352890744361	0.17880104511773	74.5081090406181	56	0.0496798528448472	0.00662469844612066	0.00400227112550363	0.103572752175547	NA	0.055
87	HKM9jZ	F4I5r8	outcome	TRANCE	62	-0.0286101671986407	0.0449603511684407	0.52697360842149	0.97 (0.89-1.06)	0.0325768138271372	0.0295570445435372	0.270388859332188	1.03 (0.97-1.09)	0.0232125980334655	0.0207319948880936	0.262862529352675	0.469029219041048	1.02 (0.98-1.07)	0.0432234569968415	0.0438801501087817	0.32849821604341	1.04 (0.96-1.14)	0.076655364838781	0.0651198919997589	0.243711525308451	1.08 (0.95-1.23)	TRUE	0	0.415982393498585	33.651828379453	0.146470549393665	81.0856129340101	61	0.0437183769543605	0.00597390818404897	0.00460579942871029	0.199582827647454	NA	0.038
88	qFEtR2	ro3QeX	outcome	TSLP	24	0.132262101721471	0.0802215562669555	0.113415342049973	1.14 (0.98-1.34)	0.0246541831085607	0.0471941233270161	0.601392253040736	1.02 (0.93-1.12)	0.0541778134509615	0.0330970073161011	0.101643017752409	0.256930961540812	1.06 (0.99-1.13)	0.0289011877985864	0.0801801633826979	0.721797577728881	1.03 (0.88-1.20)	0.0338226747647624	0.0810384276708413	0.680281057256432	1.03 (0.88-1.21)	TRUE	1.77534935647262e-107	0.598154627426974	21.9251661045099	0.0466781664566611	29.5118962580792	23	0.163932338123561	-0.00951710756964538	0.00865503992085234	0.283392762181405	NA	0.177
89	suoHTa	7QkGNX	outcome	TWEAK	55	-0.000686350595312143	0.0494932134949114	0.988987705834456	1.00 (0.91-1.10)	-0.00441826371736041	0.0346381258477788	0.898501200340565	1.00 (0.93-1.07)	0.00894125246239754	0.0197410805310073	0.650601888769474	0.811024272301673	1.01 (0.97-1.05)	-0.00594832642927812	0.0393544211212339	0.880422519088354	0.99 (0.92-1.07)	0.0290829998241651	0.0720631638291924	0.688117864902477	1.03 (0.89-1.19)	TRUE	0	0.093850994647975	31.7960963004542	0.123657616149016	68.6571490596115	54	0.0864907246215317	0.000999307044629769	0.00457785713236849	0.82804039035741	NA	0.097
90	nQ4CcB	yb12zg	outcome	uPA	66	0.0636890901247154	0.0492856086983111	0.200918775600186	1.07 (0.97-1.17)	0.0566945313828612	0.0262803155918575	0.0309822775897458	1.06 (1.01-1.11)	0.0642903285666054	0.0213538195074874	0.00260630790748099	0.0263526688423078	1.07 (1.02-1.11)	0.036407968106578	0.0385097223864103	0.347944371887692	1.04 (0.96-1.12)	0.0336862492851687	0.0539937103985938	0.534881934270708	1.03 (0.93-1.15)	TRUE	0	0.99795533377843	33.5269306193016	0.155894713014223	99.2707916686073	65	0.00398277132782609	6.45788476722801e-05	0.0047624576777663	0.989223212664825	rs12406721	<0.001
91	tbS2eU	BlO9Nm	outcome	VEGF_A	61	0.0104078281157092	0.0278753619966933	0.710211188004346	1.01 (0.96-1.07)	0.0378818699977073	0.0246087447574375	0.123714919871013	1.04 (0.99-1.09)	0.0395021230514303	0.0146759177108016	0.00711040325599642	0.0539205580246395	1.04 (1.01-1.07)	0.0312190703063104	0.0218232525620622	0.157749150877443	1.03 (0.99-1.08)	0.0380905439333085	0.0468821599518132	0.419731638441867	1.04 (0.95-1.14)	TRUE	0	0.936467693008428	52.5226713873933	0.219384257825876	72.5344871703413	60	0.128615227538212	0.00463832260830065	0.00363319408671308	0.206727407017981	NA	0.165
