# Supplementary material for: Immune cell signatures and inflammatory mediators: unraveling their genetic impact on chronic kidney disease through Mendelian randomization
Source: Clin Exp Med. 2024 May 4;24(1):94. doi: 10.1007/s10238-024-01341-z (PMC11069478; doi:10.1007/s10238-024-01341-z)
Supplement: Supplementary file 13 — Table S7 Reverse MR analyses of causal associations between CKD and inflammation proteins Supplementary file13 (CSV 54 kb) [file 10238_2024_1341_MOESM13_ESM.csv]

	id.exposure	id.outcome	outcome	exposure	nsnp	b_MR.Egger	se_MR.Egger	pval_MR.Egger	estimate_MR.Egger	b_Weighted.median	se_Weighted.median	pval_Weighted.median	estimate_Weighted.median	b_Inverse.variance.weighted.	se_Inverse.variance.weighted.	pval_Inverse.variance.weighted.	fdr_Inverse.variance.weighted.	estimate_Inverse.variance.weighted.	b_Weighted.mode	se_Weighted.mode	pval_Weighted.mode	estimate_Weighted.mode	b_Simple.mode	se_Simple.mode	pval_Simple.mode	estimate_Simple.mode	correct_causal_direction	steiger_pval	F	R2	Q_Inverse.variance.weighted	Q_df_Inverse.variance.weighted	Q_pval_Inverse.variance.weighted	egger_intercept	se	pval	outliers	global_test_p
1	moTNpq	HrWmdQ	4EBP1	CKD	22	0.00752275999118903	0.104000766843755	0.943054839075218	1.01 (0.82-1.24)	0.0777268649442041	0.0518530430869119	0.133877867917674	1.08 (0.98-1.20)	0.0507438670440227	0.0339183863336025	0.134638588953054	0.38557041898932	1.05 (0.98-1.12)	0.104417070903864	0.0606060644977712	0.0996055011122958	1.11 (0.99-1.25)	0.118386422251853	0.090200246703083	0.203521339468469	1.13 (0.94-1.34)	TRUE	0.224415374432561	61.9799025309307	0.0032895551234079	29.5709923688204	21	0.100953921979288	0.00400875085162374	0.00886349495909861	0.655937048940812	NA	0.116666666666667
2	moTNpq	8hcx0r	ADA	CKD	22	0.0968084786202488	0.0912471153436532	0.301357995241607	1.10 (0.92-1.32)	0.100673417586895	0.0496230539933889	0.0424824321019912	1.11 (1.00-1.22)	0.0603907171448028	0.0335449405706024	0.0718144070371524	0.264859853610155	1.06 (0.99-1.13)	0.118704135179844	0.0599723229181967	0.0610400922962964	1.13 (1.00-1.27)	0.118704135179844	0.0857665015946899	0.180880841825851	1.13 (0.95-1.33)	TRUE	0.0824037796869704	61.9799025309307	0.0032895551234079	22.8005890040079	21	0.354702098033857	-0.00336246469357065	0.00775528141170552	0.669240605980664	NA	0.39
3	moTNpq	8hcx0r	ARTN	CKD	22	0.0278707984721755	0.0964237579685026	0.775521818171861	1.03 (0.85-1.24)	0.0373107231293232	0.0548073504200187	0.496022541253726	1.04 (0.93-1.16)	-0.00403539252773988	0.0376109455734881	0.914556509322833	0.945734572140657	1.00 (0.93-1.07)	0.00821690117697282	0.0724283161065136	0.910752388805643	1.01 (0.87-1.16)	-0.0725085289648169	0.0906630891349412	0.432805116987341	0.93 (0.78-1.11)	TRUE	0.0684132103286073	61.9799025309307	0.0032895551234079	18.623422652301	21	0.609283101689964	-0.00294604600681333	0.00819802365051429	0.723091704424892	NA	0.6
4	moTNpq	8hcx0r	AXIN1	CKD	22	-0.015863583121677	0.129529006422578	0.903748085048568	0.98 (0.76-1.27)	0.0442633205619859	0.0588658991004564	0.452090243642936	1.05 (0.93-1.17)	0.0245289978462382	0.0495978530137652	0.620912399576427	0.82901747295617	1.02 (0.93-1.13)	0.0448553356714142	0.075846592554232	0.560568241230226	1.05 (0.90-1.21)	0.0378398427730445	0.113517799154902	0.742184117997171	1.04 (0.83-1.30)	TRUE	0.891398507433396	61.9799025309307	0.0032895551234079	36.1385343453576	21	0.0210945312466529	0.00373623026502754	0.0110261119068051	0.738252346752638	NA	0.02
5	moTNpq	8hcx0r	Beta-NGF	CKD	22	-0.0297890544199709	0.0843610711125301	0.727697710787017	0.97 (0.82-1.15)	0.0274430176864451	0.0491748190429828	0.576796218378846	1.03 (0.93-1.13)	0.0455203037287956	0.0327613853109048	0.164695983760849	0.416314847839924	1.05 (0.98-1.12)	0.030390683307934	0.0636150737422199	0.637779020990652	1.03 (0.91-1.17)	0.0577062017564183	0.0861535384168594	0.510279695850859	1.06 (0.89-1.25)	TRUE	0.0294977329528751	61.9799025309307	0.0032895551234079	19.5498757440738	21	0.549910530282327	0.00693784260150409	0.00716174925161854	0.344247067880597	NA	0.543333333333333
6	moTNpq	8hcx0r	CASP-8	CKD	22	0.0405030388196295	0.102359312068936	0.696519548795336	1.04 (0.85-1.27)	0.0971354603446944	0.0508271579770441	0.0559925432908828	1.10 (1.00-1.22)	0.0519053901205773	0.0338357192853693	0.125019497683222	0.38557041898932	1.05 (0.99-1.13)	0.0941831129511026	0.0627597872066434	0.148321568642098	1.10 (0.97-1.24)	0.0452634365269278	0.101629499025007	0.660604699634473	1.05 (0.86-1.28)	TRUE	0.189686700926381	61.9799025309307	0.0032895551234079	28.4289443909094	21	0.128400006070824	0.00105613526682352	0.00871420841540429	0.90474445478635	NA	0.136666666666667
7	moTNpq	8hcx0r	CCL11	CKD	22	0.137860892931413	0.0851556247086056	0.12112495087868	1.15 (0.97-1.36)	0.0474057409558736	0.0485220685570574	0.328572417582839	1.05 (0.95-1.15)	0.0345237850520765	0.0334746495985379	0.302380847521582	0.598520546633136	1.04 (0.97-1.11)	0.0642181943179403	0.0607099102683886	0.302169029212759	1.07 (0.95-1.20)	0.0511132769370597	0.0914835058733633	0.582265094398137	1.05 (0.88-1.26)	TRUE	0.0246660855177818	61.9799025309307	0.0032895551234079	20.1366138822908	21	0.512623313271539	-0.00956252740939961	0.00724568596337652	0.201825146255658	NA	0.513333333333333
8	moTNpq	8hcx0r	CCL19	CKD	22	0.0215615469112777	0.0891291682789117	0.811310399828666	1.02 (0.86-1.22)	0.0886725638689088	0.0514423801424829	0.0847573340689859	1.09 (0.99-1.21)	0.0808499353072146	0.0340479254788028	0.0175683520839334	0.0841431599809442	1.08 (1.01-1.16)	0.0586091588334849	0.0616156040669685	0.352319940748183	1.06 (0.94-1.20)	0.0247711225617149	0.0874327745267624	0.779708627608836	1.03 (0.86-1.22)	TRUE	0.10696904304462	61.9799025309307	0.0032895551234079	21.8259594698	21	0.409598022652106	0.00549355774281134	0.00759073738778913	0.477618868473142	NA	0.433333333333333
9	moTNpq	8hcx0r	CCL20	CKD	22	-0.168939644052075	0.0943494162406368	0.0885117006499895	0.84 (0.70-1.02)	-0.0449869806108035	0.0485229029633158	0.353859666619939	0.96 (0.87-1.05)	0.0434188921428209	0.0338910508583821	0.2001474883399	0.467010806126433	1.04 (0.98-1.12)	-0.0445373906906676	0.0548262940905935	0.425712055823664	0.96 (0.86-1.06)	0.0358178744613302	0.0948397351396019	0.709467866607965	1.04 (0.86-1.25)	TRUE	0.258418225022679	61.9799025309307	0.0032895551234079	31.3403176998601	21	0.0681777137615011	0.0196933670280374	0.00804043232580039	0.0236527600964977	NA	0.06
10	moTNpq	8hcx0r	CCL23	CKD	22	0.0786486834754451	0.101967833804217	0.449541341937492	1.08 (0.89-1.32)	0.101140855205521	0.0522699713164648	0.0529939095569706	1.11 (1.00-1.23)	0.113044626464229	0.0335971306011574	0.000766239412805746	0.00697277865653229	1.12 (1.05-1.20)	0.105653861371545	0.0667345138966945	0.128321483747978	1.11 (0.98-1.27)	0.13021064958922	0.100603672503842	0.209616916605569	1.14 (0.94-1.39)	TRUE	0.614026756680011	61.9799025309307	0.0032895551234079	28.5603902206629	21	0.12496192593758	0.00318098528104933	0.00867370362949066	0.717665132513756	NA	0.14
11	moTNpq	8hcx0r	CCL25	CKD	21	0.104866997447977	0.107785370099971	0.342815475468672	1.11 (0.90-1.37)	0.10546113194411	0.0534556061992173	0.0485100126417745	1.11 (1.00-1.23)	0.0960933502607801	0.0340131298034209	0.00472534713534314	0.028667105954415	1.10 (1.03-1.18)	0.121034493496824	0.0628215252315938	0.0683543111197216	1.13 (1.00-1.28)	0.225889509120818	0.102507612512443	0.0394352007333667	1.25 (1.03-1.53)	TRUE	0.562488547123504	62.9353548167354	0.00318547485629125	30.0535027203578	20	0.0689913508383628	-0.000824147861721847	0.00929358581037655	0.930264913571612	rs62300825	0.00666666666666667
12	moTNpq	im9UCv	CCL28	CKD	22	-0.0208086295329346	0.0971465012895526	0.832561053567328	0.98 (0.81-1.18)	0.0381404743191411	0.0490013318570301	0.436359246624555	1.04 (0.94-1.14)	0.0322664193663736	0.0326192820612399	0.322573913093845	0.598520546633136	1.03 (0.97-1.10)	0.0608370848141701	0.0583953915535423	0.309344474259817	1.06 (0.95-1.19)	0.124063993699218	0.0817250090709278	0.143909397670296	1.13 (0.96-1.33)	TRUE	0.159361141342552	61.9799025309307	0.0032895551234079	27.6804229707722	21	0.149449813296679	0.00490220834662448	0.0082562661248109	0.559331623818947	NA	0.176666666666667
13	moTNpq	8hcx0r	CCL4	CKD	22	-0.142898857712686	0.0904645932633876	0.129882294632155	0.87 (0.73-1.04)	0.0183611428354787	0.0504720043427608	0.716015831181803	1.02 (0.92-1.12)	0.00959239574923117	0.033967343866767	0.77763641229005	0.882948184826234	1.01 (0.94-1.08)	-0.0430721901610707	0.0675109433928815	0.530367912220918	0.96 (0.84-1.09)	0.0586408126834257	0.10782383456442	0.592267218534742	1.06 (0.86-1.31)	TRUE	0.0704501357153894	61.9799025309307	0.0032895551234079	25.6558519977508	21	0.219876333666676	0.0141228066452074	0.00770243023704067	0.0816470532067901	NA	0.18
14	moTNpq	8hcx0r	CD244	CKD	22	0.0454200057529072	0.106542663072888	0.674436543820299	1.05 (0.85-1.29)	0.0105764571862188	0.0532115108314875	0.842448468626441	1.01 (0.91-1.12)	-0.0117201633000369	0.0334999684244509	0.726446806626293	0.869824465828851	0.99 (0.93-1.06)	0.0228356362466166	0.0660667370150804	0.733048052993163	1.02 (0.90-1.16)	-0.139868116980615	0.115554964128877	0.239572161002841	0.87 (0.69-1.09)	TRUE	0.230154615742203	61.9799025309307	0.0032895551234079	31.5812514030654	21	0.0645136311645394	-0.00528515921666923	0.00906675994547844	0.56646508420599	NA	0.05
15	moTNpq	8hcx0r	CD40	CKD	22	0.136729305562013	0.103794861555483	0.202630200710571	1.15 (0.94-1.41)	0.0789733633713643	0.0510911675768412	0.12216878194936	1.08 (0.98-1.20)	0.100304541291397	0.0330028278664712	0.00237151334084858	0.0179839761681017	1.11 (1.04-1.18)	0.0771422642039862	0.0644962499814403	0.244998612931712	1.08 (0.95-1.23)	0.0848460871400473	0.094601900491606	0.379952645639336	1.09 (0.90-1.31)	TRUE	0.529431928310097	61.9799025309307	0.0032895551234079	30.3000888745027	21	0.0861215806461424	-0.0033582479763345	0.00881198578394629	0.707147248452331	NA	0.08
16	moTNpq	8hcx0r	CD5	CKD	20	0.0852988601426587	0.102625151275719	0.416767900038983	1.09 (0.89-1.33)	0.0820408330653368	0.0547260043663394	0.133842573189666	1.09 (0.98-1.21)	0.0908468845687364	0.034963392452364	0.0093674882348449	0.0532775893356804	1.10 (1.02-1.17)	0.0894062046459126	0.0696002969773373	0.214385457680325	1.09 (0.95-1.25)	-0.0128363845549282	0.110216483876882	0.908506091219803	0.99 (0.80-1.23)	TRUE	0.384802589050943	62.0367842551786	0.00300026331171927	25.7444077678391	19	0.137469760484226	0.000515590069914399	0.00870982154186761	0.953447938311281	rs3925584, rs7178881	<0.00333333333333333
17	moTNpq	IPZr63	CD6	CKD	22	-0.0163693639991251	0.0932508538908065	0.86241953235532	0.98 (0.82-1.18)	0.00952211868593882	0.0515407507591133	0.853425659746828	1.01 (0.91-1.12)	0.0199109372011795	0.033648838923988	0.554033200566235	0.763894261386779	1.02 (0.96-1.09)	0.0120479707499441	0.0620228131659541	0.847846461904994	1.01 (0.90-1.14)	-0.0018622751491354	0.0920960343281254	0.984057965259597	1.00 (0.83-1.20)	TRUE	0.0496917913837954	61.9799025309307	0.0032895551234079	23.9006324158366	21	0.297898069489082	0.00335638689123854	0.00793381864404287	0.676774312113164	NA	0.333333333333333
18	moTNpq	8hcx0r	CDCP1	CKD	22	-0.173852369203563	0.083039737473153	0.0492431202775615	0.84 (0.71-0.99)	-0.0371724308834176	0.0460218874798828	0.419256392659686	0.96 (0.88-1.05)	0.019838475466301	0.0326683291950986	0.543672166651086	0.76114103331152	1.02 (0.96-1.09)	-0.0519090057013241	0.058331574417314	0.383603545849087	0.95 (0.85-1.06)	0.0605226960364392	0.0927728550986212	0.521236955864102	1.06 (0.89-1.27)	TRUE	0.0379804564662784	61.9799025309307	0.0032895551234079	21.8862262368244	21	0.406091520962035	0.0179347919325378	0.00706905099544868	0.0196130937961495	NA	0.373333333333333
19	moTNpq	8hcx0r	CSF-1	CKD	22	0.104050849410129	0.0851097935993927	0.235712466915935	1.11 (0.94-1.31)	0.11825294555717	0.0505440117999199	0.019304223319206	1.13 (1.02-1.24)	0.121889125031647	0.0331287352534419	0.000233914620790523	0.00477843265490438	1.13 (1.06-1.21)	0.115612458002474	0.0614550662111033	0.0738753464727997	1.12 (1.00-1.27)	0.0773061911732238	0.0839122181327961	0.367370446068129	1.08 (0.92-1.27)	TRUE	0.144517533486911	61.9799025309307	0.0032895551234079	15.7357839498276	21	0.784307806770983	0.00164368408085607	0.00722383049077099	0.822316589208244	NA	0.796666666666667
20	moTNpq	8hcx0r	CST5	CKD	22	0.184606021312953	0.0845692342803551	0.0411352697202547	1.20 (1.02-1.42)	0.150783496545498	0.0474096498407988	0.00147052124816418	1.16 (1.06-1.28)	0.149011277536305	0.0332333063560337	7.33276834740821e-06	0.000667281919614147	1.16 (1.09-1.24)	0.160828252327475	0.060589721670366	0.014833085466869	1.17 (1.04-1.32)	0.132291867781108	0.0785752206705909	0.10706068219244	1.14 (0.98-1.33)	TRUE	0.218956453460789	61.9799025309307	0.0032895551234079	10.5756772599242	21	0.970426554436379	-0.00329422571584165	0.00719706655369257	0.652088865175332	NA	0.946666666666667
21	moTNpq	8hcx0r	CX3CL1	CKD	22	0.203913589868779	0.108033757416565	0.0736916781309831	1.23 (0.99-1.52)	0.141262607906045	0.0512129419281034	0.00580960787919854	1.15 (1.04-1.27)	0.148517661030593	0.0417112013111111	0.000369982769360657	0.0056114053353033	1.16 (1.07-1.26)	0.126706134212986	0.0605717124334679	0.0487850421698396	1.14 (1.01-1.28)	0.0907043728893954	0.0862360943505506	0.304838044772411	1.09 (0.92-1.30)	FALSE	0.718303615880666	61.9799025309307	0.0032895551234079	32.7449624599584	21	0.0491227095057839	-0.00512598896506737	0.00919415780127404	0.583354526996222	NA	0.06
22	moTNpq	8hcx0r	CXCL1	CKD	22	-0.0279573451928141	0.0894734120235276	0.757921419401267	0.97 (0.82-1.16)	-0.0184738095995409	0.0520112549496449	0.72244823585251	0.98 (0.89-1.09)	-0.012023332314089	0.0337827093217952	0.721913991191025	0.869824465828851	0.99 (0.92-1.06)	0.000604526793317017	0.0627824734316	0.992408249272312	1.00 (0.88-1.13)	0.0831710385236176	0.088745502010119	0.359316982382792	1.09 (0.91-1.29)	TRUE	0.030494849607906	61.9799025309307	0.0032895551234079	21.7746689543651	21	0.412593063978287	0.00147657294535222	0.00762206370863207	0.848346374451174	NA	0.45
23	moTNpq	8hcx0r	CXCL10	CKD	20	-0.101436987177549	0.167175526362393	0.551581225121681	0.90 (0.65-1.25)	0.0640946588693319	0.0595016690523126	0.281394971610005	1.07 (0.95-1.20)	0.0733509158079032	0.0401178470843894	0.0674916191375065	0.264859853610155	1.08 (0.99-1.16)	0.0862993357511877	0.125014825673528	0.498344107156128	1.09 (0.85-1.39)	0.0775099378860153	0.123487462190176	0.537688594591405	1.08 (0.85-1.38)	TRUE	0.3544725449521	49.5600055848754	0.00238113188866095	20.7137253707324	19	0.352832424045388	0.0134141278123444	0.0124242397272997	0.294542676651493	rs700221, rs881858	0.02
24	moTNpq	IPZr63	CXCL11	CKD	22	-0.0571384948801654	0.0858727626831235	0.513405009640484	0.94 (0.80-1.12)	-0.0465391121555312	0.050417373640239	0.355967140135346	0.95 (0.86-1.05)	-0.0223820309166984	0.033824007742004	0.508150523322862	0.747960662389851	0.98 (0.92-1.04)	-0.0455720052975689	0.0572422754843938	0.434867389205643	0.96 (0.85-1.07)	-0.0433128521855125	0.0814737246598674	0.60057004037435	0.96 (0.82-1.12)	TRUE	0.025176904614949	61.9799025309307	0.0032895551234079	20.0832248728825	21	0.515995283646795	0.00322035404854552	0.0073133174285158	0.664412427749929	NA	0.536666666666667
25	moTNpq	8hcx0r	CXCL5	CKD	22	0.0232532500323979	0.091774959460388	0.802566661887404	1.02 (0.86-1.23)	0.01117964112398	0.0516949383974251	0.82878367317473	1.01 (0.91-1.12)	-0.0160957717601815	0.0339099680380086	0.635027938400889	0.82901747295617	0.98 (0.92-1.05)	0.0213869551360872	0.0639568271438395	0.7413968796327	1.02 (0.90-1.16)	0.0240332319453865	0.0814922368624712	0.770955137760702	1.02 (0.87-1.20)	TRUE	0.0489695949135124	61.9799025309307	0.0032895551234079	23.0569774387303	21	0.340948014136624	-0.00365040008898148	0.00782312474901775	0.645816946570781	NA	0.373333333333333
26	moTNpq	8hcx0r	CXCL6	CKD	22	0.127213571089796	0.0976487085128981	0.207455644866454	1.14 (0.94-1.38)	0.0708651875540682	0.0511847771616494	0.16620622366721	1.07 (0.97-1.19)	0.00959607730638159	0.0339181102147285	0.777238941170379	0.882948184826234	1.01 (0.94-1.08)	0.100483321326667	0.0599339659723594	0.108452123696762	1.11 (0.98-1.24)	-0.0381770601870274	0.10470111586668	0.719034507619146	0.96 (0.78-1.18)	TRUE	0.123963061865233	61.9799025309307	0.0032895551234079	27.8036500501159	21	0.145808437035428	-0.0108868921897948	0.00831116744005903	0.205073014230489	NA	0.14
27	moTNpq	8hcx0r	CXCL9	CKD	21	-0.0807704989558788	0.0847649509861852	0.352618942220201	0.92 (0.78-1.09)	0.16033537693696	0.0529967978522107	0.00248322088888882	1.17 (1.06-1.30)	0.141296115889557	0.0331975494299032	2.07910952065405e-05	0.000870831370872627	1.15 (1.08-1.23)	-0.0217806171482706	0.0666850261442818	0.747349226668378	0.98 (0.86-1.12)	0.199018618484202	0.11400162799944	0.0961986490562457	1.22 (0.98-1.53)	FALSE	0.959598748709861	62.8255025941034	0.00319016715473251	28.1392512769722	20	0.106143767686565	0.0205608259524089	0.00719770244294764	0.010095771707032	rs13391258	<0.00333333333333333
28	moTNpq	im9UCv	DNER	CKD	22	-0.0332206829531846	0.0979286582486483	0.737969964490122	0.97 (0.80-1.17)	-0.046272049053757	0.0480401678006817	0.335449677719283	0.95 (0.87-1.05)	-0.0458022251148225	0.032906173780657	0.163951560576252	0.416314847839924	0.96 (0.90-1.02)	-0.0527497615512827	0.053870553863346	0.338630538678208	0.95 (0.85-1.05)	-0.0560476580614829	0.065914827483143	0.404746868365199	0.95 (0.83-1.08)	TRUE	0.144112503981294	61.9799025309307	0.0032895551234079	27.2632859219383	21	0.162307439617057	-0.00116354263811918	0.00833112195530237	0.890323785743177	NA	0.203333333333333
29	moTNpq	8hcx0r	EN-RAGE	CKD	22	0.00121697559358196	0.0978749870981349	0.99020257299609	1.00 (0.83-1.21)	0.0308112755608659	0.0516981758875294	0.551186045972397	1.03 (0.93-1.14)	0.0330823411407886	0.0338982454060664	0.329098766834455	0.598520546633136	1.03 (0.97-1.10)	0.0297184075965369	0.0597320807492218	0.623986014917015	1.03 (0.92-1.16)	0.0372982885260337	0.0784625946709094	0.639434758030044	1.04 (0.89-1.21)	TRUE	0.103497152578658	61.9799025309307	0.0032895551234079	26.0900073229351	21	0.203037837207816	0.00295459562213904	0.00833969122457792	0.726836107665646	NA	0.23
30	moTNpq	8hcx0r	FGF-19	CKD	22	0.15261338658865	0.0864371003609457	0.0927264062027151	1.16 (0.98-1.38)	0.0819262087873802	0.050242384957272	0.102970648137993	1.09 (0.98-1.20)	0.0121545822781641	0.034016919103483	0.720859812466154	0.869824465828851	1.01 (0.95-1.08)	0.0914753512195701	0.0582465860279479	0.131248517930038	1.10 (0.98-1.23)	0.101245114020367	0.0891507416918532	0.268893503464538	1.11 (0.93-1.32)	TRUE	0.0434350555675407	61.9799025309307	0.0032895551234079	22.8241944065264	21	0.353423203862326	-0.0130097625827813	0.00736004232054818	0.0923791447518514	NA	0.35
31	moTNpq	8hcx0r	FGF-21	CKD	22	-0.0589325167917668	0.10461931811538	0.579489004516739	0.94 (0.77-1.16)	0.00377945372373006	0.0493817681610716	0.938993145874385	1.00 (0.91-1.11)	0.00758537251094123	0.034061133009192	0.823769956780677	0.882948184826234	1.01 (0.94-1.08)	-0.0309911061905463	0.0630952144214371	0.628393230486234	0.97 (0.86-1.10)	0.036299233753018	0.102933173339142	0.727866754784332	1.04 (0.85-1.27)	TRUE	0.167018303332073	61.9799025309307	0.0032895551234079	29.9891231252055	21	0.0922067935886522	0.00616281608172581	0.00890888540381327	0.497040457727343	NA	0.0833333333333333
32	moTNpq	8hcx0r	FGF-23	CKD	20	0.0530781887512162	0.0855715376002066	0.54284848580562	1.05 (0.89-1.25)	0.058052558710748	0.0498169226840382	0.243890279383321	1.06 (0.96-1.17)	0.026917099816783	0.0342665336518733	0.432147854235304	0.678025081645046	1.03 (0.96-1.10)	0.0620237243289888	0.0637754712805789	0.343005163767434	1.06 (0.94-1.21)	0.0504784857699814	0.0871191708505129	0.569113710672623	1.05 (0.89-1.25)	TRUE	0.00589744177446776	63.4363654791424	0.00305061509269192	13.7950998039422	19	0.795502154516279	-0.00246279571523165	0.00738158865519536	0.742506274763642	rs2484639, rs4871907	0.0133333333333333
33	moTNpq	IPZr63	FGF-5	CKD	21	-0.00433995488286578	0.105930103004072	0.967747288102231	1.00 (0.81-1.23)	-0.0441714588118413	0.0541226108237331	0.414421851983689	0.96 (0.86-1.06)	0.00829886234503339	0.037107648923206	0.823035176974915	0.882948184826234	1.01 (0.94-1.08)	-0.0441790528266934	0.0685088721337837	0.526342557736752	0.96 (0.84-1.09)	-0.0572186862862286	0.086307775282117	0.514924379833489	0.94 (0.80-1.12)	TRUE	0.226918481789396	63.2737149430253	0.00321049984600938	23.345941480444	20	0.272129011125105	0.0011814329613983	0.00912569477601641	0.898352603895763	NA	0.303333333333333
34	moTNpq	bHyoco	FIt3L	CKD	22	0.0134386483164838	0.101037629361411	0.895517495078612	1.01 (0.83-1.24)	-0.00703653882254954	0.0533448940403757	0.895058239043841	0.99 (0.89-1.10)	-0.0125858411840603	0.0336243801558813	0.708175917644886	0.869824465828851	0.99 (0.92-1.05)	0.009197634502352	0.0647010139273189	0.888311844152901	1.01 (0.89-1.15)	0.0269886239887533	0.10093304651637	0.791776371070384	1.03 (0.84-1.25)	TRUE	0.118822153339229	61.9799025309307	0.0032895551234079	27.9221228793822	21	0.142373889001497	-0.00240662642211178	0.00859391613443554	0.782323988062549	NA	0.17
35	moTNpq	8hcx0r	hGDNF	CKD	22	0.0769432833643392	0.0853872008913378	0.378253307948201	1.08 (0.91-1.28)	0.0173153002762436	0.0479335890077746	0.71792362002329	1.02 (0.93-1.12)	0.0336126119674337	0.0333931220044028	0.314140058418714	0.598520546633136	1.03 (0.97-1.10)	0.0383093093550926	0.0595225114387897	0.526795047163812	1.04 (0.92-1.17)	0.118679872723081	0.0813177445899299	0.159236857436039	1.13 (0.96-1.32)	TRUE	0.00344984944742105	61.9799025309307	0.0032895551234079	14.0279530239384	21	0.868395582822009	-0.0040013211157153	0.0072570009971364	0.587485280937321	NA	0.886666666666667
36	moTNpq	8hcx0r	HGF	CKD	22	-0.121732729792078	0.0845655895931073	0.165476130024471	0.89 (0.75-1.04)	-0.024716718658757	0.049088511853818	0.614603430953307	0.98 (0.89-1.07)	-0.0135072054064918	0.0331776721168214	0.683921813098183	0.869824465828851	0.99 (0.92-1.05)	-0.0292708074731919	0.0575716899150313	0.616455947384879	0.97 (0.87-1.09)	-0.0249222626910954	0.0833605441306084	0.767901886139626	0.98 (0.83-1.15)	TRUE	0.0149228171721219	61.9799025309307	0.0032895551234079	19.2460206893617	21	0.569361534243767	0.0100096123581662	0.00719425952299037	0.179408800294721	NA	0.593333333333333
37	moTNpq	8hcx0r	IFN-gamma	CKD	22	-0.019777982371057	0.0959842493484464	0.838831429265354	0.98 (0.81-1.18)	0.000884471016070858	0.0549184680252295	0.987150492584178	1.00 (0.90-1.11)	-0.00694963242421699	0.0372283823007268	0.851914949804609	0.891083453243901	0.99 (0.92-1.07)	-0.00259022937663622	0.0687836835510064	0.970316362976986	1.00 (0.87-1.14)	-0.0727962604098552	0.0950650501476224	0.45234540613865	0.93 (0.77-1.12)	TRUE	0.0800640482103577	61.9799025309307	0.0032895551234079	19.0949307037769	21	0.579050334310908	0.00118172383298503	0.00814973560573922	0.886161019631237	NA	0.593333333333333
38	moTNpq	8hcx0r	IL-1 alpha	CKD	22	0.00259945768480814	0.086280638853269	0.976263643558215	1.00 (0.85-1.19)	0.0112396772814702	0.0464226126374248	0.80868994694947	1.01 (0.92-1.11)	0.0495022602368283	0.0338839047730644	0.144032650040547	0.38557041898932	1.05 (0.98-1.12)	-0.0333506938568817	0.0647607737577316	0.611943287337008	0.97 (0.85-1.10)	0.153992192739045	0.0889796130734042	0.0981844741713931	1.17 (0.98-1.39)	TRUE	0.00107065956805159	61.9799025309307	0.0032895551234079	10.4473204984599	21	0.972499373237845	0.00433990747949304	0.00734212809479845	0.56107733652163	NA	0.95
39	moTNpq	8hcx0r	IL-10	CKD	22	-0.0767917121583937	0.0964509757010608	0.435280342716926	0.93 (0.77-1.12)	-0.0648566459718733	0.0570302974967212	0.255441557060492	0.94 (0.84-1.05)	-0.0246435769823157	0.0376515207444677	0.512778494735563	0.747960662389851	0.98 (0.91-1.05)	-0.082549358396672	0.0686467786665268	0.242544831008782	0.92 (0.80-1.05)	-0.109829511923146	0.0915235060042718	0.243497214021962	0.90 (0.75-1.07)	TRUE	0.141799447215927	61.9799025309307	0.0032895551234079	19.9660368464355	21	0.523413432460788	0.00481906152733867	0.00820594818065371	0.563597894277372	NA	0.553333333333333
40	moTNpq	8hcx0r	IL-10RA	CKD	22	0.0679913756199575	0.106447090859056	0.530243449238964	1.07 (0.87-1.32)	0.169660847566525	0.0521576555334873	0.00114255197250604	1.18 (1.07-1.31)	0.17401950717194	0.0415968845621745	2.87087265122844e-05	0.000870831370872627	1.19 (1.10-1.29)	0.22800864447322	0.0701662485370138	0.00383542284183792	1.26 (1.09-1.44)	0.297044391696439	0.0988032055955631	0.00672236945992046	1.35 (1.11-1.63)	FALSE	0.379029261098972	61.9799025309307	0.0032895551234079	33.1164468358815	21	0.0449417410211128	0.00977148017566552	0.00903655720315315	0.292418007352974	NA	0.06
41	moTNpq	8hcx0r	IL10RB	CKD	22	0.11103529129056	0.106141998868481	0.307993286359939	1.12 (0.91-1.38)	0.102535170182206	0.052310616227464	0.0499815760128457	1.11 (1.00-1.23)	0.116801060403945	0.0337282042775843	0.000534171384978645	0.00694422800472239	1.12 (1.05-1.20)	0.101517528376384	0.0694931599996337	0.158864222119442	1.11 (0.97-1.27)	0.143057018540498	0.111911942030665	0.215092310427364	1.15 (0.93-1.44)	TRUE	0.773221009618955	61.9799025309307	0.0032895551234079	30.6569187508818	21	0.0795603639697135	0.000533676672490051	0.00903234382967931	0.953470739733583	NA	0.0733333333333333
42	moTNpq	8hcx0r	IL-12B	CKD	22	-0.00374330809005782	0.0964378882608196	0.969422144591959	1.00 (0.82-1.20)	-0.0402600984111474	0.0563049763411643	0.474586652130738	0.96 (0.86-1.07)	-0.0243350215851307	0.0376288895580296	0.517818920116051	0.747960662389851	0.98 (0.91-1.05)	-0.0436489854734875	0.0713709331008489	0.547380556959804	0.96 (0.83-1.10)	-0.0174447673787848	0.0864327600602195	0.841991572038638	0.98 (0.83-1.16)	TRUE	0.0521933044336991	61.9799025309307	0.0032895551234079	17.1359554499656	21	0.702832477064664	-0.00190178854133524	0.0082007244148645	0.818968184615481	NA	0.706666666666667
43	moTNpq	8hcx0r	IL-13	CKD	22	0.0956621763408163	0.104235722262896	0.369686067587619	1.10 (0.90-1.35)	0.117194252928624	0.0563639657702171	0.0375952304232959	1.12 (1.01-1.26)	0.125087513318658	0.0367999923380624	0.000676035632120881	0.00697277865653229	1.13 (1.05-1.22)	0.127319370236297	0.0747238255157641	0.103160277113633	1.14 (0.98-1.31)	0.180771398692363	0.101480086422003	0.0893255198239265	1.20 (0.98-1.46)	TRUE	0.846785727548217	61.9799025309307	0.0032895551234079	24.124285833398	21	0.2870755657874	0.00270798623404401	0.00884590400629731	0.762670472888586	NA	0.346666666666667
44	moTNpq	8hcx0r	IL-15RA	CKD	22	-0.0655431464788484	0.0989376772093664	0.515232965365379	0.94 (0.77-1.14)	-0.0429059338810958	0.0535240364155602	0.42277285019708	0.96 (0.86-1.06)	-0.0136492305733576	0.037617260948548	0.716720763115174	0.869824465828851	0.99 (0.92-1.06)	-0.107151392965636	0.0712008261461659	0.147238365139576	0.90 (0.78-1.03)	-0.0320740354360967	0.120386166620058	0.792509474486531	0.97 (0.76-1.23)	TRUE	0.141525890547379	61.9799025309307	0.0032895551234079	21.4035358388862	21	0.434548944162811	0.00479216401876771	0.00841229559502712	0.575250484402609	NA	0.396666666666667
45	moTNpq	8hcx0r	IL-17A	CKD	21	0.073431469267602	0.116915546072529	0.537433240715961	1.08 (0.86-1.35)	0.0725081528488569	0.0591745129107085	0.220451883630496	1.08 (0.96-1.21)	0.0640592783688263	0.0384787086587846	0.0959530571295232	0.3233973406958	1.07 (0.99-1.15)	0.0838420692364857	0.0667636685262083	0.223660359962925	1.09 (0.95-1.24)	0.116351275769504	0.100981785180589	0.262825608902016	1.12 (0.92-1.37)	TRUE	0.708542077263923	61.5849448867532	0.00312997139986788	28.1908250617863	20	0.104958545416908	-0.00087453553910626	0.00999495009657089	0.931191483999371	rs11761603	0.0166666666666667
46	moTNpq	im9UCv	IL-17C	CKD	22	-0.0913925776444865	0.0966296576062527	0.355536919477437	0.91 (0.76-1.10)	0.0415415500058406	0.0503008485058073	0.408882484164522	1.04 (0.94-1.15)	0.0544222252497707	0.0337497230302628	0.106848046251809	0.347256150318379	1.06 (0.99-1.13)	0.0424477087967021	0.0592991874453673	0.48198520809888	1.04 (0.93-1.17)	0.0450869497239317	0.0897430587649272	0.620613527667507	1.05 (0.88-1.25)	TRUE	0.205094781259281	61.9799025309307	0.0032895551234079	28.8206485490962	21	0.118374410337234	0.013512003615518	0.00823148117644631	0.11632524445205	NA	0.126666666666667
47	moTNpq	8hcx0r	IL-18	CKD	22	-0.0762408737217187	0.0886497917254807	0.399968399736485	0.93 (0.78-1.10)	0.0138307872069344	0.0492085529484413	0.778660775004051	1.01 (0.92-1.12)	0.0657934782137644	0.0337115852870108	0.0509788465322965	0.210867047019954	1.07 (1.00-1.14)	0.00420035704019028	0.0608902987499435	0.945656294632863	1.00 (0.89-1.13)	0.0858683682619676	0.103290517531537	0.415140947691687	1.09 (0.89-1.33)	TRUE	0.143185472766136	61.9799025309307	0.0032895551234079	24.4287751808829	21	0.272750237753524	0.0131305703517367	0.00754070522016221	0.096994178907651	NA	0.256666666666667
48	moTNpq	8hcx0r	IL-18R1	CKD	22	0.0290196983317252	0.0963938006746587	0.766481171299214	1.03 (0.85-1.24)	0.00937998640416337	0.0566850212352677	0.868569674217576	1.01 (0.90-1.13)	0.0230103464949635	0.0376039419280122	0.540595221920688	0.76114103331152	1.02 (0.95-1.10)	0.000500597012398518	0.0741424568332548	0.994676593122912	1.00 (0.87-1.16)	-0.03681698021028	0.0990673444760637	0.713887350879124	0.96 (0.79-1.17)	TRUE	0.019298875764132	61.9799025309307	0.0032895551234079	14.1735694497436	21	0.862028874349641	-0.000555038781674895	0.00819776843854169	0.94669191834867	NA	0.883333333333333
49	moTNpq	8hcx0r	IL-2	CKD	22	-0.0835882204587893	0.113866276548668	0.471412484899185	0.92 (0.74-1.15)	0.0178828847541049	0.0578854330729826	0.757370334841741	1.02 (0.91-1.14)	0.00778368227674718	0.0374832342493259	0.835496246815916	0.884071610002888	1.01 (0.94-1.08)	0.015928120631182	0.0705058542594976	0.823454066603313	1.02 (0.88-1.17)	-0.0206968908172609	0.11024891608254	0.852891372314955	0.98 (0.79-1.22)	TRUE	0.442826294289081	61.9799025309307	0.0032895551234079	29.0481950473272	21	0.112849230853404	0.00843269006810549	0.00967921749819993	0.393974124799107	NA	0.126666666666667
50	moTNpq	8hcx0r	IL-20	CKD	22	0.0135821565666426	0.101833415085221	0.895228757651858	1.01 (0.83-1.24)	0.0398328985033186	0.0567512251257268	0.482750171376188	1.04 (0.93-1.16)	0.0244841331515856	0.037249451011851	0.510986845634622	0.747960662389851	1.02 (0.95-1.10)	0.0331607242473368	0.0718239813746185	0.64904749429585	1.03 (0.90-1.19)	0.00761895039424598	0.0972194292839337	0.938276798880256	1.01 (0.83-1.22)	TRUE	0.177532163417423	61.9799025309307	0.0032895551234079	22.5181572155749	21	0.370196660813174	0.00100464691587648	0.00864905108766075	0.908686632607368	NA	0.406666666666667
51	moTNpq	8hcx0r	IL-20RA	CKD	22	0.0210667342739591	0.0966379957242686	0.82964075579177	1.02 (0.85-1.23)	0.0195669478594398	0.0538907219151809	0.716540902976431	1.02 (0.92-1.13)	0.0367648683318957	0.037795657343532	0.330688845198692	0.598520546633136	1.04 (0.96-1.12)	0.0200608968728865	0.0693786789810946	0.775301295741465	1.02 (0.89-1.17)	0.0200608968728865	0.0863629456563839	0.818564717149755	1.02 (0.86-1.21)	TRUE	0.00302149700368005	61.9799025309307	0.0032895551234079	9.0168849807505	21	0.989080581910018	0.0014521126209609	0.00822718433883492	0.861674802915847	NA	0.983333333333333
52	moTNpq	8hcx0r	IL-22RA1	CKD	22	-0.0855232317028776	0.0969307211160502	0.388089383718389	0.92 (0.76-1.11)	-0.0170168864615872	0.0530735311446847	0.748491940248995	0.98 (0.89-1.09)	0.0343662558632122	0.0380731894052984	0.366718772330071	0.629649212868613	1.03 (0.96-1.12)	-0.0244738010303565	0.0636632097069022	0.704527942046916	0.98 (0.86-1.11)	-0.0218957185946281	0.084779584978506	0.798715613055893	0.98 (0.83-1.16)	TRUE	0.0202447772484262	61.9799025309307	0.0032895551234079	13.4810854376558	21	0.890841182442088	0.0111095026600335	0.00826014574452069	0.193694875430456	NA	0.893333333333333
53	moTNpq	8hcx0r	IL-24	CKD	22	0.169130770041733	0.0968381758646853	0.0960605568762095	1.18 (0.98-1.43)	0.0562983253858015	0.0555486917109392	0.310823748111476	1.06 (0.95-1.18)	0.0681155250741262	0.037970257362174	0.0728262708974048	0.264859853610155	1.07 (0.99-1.15)	0.0604811470223382	0.0672386825817901	0.378585912450415	1.06 (0.93-1.21)	0.066996933499596	0.0867382992271162	0.448482031712381	1.07 (0.90-1.27)	TRUE	0.120549774369905	61.9799025309307	0.0032895551234079	17.5231850697244	21	0.678945942369041	-0.0093539935680961	0.00824912750009842	0.270230355595815	NA	0.676666666666667
54	moTNpq	8hcx0r	IL-2RB	CKD	22	-0.0155358816080039	0.123018373475992	0.900764044507396	0.98 (0.77-1.25)	-0.022100441786777	0.0578979137983688	0.702673546314424	0.98 (0.87-1.10)	-0.00251207428230783	0.0467295457117809	0.957128187690823	0.957128187690823	1.00 (0.91-1.09)	-0.025652368486809	0.0712257149912046	0.722327458678777	0.97 (0.85-1.12)	0.0135241775165954	0.115037575837525	0.907531001400499	1.01 (0.81-1.27)	TRUE	0.649687892219326	61.9799025309307	0.0032895551234079	32.7291689752112	21	0.0493078241139633	0.00120154788270711	0.0104549712231635	0.909649788103838	NA	0.0366666666666667
55	moTNpq	8hcx0r	IL-33	CKD	22	0.00381806940133095	0.0961641418113969	0.968723042323343	1.00 (0.83-1.21)	-0.0315637900665721	0.0559715101443609	0.572804491749462	0.97 (0.87-1.08)	-0.0364001221019056	0.0373901619959584	0.330294239569296	0.598520546633136	0.96 (0.90-1.04)	-0.0131304137797271	0.0720352400500149	0.857112961989214	0.99 (0.86-1.14)	0.0401851720327971	0.0972016271619128	0.683489631107294	1.04 (0.86-1.26)	TRUE	0.073834560501933	61.9799025309307	0.0032895551234079	18.2174387216768	21	0.635205592583649	-0.00370940701797762	0.0081715312369508	0.654757654152228	NA	0.633333333333333
56	moTNpq	8hcx0r	IL-4	CKD	22	-0.0418010682212914	0.0968179005388883	0.670542202396196	0.96 (0.79-1.16)	-0.0286491570028086	0.0556570670823235	0.606731725543161	0.97 (0.87-1.08)	0.00327997416056154	0.0379512663991115	0.931127820908334	0.952052041602903	1.00 (0.93-1.08)	-0.0385134595341434	0.0716858728705695	0.596740189697758	0.96 (0.84-1.11)	-0.0364316459020311	0.114693532229435	0.75389227047787	0.96 (0.77-1.21)	TRUE	0.0471484284332241	61.9799025309307	0.0032895551234079	17.2850045036702	21	0.693691535240179	0.00417466096016889	0.0082481611096166	0.618297383249256	NA	0.65
57	moTNpq	8hcx0r	IL-5	CKD	22	-0.183323848618339	0.0967983149971691	0.0727980347143621	0.83 (0.69-1.01)	-0.0578905875297237	0.05264834318573	0.271519114920355	0.94 (0.85-1.05)	-0.0388553743352377	0.0379290430909963	0.305635644659089	0.598520546633136	0.96 (0.89-1.04)	-0.147031826351933	0.0773434483293706	0.0711111249557387	0.86 (0.74-1.00)	0.034414078388045	0.107992650356056	0.753124149845279	1.04 (0.84-1.28)	TRUE	0.0854011801205372	61.9799025309307	0.0032895551234079	18.2121658325999	21	0.635541048443869	0.0133734072028	0.00824406127963155	0.120422114766603	NA	0.553333333333333
58	moTNpq	8hcx0r	IL-6	CKD	22	-0.0900485457604447	0.0854832813087154	0.304716156356539	0.91 (0.77-1.08)	-0.0151020240610745	0.0505620996116828	0.76518216380353	0.99 (0.89-1.09)	0.0272503679186046	0.033750865609689	0.419437448751125	0.678025081645046	1.03 (0.96-1.10)	-0.00253227825055841	0.0571612687806147	0.965083346822471	1.00 (0.89-1.12)	0.0455328780084108	0.0910411239266261	0.622180437196062	1.05 (0.88-1.25)	TRUE	0.0208935396093239	61.9799025309307	0.0032895551234079	19.9627684637483	21	0.523620638030674	0.0108829647904926	0.00728676792201219	0.150909332830535	NA	0.546666666666667
59	moTNpq	8hcx0r	IL-7	CKD	22	0.037928723281699	0.0862655823642333	0.664887582250924	1.04 (0.88-1.23)	0.00984879567066141	0.0512776109098652	0.847688825968067	1.01 (0.91-1.12)	-0.00775002685936889	0.0338814222671799	0.819071225218375	0.882948184826234	0.99 (0.93-1.06)	0.0223808086607089	0.0663731854403685	0.739315674660995	1.02 (0.90-1.16)	0.0492193025616993	0.0929215628170994	0.601884941451186	1.05 (0.88-1.26)	TRUE	0.0142127453814849	61.9799025309307	0.0032895551234079	18.9001320020394	21	0.591546535768251	-0.00422697707778648	0.00734128605762945	0.571185479855522	NA	0.59
60	moTNpq	8hcx0r	IL-8	CKD	22	0.0562492744302302	0.105580395024189	0.600068161167821	1.06 (0.86-1.30)	0.0206915969465988	0.0513138005238076	0.686774256118296	1.02 (0.92-1.13)	0.00841422326625496	0.0337044216270126	0.80285999222478	0.882948184826234	1.01 (0.94-1.08)	0.0493664251896043	0.0645401595033611	0.452844904661162	1.05 (0.93-1.19)	7.12642291277321e-05	0.0939859548035104	0.999402166251243	1.00 (0.83-1.20)	TRUE	0.21217142815931	61.9799025309307	0.0032895551234079	30.9072986368064	21	0.0752146357164197	-0.00443617999639159	0.00899750283482277	0.62735020552168	NA	0.0666666666666667
61	moTNpq	8hcx0r	LAP TGF-beta-1	CKD	22	-0.0490523883313774	0.100816630172584	0.631865928310406	0.95 (0.78-1.16)	-0.0125218971906615	0.0533209046930514	0.814332688326146	0.99 (0.89-1.10)	-0.017527882753795	0.0335775243639288	0.601661724483988	0.817182342209596	0.98 (0.92-1.05)	-0.0261523214171639	0.0613587613695671	0.6742847022801	0.97 (0.86-1.10)	-0.055043131908591	0.101095586318896	0.591855857995204	0.95 (0.78-1.15)	TRUE	0.124510367875254	61.9799025309307	0.0032895551234079	27.9224817741544	21	0.142363582736673	0.00291603185853905	0.00857763087452386	0.737432737708109	NA	0.163333333333333
62	moTNpq	8hcx0r	LIF	CKD	22	0.025634558610062	0.101508297669252	0.803203613022967	1.03 (0.84-1.25)	0.0887098964783338	0.0579730042276919	0.125968915651986	1.09 (0.98-1.22)	0.0548890688558874	0.0375736276007969	0.144059277424581	0.38557041898932	1.06 (0.98-1.14)	0.082265743475922	0.0709592932811082	0.259331736582868	1.09 (0.94-1.25)	0.144603956092475	0.0969768937478037	0.150799943665622	1.16 (0.96-1.40)	TRUE	0.232629277791257	61.9799025309307	0.0032895551234079	22.2964024378474	21	0.382605396891898	0.00270290005080033	0.00863647228769582	0.757548568056168	NA	0.4
63	moTNpq	8hcx0r	LIF-R	CKD	22	-0.105035144218907	0.108806411272986	0.345903247470593	0.90 (0.73-1.11)	-0.0290810404383431	0.0546166422415547	0.594409174208211	0.97 (0.87-1.08)	0.0243685081132156	0.036362050916399	0.502753765116093	0.747960662389851	1.02 (0.95-1.10)	-0.049462951475664	0.0688389485087398	0.480348629433733	0.95 (0.83-1.09)	-0.0891373615387745	0.099832814592682	0.382046732853319	0.91 (0.75-1.11)	TRUE	0.48143990662644	61.9799025309307	0.0032895551234079	28.4657733992493	21	0.127429111888107	0.0118612986639067	0.00921230144962021	0.212603119855998	NA	0.13
64	moTNpq	8hcx0r	CCL8	CKD	22	0.0897101391580983	0.0935918841099735	0.349243134900441	1.09 (0.91-1.31)	0.0505808468742983	0.0507601307333231	0.319022798817001	1.05 (0.95-1.16)	0.0434250173217372	0.033636768470775	0.196704200936788	0.467010806126433	1.04 (0.98-1.12)	0.0498936898617807	0.0612527641458667	0.424469022973754	1.05 (0.93-1.19)	0.0900555814295547	0.0904952651548317	0.330996671132757	1.09 (0.92-1.31)	TRUE	0.0769422443914648	61.9799025309307	0.0032895551234079	24.2011683943683	21	0.283413781554891	-0.00428047887190366	0.00796078122665721	0.5967200413153	NA	0.336666666666667
65	moTNpq	8hcx0r	CCL2	CKD	21	0.147065620408397	0.100196840208573	0.158527386151485	1.16 (0.95-1.41)	0.0885041622737087	0.0514594146896528	0.0854537474580379	1.09 (0.99-1.21)	0.016382324701847	0.0347887299912913	0.637705748427823	0.82901747295617	1.02 (0.95-1.09)	0.0934314673460377	0.0575898832116637	0.120385049985203	1.10 (0.98-1.23)	0.0627733757677075	0.0926017828460788	0.50561208223089	1.06 (0.89-1.28)	TRUE	0.17835114211985	61.7442300730514	0.00313904693488689	28.0469337130041	20	0.108292998117094	-0.0120856882573069	0.00848865775936472	0.170735810190113	rs700221	0.02
66	moTNpq	im9UCv	CCL7	CKD	22	-0.0274342535901856	0.103086579966465	0.792864683705315	0.97 (0.79-1.19)	0.0134028417451722	0.0578986802880858	0.816935813668369	1.01 (0.90-1.14)	0.0415518360120912	0.0377452175686578	0.270961793495901	0.587083885907785	1.04 (0.97-1.12)	-0.0116803782905107	0.0644050019298902	0.857825420979611	0.99 (0.87-1.12)	-0.0339203443917788	0.0987562282610248	0.734655725172943	0.97 (0.80-1.17)	TRUE	0.264767506297346	61.9799025309307	0.0032895551234079	23.6945748804721	21	0.308091339782141	0.00639675873088445	0.00878815044575312	0.475120416858741	NA	0.356666666666667
67	moTNpq	8hcx0r	CCL13	CKD	22	0.100127303443034	0.0892575561296155	0.275244322704719	1.11 (0.93-1.32)	0.0687964290297416	0.0501137719457515	0.169813023526904	1.07 (0.97-1.18)	0.0598926392643684	0.0337165727347232	0.0756742438886158	0.264859853610155	1.06 (0.99-1.13)	0.0724472903429969	0.0614875107394738	0.251878930975326	1.08 (0.95-1.21)	0.0702642657501198	0.0789877444921332	0.383780100031655	1.07 (0.92-1.25)	TRUE	0.0695209905417792	61.9799025309307	0.0032895551234079	21.9349247181072	21	0.403268246270551	-0.00372530037929471	0.00759849193549017	0.629279295921423	NA	0.446666666666667
68	moTNpq	8hcx0r	MIP-1 alpha	CKD	22	-0.0502995636784274	0.103136258309849	0.631065630491979	0.95 (0.78-1.16)	0.0366727827480026	0.0491813137959855	0.455869826680989	1.04 (0.94-1.14)	0.100651362239213	0.0421070390286743	0.0168314509014592	0.0841431599809442	1.11 (1.02-1.20)	0.0358598814204033	0.0647672467374357	0.585650200375131	1.04 (0.91-1.18)	0.151180283583027	0.106259501817554	0.169495696032927	1.16 (0.94-1.43)	TRUE	0.6528149497137	61.9799025309307	0.0032895551234079	32.9299880778471	21	0.0469992308621148	0.0139900569944719	0.00878498647864367	0.126955750092658	NA	0.05
69	moTNpq	8hcx0r	MMP-1	CKD	22	-0.00755486328527579	0.0864423961093339	0.931224572439778	0.99 (0.84-1.18)	-0.00198911424619548	0.0506818570462072	0.968693408371929	1.00 (0.90-1.10)	0.0381142398777188	0.0340539444263227	0.263041483284178	0.5838237799722	1.04 (0.97-1.11)	0.00394904807919039	0.0622378231755261	0.950007520402545	1.00 (0.89-1.13)	0.0447609791376524	0.0797600941295339	0.580604296381311	1.05 (0.89-1.22)	TRUE	0.0136674717636237	61.9799025309307	0.0032895551234079	18.1484188548257	21	0.639593462693282	0.00423181365624487	0.00736221952538116	0.571835594791793	NA	0.62
70	moTNpq	8hcx0r	MMP-10	CKD	22	0.0213033689887464	0.0858772812567555	0.806611317141734	1.02 (0.86-1.21)	0.0504286491883701	0.0487649193034053	0.301081305546546	1.05 (0.96-1.16)	0.0796382353959848	0.0338190526791736	0.0185310109079467	0.0843160996311575	1.08 (1.01-1.16)	0.0488435752488985	0.0611747811939909	0.433560143365725	1.05 (0.93-1.18)	0.0470429758496852	0.0726946699990504	0.524558569003833	1.05 (0.91-1.21)	TRUE	0.0145184989621048	61.9799025309307	0.0032895551234079	12.9061655154097	21	0.911875046808878	0.00540719301895352	0.00731692801843378	0.468493375987367	NA	0.913333333333333
71	moTNpq	8hcx0r	NRTN	CKD	22	-0.0310382029888432	0.105800951470932	0.772266289266485	0.97 (0.79-1.19)	0.0536109347356673	0.0543259471509701	0.323721830623722	1.06 (0.95-1.17)	0.0344945096109412	0.0373754117018888	0.356048971862733	0.623085700759783	1.04 (0.96-1.11)	0.0223359622021362	0.0664404388495018	0.740070905207071	1.02 (0.90-1.16)	0.0943396785071753	0.0886987018283521	0.299589240121828	1.10 (0.92-1.31)	TRUE	0.273054810740056	61.9799025309307	0.0032895551234079	24.7563814068686	21	0.257869541347894	0.00604330414694428	0.00898968952516485	0.509118043867344	NA	0.286666666666667
72	moTNpq	8hcx0r	NT-3	CKD	22	-0.133414534241441	0.0858899702445719	0.136028684085301	0.88 (0.74-1.04)	-0.0957096628890178	0.0496780858230018	0.0540298432568297	0.91 (0.82-1.00)	-0.100682083110485	0.0335522587634767	0.00269311817099255	0.0182009039123525	0.90 (0.85-0.97)	-0.0905556985594955	0.0610042518995458	0.152554701844964	0.91 (0.81-1.03)	-0.0829064510947325	0.0798241133583169	0.310795803574007	0.92 (0.79-1.08)	TRUE	0.0705747611834274	61.9799025309307	0.0032895551234079	15.9074176758291	21	0.774830209061432	0.00302168456326302	0.00729889156909971	0.683285769396462	NA	0.823333333333333
73	moTNpq	8hcx0r	OPG	CKD	22	-0.11227119132648	0.083281213702996	0.192698507345193	0.89 (0.76-1.05)	-0.0583655578292431	0.049741077237727	0.240640451133407	0.94 (0.86-1.04)	-0.048741980883705	0.0323074690343747	0.131377821022861	0.38557041898932	0.95 (0.89-1.01)	-0.0567997274317451	0.0652528350716235	0.393892950063441	0.94 (0.83-1.07)	0.0163163324726685	0.0966961501351439	0.867617276910129	1.02 (0.84-1.23)	TRUE	0.0522567817983182	61.9799025309307	0.0032895551234079	21.1603957081598	21	0.449186787842392	0.00587878805124695	0.00708866860546497	0.416711114765427	NA	0.493333333333333
74	moTNpq	8hcx0r	OSM	CKD	22	-0.0502315433814987	0.0957089442374667	0.60546641957029	0.95 (0.79-1.15)	0.0328666560058012	0.0518970694918442	0.526534710068141	1.03 (0.93-1.14)	0.00752149628869703	0.0339627430494636	0.824731820991537	0.882948184826234	1.01 (0.94-1.08)	0.0304339860070973	0.0607864327402576	0.621809891226439	1.03 (0.92-1.16)	-0.0451968106013045	0.0919998124261418	0.628330162893072	0.96 (0.80-1.14)	TRUE	0.063847070380734	61.9799025309307	0.0032895551234079	25.1109775603349	21	0.242389549345999	0.00534623846910334	0.00814543309839541	0.519081195788144	NA	0.266666666666667
75	moTNpq	8hcx0r	PD-L1	CKD	22	0.0937306696554285	0.101340021485498	0.366037410815474	1.10 (0.90-1.34)	0.111133555254457	0.0530736701533606	0.0362645291449238	1.12 (1.01-1.24)	0.121929251139821	0.03340806035534	0.000262551244774966	0.00477843265490438	1.13 (1.06-1.21)	0.129539450794456	0.0687855218342275	0.0735936151145657	1.14 (0.99-1.30)	0.240272095169141	0.108878498795565	0.0385966554154293	1.27 (1.03-1.57)	TRUE	0.653065870046456	61.9799025309307	0.0032895551234079	28.2906393094818	21	0.132099311826723	0.00260409466780732	0.00861280983389579	0.765506169276619	NA	0.143333333333333
76	moTNpq	8hcx0r	SCF	CKD	22	0.225936387243107	0.115993810964282	0.0656097313098703	1.25 (1.00-1.57)	0.160278846167274	0.0520673579200633	0.0020818658424189	1.17 (1.06-1.30)	0.152143228334775	0.0450913440085684	0.000740543297345657	0.00697277865653229	1.16 (1.07-1.27)	0.171246310724436	0.061968054373429	0.0116437987169075	1.19 (1.05-1.34)	0.0835041519274919	0.100693706344456	0.416268361790837	1.09 (0.89-1.32)	FALSE	0.438612134004151	61.9799025309307	0.0032895551234079	37.8840490855481	21	0.0132976417372809	-0.00683853215746142	0.0098814217355054	0.496856720265733	NA	0.02
77	moTNpq	8hcx0r	SIRT2	CKD	22	-0.0322508109343031	0.107480541603125	0.767226506148531	0.97 (0.78-1.20)	0.0450596540462545	0.0519490682762119	0.385733085688096	1.05 (0.94-1.16)	0.0392152321110736	0.0337827093217952	0.24572007476099	0.559013170081252	1.04 (0.97-1.11)	0.0481887447003517	0.0628435612033661	0.451732574542911	1.05 (0.93-1.19)	0.0343576301136534	0.102679108501054	0.741237032745047	1.03 (0.85-1.27)	TRUE	0.294164085551767	61.9799025309307	0.0032895551234079	32.1827772776382	21	0.0561015797004887	0.00662261455888967	0.00915605560366782	0.477867741758548	NA	0.0566666666666667
78	moTNpq	8hcx0r	SLAMF1	CKD	22	0.0928484321128191	0.0857756690007886	0.29192850526288	1.10 (0.93-1.30)	0.0518006596862516	0.0513203902015661	0.312802849381817	1.05 (0.95-1.16)	0.0496392326616839	0.0337528893641227	0.141381418333973	0.38557041898932	1.05 (0.98-1.12)	0.0485094185286326	0.0626450997010485	0.447353254853698	1.05 (0.93-1.19)	0.0296624768200089	0.0832383617400385	0.725129432329352	1.03 (0.88-1.21)	TRUE	0.013041258886054	61.9799025309307	0.0032895551234079	16.7322022595117	21	0.727206328098201	-0.00400298102254157	0.00730533150786126	0.58978798404428	NA	0.723333333333333
79	moTNpq	8hcx0r	ST1A1	CKD	21	-0.178978751935394	0.126071345086097	0.171905760694801	0.84 (0.65-1.07)	-0.0622181508281032	0.0588599388886407	0.290486811581464	0.94 (0.84-1.05)	-0.0410275508486801	0.051568940436512	0.426272438159989	0.678025081645046	0.96 (0.87-1.06)	-0.0937748036889816	0.0691351727686777	0.190088355554723	0.91 (0.80-1.04)	-0.114632952850298	0.102376616512323	0.276101220723652	0.89 (0.73-1.09)	TRUE	0.959745877910899	61.3306586899287	0.00311781576999197	34.4532665958631	20	0.0232171201347374	0.0129190728363249	0.0107964762157786	0.246180707736596	rs4871907	0.00333333333333333
80	moTNpq	im9UCv	STAMPB	CKD	22	-0.0392815507786246	0.0997562627375602	0.697913658221556	0.96 (0.79-1.17)	0.0402595564717891	0.0516276359042638	0.435504889119874	1.04 (0.94-1.15)	0.0452279623109234	0.0335800346820617	0.178021903616315	0.437837654840126	1.05 (0.98-1.12)	0.0299559387591302	0.063831950995035	0.643695516462159	1.03 (0.91-1.17)	0.0055251413565145	0.0964465841136726	0.954858125134396	1.01 (0.83-1.21)	TRUE	0.165582941727067	61.9799025309307	0.0032895551234079	28.3238707882613	21	0.131202740642273	0.00781654572848357	0.0084868950482295	0.368020166531236	NA	0.146666666666667
81	moTNpq	8hcx0r	TGF-alpha	CKD	22	0.0641882716060404	0.104868940238604	0.547380451065875	1.07 (0.87-1.31)	0.109221399093227	0.0521541809564799	0.0362419742861496	1.12 (1.01-1.24)	0.0848819457638906	0.0337106833975635	0.011803877905455	0.0631854640821415	1.09 (1.02-1.16)	0.127123627934327	0.0585102451650007	0.0413979160280624	1.14 (1.01-1.27)	0.149725044575664	0.0970850613029073	0.13795926378555	1.16 (0.96-1.40)	TRUE	0.403593293367857	61.9799025309307	0.0032895551234079	30.0017317879843	21	0.0919532128593317	0.00191536056721327	0.00892436449348369	0.832235630040723	NA	0.103333333333333
82	moTNpq	8hcx0r	TNF	CKD	22	0.0654497559190821	0.103600580570565	0.534704858805003	1.07 (0.87-1.31)	-0.0101994375202659	0.0580054374645285	0.860422875480273	0.99 (0.88-1.11)	-0.0406731523677526	0.0376451736228849	0.279948644775252	0.592449457547626	0.96 (0.89-1.03)	-0.0190421944375831	0.0697396654286641	0.787484384744682	0.98 (0.86-1.12)	-0.0323318507125061	0.103999255244202	0.758952563855606	0.97 (0.79-1.19)	TRUE	0.298715054276113	61.9799025309307	0.0032895551234079	24.5129950502443	21	0.268871866981648	-0.00980467618277626	0.00881216037981366	0.27906242198751	NA	0.286666666666667
83	moTNpq	8hcx0r	TNFB	CKD	22	-0.032661424014665	0.0967150870767799	0.739102327637617	0.97 (0.80-1.17)	-0.0519185540504467	0.0532872297501547	0.329900095770726	0.95 (0.86-1.05)	-0.00984737956892364	0.0378772098673931	0.794877927187518	0.882948184826234	0.99 (0.92-1.07)	-0.0641738256610325	0.0700535057751364	0.37003135051238	0.94 (0.82-1.08)	-0.0622076924166179	0.103308938047872	0.55351959157769	0.94 (0.77-1.15)	TRUE	0.00854266443514035	61.9799025309307	0.0032895551234079	11.9797376387015	21	0.940163217143199	0.00211201594737442	0.00823822236225228	0.800285343144131	NA	0.926666666666667
84	moTNpq	8hcx0r	TNFRSF9	CKD	22	0.0337593192505197	0.123697061748791	0.787713379221194	1.03 (0.81-1.32)	0.0729024496481755	0.0571203125074692	0.201850759651779	1.08 (0.96-1.20)	0.144226470371251	0.0482545613166149	0.00280013906343885	0.0182009039123525	1.16 (1.05-1.27)	0.0441387383551131	0.0717823470021547	0.545228789255955	1.05 (0.91-1.20)	0.0374405440453265	0.120038818634844	0.758189413892154	1.04 (0.82-1.31)	FALSE	0.391296283261187	61.9799025309307	0.0032895551234079	34.3999071556547	21	0.0328215295200166	0.0102119329632566	0.0105263166914142	0.343566991323696	NA	0.0333333333333333
85	moTNpq	8hcx0r	TNFSF14	CKD	22	-0.0875510960731095	0.105449132309037	0.416188303081584	0.92 (0.75-1.13)	0.0119903518803492	0.0588535534189837	0.838562937745532	1.01 (0.90-1.14)	-0.00253440681189629	0.0379159826123446	0.94670692633848	0.957128187690823	1.00 (0.93-1.07)	0.0132413110721915	0.0657243108831404	0.842271771860859	1.01 (0.89-1.15)	-0.00710726485054602	0.0988541681843681	0.943364654668586	0.99 (0.82-1.21)	TRUE	0.246141043894104	61.9799025309307	0.0032895551234079	24.6688487290169	21	0.261791200664852	0.00786972276909308	0.00898034662447541	0.391256436381765	NA	0.293333333333333
86	moTNpq	8hcx0r	TRAIL	CKD	22	0.00625667996998564	0.0933944422458173	0.947253264668935	1.01 (0.84-1.21)	0.0340177162214539	0.0469040135424466	0.468291083803652	1.03 (0.94-1.13)	0.0725700525550611	0.0336682708254713	0.0311271523003478	0.13488432663484	1.08 (1.01-1.15)	0.0368015431240255	0.061822499158392	0.558019052381015	1.04 (0.92-1.17)	0.0568862030529759	0.0813922830356886	0.49227459571654	1.06 (0.90-1.24)	TRUE	0.132143415135151	61.9799025309307	0.0032895551234079	24.3022115226963	21	0.278647102498782	0.00612695839664179	0.00793994891126314	0.449336652393881	NA	0.33
87	moTNpq	8hcx0r	TRANCE	CKD	22	0.013380751056417	0.0895411177681897	0.882705510027439	1.01 (0.85-1.21)	0.0269810534456404	0.0497834025754454	0.587839964956836	1.03 (0.93-1.13)	0.032490783114814	0.0337312477578364	0.33543459206912	0.598520546633136	1.03 (0.97-1.10)	-0.00132479890136383	0.0661236650040208	0.984204461274166	1.00 (0.88-1.14)	0.140808044104692	0.0984956946180098	0.167545074428302	1.15 (0.95-1.40)	TRUE	0.0427294363259673	61.9799025309307	0.0032895551234079	21.8463442366133	21	0.408410431521301	0.00176878627055932	0.00762023608760231	0.818805746675714	NA	0.436666666666667
88	moTNpq	8hcx0r	TSLP	CKD	22	0.0378786384446183	0.120677181942171	0.756859548801921	1.04 (0.82-1.32)	0.00614935296440704	0.0575049804655404	0.914839747906528	1.01 (0.90-1.13)	0.0331969230420965	0.037936767234994	0.381541611258272	0.642968270824125	1.03 (0.96-1.11)	0.0300990158744259	0.0674123914201517	0.659812942296252	1.03 (0.90-1.18)	-0.0748963580885753	0.0944791288215508	0.436800531112718	0.93 (0.77-1.12)	TRUE	0.657138118411419	61.9799025309307	0.0032895551234079	31.0873373702788	21	0.0722166635158743	-0.000433447978603495	0.0102788730378177	0.966782267028518	NA	0.07
89	moTNpq	8hcx0r	TWEAK	CKD	22	0.193103931531431	0.0858523120818463	0.0359190102203264	1.21 (1.03-1.44)	-0.000184450230298516	0.0469689233134044	0.996866659860655	1.00 (0.91-1.10)	-0.00783725970758917	0.0335375071536471	0.815228437521401	0.882948184826234	0.99 (0.93-1.06)	0.0902227823752398	0.0669635722524606	0.192229212460576	1.09 (0.96-1.25)	-0.119639898551252	0.0970848083835629	0.231447920402137	0.89 (0.73-1.07)	TRUE	0.00329196706418961	61.9799025309307	0.0032895551234079	14.8893247991284	21	0.828463938091947	-0.0185490280021565	0.00729538367028035	0.0193835519496672	NA	0.773333333333333
90	moTNpq	8hcx0r	uPA	CKD	22	-0.100403040323887	0.087921488095022	0.266957837465336	0.90 (0.76-1.07)	-0.0711113187739522	0.0500599492085629	0.155455422039885	0.93 (0.84-1.03)	-0.028690394516161	0.0335121511908089	0.391931875130941	0.648469102489375	0.97 (0.91-1.04)	-0.0791177534392691	0.0648940135211532	0.236292202246857	0.92 (0.81-1.05)	-0.141433299541886	0.0924168311014674	0.140847062965477	0.87 (0.72-1.04)	TRUE	0.0353283292503421	61.9799025309307	0.0032895551234079	21.811926995259	21	0.410416448975328	0.00661723876200323	0.00746888648734074	0.386160651945083	NA	0.43
91	moTNpq	8hcx0r	VEGF_A	CKD	22	0.0976992195315665	0.0853188914648234	0.265683776165444	1.10 (0.93-1.30)	0.0819408056917651	0.0489934808418654	0.0944289489594171	1.09 (0.99-1.19)	0.107225164302198	0.0336142020834612	0.00142333443193463	0.0117748575732774	1.11 (1.04-1.19)	0.0878645053903877	0.0604674987443957	0.160980445723794	1.09 (0.97-1.23)	0.120708662128943	0.0939432048459253	0.212815670408516	1.13 (0.94-1.36)	TRUE	0.0939234028043889	61.9799025309307	0.0032895551234079	16.8012404410898	21	0.723082074485912	0.000882820441952191	0.00726742646335566	0.90452596907416	NA	0.72
